# Supplementary material for: Steric repulsion and supra­molecular assemblies via a two-dimensional plate by C—H⋯O hydrogen bonds in two closely related 2-(benzo­furan-2-yl)-2-oxoethyl benzoates
Source: Acta Crystallogr E Crystallogr Commun. 2017 Jul 21;73(Pt 8):1227–31. doi: 10.1107/S2056989017010556 (PMC5598854; doi:10.1107/S2056989017010556)
Supplement: Supplementary file 1 [file e-73-01227-sup1.cif]

##############################################################################
#                                                                            #
# This CIF contains the data in a paper accepted for publication in          #
# Acta Crystallographica Section E. It conforms to the requirements of       #
# Notes for Authors for Acta Crystallographica Section E, and has been       #
# peer reviewed under the auspices of the IUCr Commission on Journals.       #
#                                                                            #
# Full details of the Crystallographic Information File format               #
# are given in the paper "The Crystallographic Information File (CIF):       #
# a New Standard Archive File for Crystallography" by S. R. Hall, F. H.      #
# Allen and I. D. Brown [Acta Cryst. (1991), A47, 655-685].                  #
#                                                                            #
# The current version of the core CIF dictionary is obtainable from          #
# ftp://ftp.iucr.org/pub/cif_core.dic.                                       #
#                                                                            #
# Software is freely available for graphical display of the structure(s)     #
# in this CIF. For information consult the CIF software page                 #
# http://www.iucr.org/resources/cif/software.                                #
#                                                                            #
# This file may be used for bona fide research purposes within the           #
# scientific community so long as proper attribution is given to the journal # 
# article from which it was obtained.                                        #
#                                                                            #
##############################################################################
data_global
_audit_creation_method     'PLATON <TABLE ACC> option'
_journal_date_recd_electronic     2017-07-14
_journal_date_accepted     2017-07-17
_journal_name_full     'Acta Crystallographica, Section E'
_journal_year     2017
_journal_volume     73
_journal_issue      8
_journal_page_first     1227
_journal_page_last     1231
_journal_paper_category     GO
_journal_paper_doi     10.1107/S2056989017010556
_journal_coeditor_code     QM2117
_publ_contact_author_name     'Dr. Ismail Warad'
_publ_contact_author_address
;
Department of Chemistry,
Science College, An-Najah National University,
PO Box 7, Nablus, West Bank, Palestine Territories
;
_publ_contact_author_email     'khalil.i@najah.edu, chidankumar@gmail.com'
_publ_contact_author_fax     '+972 9234 5982'
_publ_contact_author_phone     '+972 9234 5982'
_publ_section_title
;
Steric repulsion and supramolecular assemblies <i>via</i> a two-dimensional
plate by C---H...O hydrogen bonds in two closely related
2-(benzofuran-2-yl)-2-oxoethyl benzoates
;
loop_
    _publ_author_name
    _publ_author_footnote
    _publ_author_address
    'Then, Li Yee' .
;
X-ray Crystallography Unit
School of Physics
Universiti Sains Malaysia
11800 USM, Penang
Malaysia
;
    'Chidan Kumar, C. S.' .
;
Department of Engineering Chemistry,
Vidya Vikas Institute of Engineering & Technology,
Visvesvaraya Technological University, Alanahally, Mysuru 570 028,
Karnataka,
India
;
    'Kwong, Huey Chong' .
;
School of Chemical Sciences, Universiti Sains Malaysia, Penang 11800 USM,
Malaysia
;
    'Win, Yip-Foo' .
;
Department of Chemical Science, Faculty of Science,
Universiti Tunku Abdul Rahman, Perak Campus, Jalan Universiti,
Bandar Barat, Perak,
Malaysia
;
    'Mah, Siau Hui' .
;
School of Biosciences, Taylor's University, Lakeside Campus,
47500 Subang Jaya, Selangor,
Malaysia
;
    'Quah, Ching Kheng' .
;
X-ray Crystallography Unit
School of Physics
Universiti Sains Malaysia
11800 USM, Penang
Malaysia
;
    'Naveen, S.' .
;
Institution of Excellence, University of Mysore, Manasagangotri,
Mysuru 570 006, India
;
    'Warad, Ismail' .
;
Department of Chemistry, Science College, An-Najah National University,
PO Box 7, Nablus, West Bank, Palestinian Territories
;
_publ_section_synopsis
;
The title compounds are constructed from a benzofuran ring and an
<i>ortho</i>-substituted phenyl ring connected by a carbonyl-connecting
bridge. The structural conformation of the compounds are under substantial
influence of steric repulsion. In the crystals, the molecules are connected by
C---H...O hydrogen bonds and \p--\p interactions [with extra C---H...\p
interaction for compound (II)].
;
data_I
_database_code_depnum_ccdc_archive 'CCDC 1037757'
_audit_creation_method     SHELXL-2013
_chemical_name_systematic
;
2-(Benzofuran-2-yl)-2-oxoethyl 2-chlorobenzoate
;
_chemical_name_common     ?
_chemical_formula_moiety     'C17 H11 Cl O4'
_chemical_formula_sum     'C17 H11 Cl O4'
_chemical_formula_iupac     'C17 H11 Cl O4'
_chemical_formula_weight     314.71
_chemical_melting_point     ?
_shelx_space_group_comment
;
The symmetry employed for this shelxl refinement is uniquely defined
by the following loop, which should always be used as a source of
symmetry information in preference to the above space-group names.
They are only intended as comments.
;
_space_group_crystal_system     triclinic
_space_group_name_H-M_alt     'P -1'
_space_group_name_Hall     '-P 1'
loop_
    _space_group_symop_operation_xyz
    'x, y, z'
    '-x, -y, -z'
_cell_length_a     5.5333(8)
_cell_length_b     11.3212(17)
_cell_length_c     11.5186(18)
_cell_angle_alpha     92.283(3)
_cell_angle_beta     91.536(3)
_cell_angle_gamma     99.638(3)
_cell_volume     710.41(19)
_cell_formula_units_Z     2
_cell_measurement_reflns_used     4675
_cell_measurement_theta_min     2.49
_cell_measurement_theta_max     29.01
_cell_measurement_temperature     294(2)
_exptl_crystal_description     'block'
_exptl_crystal_colour     'yellow'
_exptl_crystal_size_max     0.538
_exptl_crystal_size_mid     0.247
_exptl_crystal_size_min     0.205
_exptl_crystal_density_diffrn     1.471
_exptl_crystal_density_meas     ?
_exptl_crystal_density_method     ?
_exptl_crystal_F_000     324
_exptl_absorpt_coefficient_mu     0.284
_exptl_absorpt_correction_type     multi-scan
_exptl_absorpt_process_details
;
(SADABS; Bruker, 2009)
;
_shelx_estimated_absorpt_T_min     0.862
_shelx_estimated_absorpt_T_max     0.944
_exptl_absorpt_correction_T_min     0.799
_exptl_absorpt_correction_T_max     0.944
_exptl_special_details     ?
_diffrn_ambient_temperature     294(2)
_diffrn_radiation_type     MoK\a
_diffrn_radiation_wavelength     0.71073
_diffrn_radiation_source     'fine-focus sealed tube'
_diffrn_radiation_monochromator     graphite
_diffrn_measurement_device_type
;
Bruker APEXII DUO CCD area-detector
;
_diffrn_measurement_method     '\f and \w scans'
_diffrn_detector_area_resol_mean     .
_diffrn_reflns_number     12081
_diffrn_reflns_av_R_equivalents     0.0263
_diffrn_reflns_theta_min     1.770
_diffrn_reflns_theta_max     29.258
_diffrn_reflns_theta_full     25.242
_diffrn_measured_fraction_theta_max     0.978
_diffrn_measured_fraction_theta_full     0.984
_diffrn_reflns_limit_h_min     -7
_diffrn_reflns_limit_h_max     7
_diffrn_reflns_limit_k_min     -15
_diffrn_reflns_limit_k_max     15
_diffrn_reflns_limit_l_min     -15
_diffrn_reflns_limit_l_max     15
_diffrn_standards_interval_count     .
_diffrn_standards_interval_time     .
_diffrn_standards_decay_%     ?
_refine_special_details
;
;
_reflns_number_total     3798
_reflns_number_gt     2860
_reflns_threshold_expression     'I > 2\s(I)'
_refine_ls_structure_factor_coef     Fsqd
_refine_ls_matrix_type     full
_refine_ls_R_factor_all     0.0611
_refine_ls_R_factor_gt     0.0449
_refine_ls_wR_factor_gt     0.1286
_refine_ls_wR_factor_ref     0.1453
_refine_ls_goodness_of_fit_ref     1.033
_refine_ls_restrained_S_all     1.033
_refine_ls_number_reflns     3798
_refine_ls_number_parameters     199
_refine_ls_number_restraints     0
_refine_ls_hydrogen_treatment     constr
_refine_ls_weighting_scheme     calc
_refine_ls_weighting_details
;
 w=1/[\s^2^(Fo^2^)+(0.0759P)^2^+0.1547P]
 where P=(Fo^2^+2Fc^2^)/3
;
_atom_sites_solution_hydrogens     geom
_atom_sites_solution_primary     ?
_atom_sites_solution_secondary     ?
_refine_ls_shift/su_max     0.001
_refine_ls_shift/su_mean     0.000
_refine_diff_density_max     0.308
_refine_diff_density_min     -0.274
_refine_ls_extinction_method     none
_refine_ls_extinction_coef     .
loop_
    _atom_type_symbol
    _atom_type_description
    _atom_type_scat_dispersion_real
    _atom_type_scat_dispersion_imag
    _atom_type_scat_source
    'C' 'C' 0.0033 0.0016
                         'International Tables Vol C Tables 4.2.6.8 and 6.1.1.4'
    'H' 'H' 0.0000 0.0000
                         'International Tables Vol C Tables 4.2.6.8 and 6.1.1.4'
    'O' 'O' 0.0106 0.0060
                         'International Tables Vol C Tables 4.2.6.8 and 6.1.1.4'
    'Cl' 'Cl' 0.1484 0.1585
                         'International Tables Vol C Tables 4.2.6.8 and 6.1.1.4'
_computing_data_collection
;
APEX2 (Bruker, 2009)
;
_computing_cell_refinement
;
SAINT (Bruker, 2009)
;
_computing_data_reduction
;
SAINT (Bruker, 2009)
;
_computing_structure_solution
;
XS (Sheldrick, 2013)
;
_computing_structure_refinement
;
SHELXL2014 (Sheldrick, 2015)
;
_computing_molecular_graphics
;
SHELXL2013 (Sheldrick, 2015) and Mercury (Macrae <i>et al.</i>,
2006)
;
_computing_publication_material
;
SHELXL2013 (Sheldrick, 2015) and PLATON (Spek, 2009)
;
loop_
    _atom_site_type_symbol
    _atom_site_label
    _atom_site_fract_x
    _atom_site_fract_y
    _atom_site_fract_z
    _atom_site_U_iso_or_equiv
    _atom_site_adp_type
    _atom_site_calc_flag
    _atom_site_occupancy
    _atom_site_disorder_assembly
    _atom_site_disorder_group
    Cl Cl1 1.19628(9) 0.69545(5) 1.14636(5) 0.06498(18) Uani d 1 . .
    O O1 0.7395(2) 0.47462(10) 0.60559(10) 0.0487(3) Uani d 1 . .
    O O2 0.5749(2) 0.74445(10) 0.91565(10) 0.0472(3) Uani d 1 . .
    O O3 0.8481(3) 0.67643(12) 0.74537(13) 0.0669(4) Uani d 1 . .
    O O4 0.7470(3) 0.61109(11) 1.01203(13) 0.0651(4) Uani d 1 . .
    C C1 0.6380(3) 0.36403(15) 0.55782(13) 0.0451(4) Uani d 1 . .
    C C2 0.7437(4) 0.30006(18) 0.47427(16) 0.0595(5) Uani d 1 . .
    H H2A 0.8925 0.3303 0.4421 0.071 Uiso calc 1 . .
    C C3 0.6141(5) 0.18868(19) 0.44183(18) 0.0683(6) Uani d 1 . .
    H H3A 0.6774 0.1419 0.3859 0.082 Uiso calc 1 . .
    C C4 0.3920(5) 0.14375(18) 0.48973(18) 0.0653(5) Uani d 1 . .
    H H4A 0.3119 0.0673 0.4662 0.078 Uiso calc 1 . .
    C C5 0.2876(4) 0.20964(17) 0.57136(17) 0.0579(4) Uani d 1 . .
    H H5A 0.1373 0.1796 0.6023 0.069 Uiso calc 1 . .
    C C6 0.4152(3) 0.32335(14) 0.60635(13) 0.0443(4) Uani d 1 . .
    C C7 0.3768(3) 0.41575(15) 0.68858(14) 0.0450(4) Uani d 1 . .
    H H7A 0.2418 0.4159 0.7349 0.054 Uiso calc 1 . .
    C C8 0.5753(3) 0.50274(14) 0.68559(13) 0.0429(3) Uani d 1 . .
    C C9 0.6496(3) 0.61413(14) 0.75465(14) 0.0459(4) Uani d 1 . .
    C C10 0.4630(3) 0.64691(15) 0.83864(15) 0.0489(4) Uani d 1 . .
    H H10A 0.3262 0.6698 0.7957 0.059 Uiso calc 1 . .
    H H10B 0.4008 0.5781 0.8832 0.059 Uiso calc 1 . .
    C C11 0.7212(3) 0.71241(14) 1.00006(14) 0.0438(3) Uani d 1 . .
    C C12 0.8368(3) 0.81814(14) 1.07463(13) 0.0419(3) Uani d 1 . .
    C C13 1.0492(3) 0.81829(16) 1.14281(14) 0.0465(4) Uani d 1 . .
    C C14 1.1527(4) 0.9200(2) 1.20965(16) 0.0601(5) Uani d 1 . .
    H H14A 1.2950 0.9196 1.2544 0.072 Uiso calc 1 . .
    C C15 1.0459(4) 1.02112(19) 1.20989(17) 0.0638(5) Uani d 1 . .
    H H15A 1.1165 1.0892 1.2543 0.077 Uiso calc 1 . .
    C C16 0.8358(4) 1.02186(17) 1.14495(17) 0.0619(5) Uani d 1 . .
    H H16A 0.7621 1.0899 1.1461 0.074 Uiso calc 1 . .
    C C17 0.7331(4) 0.92144(15) 1.07765(16) 0.0515(4) Uani d 1 . .
    H H17A 0.5910 0.9232 1.0333 0.062 Uiso calc 1 . .
loop_
    _atom_site_aniso_label
    _atom_site_aniso_U_11
    _atom_site_aniso_U_22
    _atom_site_aniso_U_33
    _atom_site_aniso_U_12
    _atom_site_aniso_U_13
    _atom_site_aniso_U_23
    Cl1 0.0480(3) 0.0749(3) 0.0767(3) 0.0207(2) -0.0007(2) 0.0182(2)
    O1 0.0479(6) 0.0484(6) 0.0486(6) 0.0049(5) 0.0077(5) -0.0005(5)
    O2 0.0540(7) 0.0423(6) 0.0454(6) 0.0109(5) -0.0056(5) -0.0029(4)
    O3 0.0618(8) 0.0570(8) 0.0754(9) -0.0079(7) 0.0171(7) -0.0119(6)
    O4 0.0736(9) 0.0398(6) 0.0813(9) 0.0112(6) -0.0169(7) 0.0035(6)
    C1 0.0504(9) 0.0461(8) 0.0401(7) 0.0120(7) -0.0007(6) 0.0030(6)
    C2 0.0661(12) 0.0651(12) 0.0506(9) 0.0201(10) 0.0100(8) -0.0007(8)
    C3 0.0932(16) 0.0647(12) 0.0519(10) 0.0311(12) 0.0006(10) -0.0109(9)
    C4 0.0868(15) 0.0502(10) 0.0568(10) 0.0101(10) -0.0124(10) -0.0096(8)
    C5 0.0612(11) 0.0530(10) 0.0554(10) 0.0001(8) -0.0054(8) -0.0018(8)
    C6 0.0471(9) 0.0457(8) 0.0402(7) 0.0090(7) -0.0036(6) 0.0019(6)
    C7 0.0427(8) 0.0485(9) 0.0435(8) 0.0071(7) 0.0015(6) 0.0000(6)
    C8 0.0449(8) 0.0439(8) 0.0405(7) 0.0096(6) 0.0019(6) 0.0022(6)
    C9 0.0478(9) 0.0426(8) 0.0466(8) 0.0053(7) 0.0010(7) 0.0020(6)
    C10 0.0497(9) 0.0476(9) 0.0480(8) 0.0072(7) -0.0030(7) -0.0073(7)
    C11 0.0437(8) 0.0413(8) 0.0473(8) 0.0093(6) 0.0020(6) 0.0037(6)
    C12 0.0425(8) 0.0422(8) 0.0407(7) 0.0060(6) 0.0035(6) 0.0039(6)
    C13 0.0404(8) 0.0553(9) 0.0438(8) 0.0056(7) 0.0057(6) 0.0091(7)
    C14 0.0514(10) 0.0745(13) 0.0478(9) -0.0070(9) -0.0029(8) 0.0010(8)
    C15 0.0749(13) 0.0563(11) 0.0528(10) -0.0084(10) 0.0052(9) -0.0070(8)
    C16 0.0786(14) 0.0459(10) 0.0604(11) 0.0097(9) 0.0077(10) -0.0062(8)
    C17 0.0557(10) 0.0446(9) 0.0548(9) 0.0116(7) -0.0016(8) -0.0009(7)
_geom_special_details
;
 All esds (except the esd in the dihedral angle between two l.s. planes)
 are estimated using the full covariance matrix.  The cell esds are taken
 into account individually in the estimation of esds in distances, angles
 and torsion angles; correlations between esds in cell parameters are only
 used when they are defined by crystal symmetry.  An approximate (isotropic)
 treatment of cell esds is used for estimating esds involving l.s. planes.
;
loop_
    _geom_bond_atom_site_label_1
    _geom_bond_atom_site_label_2
    _geom_bond_site_symmetry_2
    _geom_bond_distance
    _geom_bond_publ_flag
    Cl1 C13 . 1.7261(18) ?
    O1 C1 . 1.371(2) ?
    O1 C8 . 1.3764(19) ?
    O2 C11 . 1.3480(19) ?
    O2 C10 . 1.4328(19) ?
    O3 C9 . 1.212(2) ?
    O4 C11 . 1.1922(19) ?
    C1 C2 . 1.382(2) ?
    C1 C6 . 1.382(2) ?
    C2 C3 . 1.374(3) ?
    C2 H2A . 0.9300 ?
    C3 C4 . 1.386(4) ?
    C3 H3A . 0.9300 ?
    C4 C5 . 1.375(3) ?
    C4 H4A . 0.9300 ?
    C5 C6 . 1.399(2) ?
    C5 H5A . 0.9300 ?
    C6 C7 . 1.429(2) ?
    C7 C8 . 1.349(2) ?
    C7 H7A . 0.9300 ?
    C8 C9 . 1.456(2) ?
    C9 C10 . 1.514(2) ?
    C10 H10A . 0.9700 ?
    C10 H10B . 0.9700 ?
    C11 C12 . 1.487(2) ?
    C12 C17 . 1.386(2) ?
    C12 C13 . 1.396(2) ?
    C13 C14 . 1.390(3) ?
    C14 C15 . 1.373(3) ?
    C14 H14A . 0.9300 ?
    C15 C16 . 1.367(3) ?
    C15 H15A . 0.9300 ?
    C16 C17 . 1.381(3) ?
    C16 H16A . 0.9300 ?
    C17 H17A . 0.9300 ?
loop_
    _geom_angle_atom_site_label_1
    _geom_angle_atom_site_label_2
    _geom_angle_atom_site_label_3
    _geom_angle_site_symmetry_1
    _geom_angle_site_symmetry_3
    _geom_angle
    _geom_angle_publ_flag
    C1 O1 C8 . . 105.45(12) ?
    C11 O2 C10 . . 114.00(12) ?
    O1 C1 C2 . . 125.23(17) ?
    O1 C1 C6 . . 110.63(14) ?
    C2 C1 C6 . . 124.13(17) ?
    C3 C2 C1 . . 115.5(2) ?
    C3 C2 H2A . . 122.2 ?
    C1 C2 H2A . . 122.2 ?
    C2 C3 C4 . . 122.16(19) ?
    C2 C3 H3A . . 118.9 ?
    C4 C3 H3A . . 118.9 ?
    C5 C4 C3 . . 121.47(19) ?
    C5 C4 H4A . . 119.3 ?
    C3 C4 H4A . . 119.3 ?
    C4 C5 C6 . . 117.8(2) ?
    C4 C5 H5A . . 121.1 ?
    C6 C5 H5A . . 121.1 ?
    C1 C6 C5 . . 118.95(16) ?
    C1 C6 C7 . . 105.80(15) ?
    C5 C6 C7 . . 135.22(17) ?
    C8 C7 C6 . . 106.35(15) ?
    C8 C7 H7A . . 126.8 ?
    C6 C7 H7A . . 126.8 ?
    C7 C8 O1 . . 111.77(14) ?
    C7 C8 C9 . . 131.98(15) ?
    O1 C8 C9 . . 116.14(14) ?
    O3 C9 C8 . . 122.07(16) ?
    O3 C9 C10 . . 122.24(15) ?
    C8 C9 C10 . . 115.69(15) ?
    O2 C10 C9 . . 109.79(14) ?
    O2 C10 H10A . . 109.7 ?
    C9 C10 H10A . . 109.7 ?
    O2 C10 H10B . . 109.7 ?
    C9 C10 H10B . . 109.7 ?
    H10A C10 H10B . . 108.2 ?
    O4 C11 O2 . . 122.75(16) ?
    O4 C11 C12 . . 126.00(16) ?
    O2 C11 C12 . . 111.24(13) ?
    C17 C12 C13 . . 117.76(16) ?
    C17 C12 C11 . . 119.77(15) ?
    C13 C12 C11 . . 122.48(14) ?
    C14 C13 C12 . . 120.36(17) ?
    C14 C13 Cl1 . . 117.41(14) ?
    C12 C13 Cl1 . . 122.23(14) ?
    C15 C14 C13 . . 120.29(18) ?
    C15 C14 H14A . . 119.9 ?
    C13 C14 H14A . . 119.9 ?
    C16 C15 C14 . . 120.08(18) ?
    C16 C15 H15A . . 120.0 ?
    C14 C15 H15A . . 120.0 ?
    C15 C16 C17 . . 119.91(19) ?
    C15 C16 H16A . . 120.0 ?
    C17 C16 H16A . . 120.0 ?
    C16 C17 C12 . . 121.59(18) ?
    C16 C17 H17A . . 119.2 ?
    C12 C17 H17A . . 119.2 ?
loop_
    _geom_torsion_atom_site_label_1
    _geom_torsion_atom_site_label_2
    _geom_torsion_atom_site_label_3
    _geom_torsion_atom_site_label_4
    _geom_torsion_site_symmetry_1
    _geom_torsion_site_symmetry_2
    _geom_torsion_site_symmetry_3
    _geom_torsion_site_symmetry_4
    _geom_torsion
    _geom_torsion_publ_flag
    C8 O1 C1 C2 . . . . -178.83(16) ?
    C8 O1 C1 C6 . . . . 0.04(16) ?
    O1 C1 C2 C3 . . . . 177.55(16) ?
    C6 C1 C2 C3 . . . . -1.2(3) ?
    C1 C2 C3 C4 . . . . 0.1(3) ?
    C2 C3 C4 C5 . . . . 1.1(3) ?
    C3 C4 C5 C6 . . . . -1.1(3) ?
    O1 C1 C6 C5 . . . . -177.75(14) ?
    C2 C1 C6 C5 . . . . 1.1(2) ?
    O1 C1 C6 C7 . . . . 0.55(17) ?
    C2 C1 C6 C7 . . . . 179.44(16) ?
    C4 C5 C6 C1 . . . . 0.0(2) ?
    C4 C5 C6 C7 . . . . -177.63(18) ?
    C1 C6 C7 C8 . . . . -0.93(17) ?
    C5 C6 C7 C8 . . . . 176.95(18) ?
    C6 C7 C8 O1 . . . . 1.01(17) ?
    C6 C7 C8 C9 . . . . -175.02(16) ?
    C1 O1 C8 C7 . . . . -0.67(17) ?
    C1 O1 C8 C9 . . . . 176.04(13) ?
    C7 C8 C9 O3 . . . . 173.32(18) ?
    O1 C8 C9 O3 . . . . -2.6(2) ?
    C7 C8 C9 C10 . . . . -6.7(3) ?
    O1 C8 C9 C10 . . . . 177.42(13) ?
    C11 O2 C10 C9 . . . . -76.19(17) ?
    O3 C9 C10 O2 . . . . -10.9(2) ?
    C8 C9 C10 O2 . . . . 169.07(13) ?
    C10 O2 C11 O4 . . . . -2.9(2) ?
    C10 O2 C11 C12 . . . . 178.34(13) ?
    O4 C11 C12 C17 . . . . -158.19(18) ?
    O2 C11 C12 C17 . . . . 20.6(2) ?
    O4 C11 C12 C13 . . . . 22.0(3) ?
    O2 C11 C12 C13 . . . . -159.28(14) ?
    C17 C12 C13 C14 . . . . -0.9(2) ?
    C11 C12 C13 C14 . . . . 178.94(15) ?
    C17 C12 C13 Cl1 . . . . -179.83(13) ?
    C11 C12 C13 Cl1 . . . . 0.0(2) ?
    C12 C13 C14 C15 . . . . 0.5(3) ?
    Cl1 C13 C14 C15 . . . . 179.46(15) ?
    C13 C14 C15 C16 . . . . 0.5(3) ?
    C14 C15 C16 C17 . . . . -1.0(3) ?
    C15 C16 C17 C12 . . . . 0.6(3) ?
    C13 C12 C17 C16 . . . . 0.4(3) ?
    C11 C12 C17 C16 . . . . -179.46(17) ?
loop_
    _geom_hbond_atom_site_label_D
    _geom_hbond_atom_site_label_H
    _geom_hbond_atom_site_label_A
    _geom_hbond_site_symmetry_A
    _geom_hbond_distance_DH
    _geom_hbond_distance_HA
    _geom_hbond_distance_DA
    _geom_hbond_angle_DHA
    _geom_hbond_publ_flag
    C10 H10B O4 2_667 0.9700 2.5300 3.495(2) 176.00 yes
    C17 H17A O2 . 0.9300 2.3800 2.700(2) 100.00 yes
_shelx_hkl_file
;
  -1   0   0   62.33    1.92
  -2   0   0  165.41    5.09
  -2   0   0  166.24    4.66
  -3   0   0    4.49    0.17
  -3   0   0    4.49    0.19
   3   0   0    4.45    0.19
  -4   0   0    0.24    0.05
  -4   0   0    0.20    0.05
   4   0   0    0.17    0.05
  -5   0   0    7.27    0.32
  -5   0   0    7.34    0.29
   5   0   0    8.01    0.32
   6   0   0    0.06    0.06
   6  -1   0    1.36    0.14
  -6   1   0    1.31    0.15
  -6   1   0    1.37    0.13
   5  -1   0    1.02    0.11
  -5   1   0    0.99    0.12
  -5   1   0    1.15    0.10
  -4   1   0    0.17    0.05
  -4   1   0    0.13    0.04
  -3   1   0    2.26    0.12
  -3   1   0    2.22    0.11
  -2   1   0    4.15    0.17
  -2   1   0    4.30    0.15
  -1   1   0  235.86    6.87
  -1   1   0  241.75    7.44
  -1   1   0  247.58    6.83
   0  -1   0   63.45    1.71
   0   1   0   64.48    1.72
   1   1   0   60.54    1.87
  -2  -1   0   86.84    2.49
  -2  -1   0   88.69    2.73
   2   1   0   89.41    2.73
  -3  -1   0    6.15    0.24
   3   1   0    6.03    0.24
  -4  -1   0    1.59    0.11
  -4  -1   0    1.44    0.09
   4   1   0    1.86    0.11
   5   1   0    0.47    0.08
   6   1   0    4.52    0.24
   6  -2   0    0.04    0.06
  -6   2   0    0.14    0.07
  -6   2   0    0.14    0.07
  -5   2   0    0.98    0.11
  -5   2   0    0.78    0.11
  -4   2   0    1.83    0.12
  -4   2   0    1.61    0.11
  -3   2   0    0.04    0.03
  -3   2   0    0.00    0.02
   1  -2   0    8.53    0.24
  -1   2   0    9.09    0.28
  -1   2   0    7.99    0.26
   0  -2   0  108.06    2.95
   0   2   0  113.62    3.43
   1   2   0    3.84    0.15
   1   2   0    3.65    0.12
   2   2   0    1.83    0.07
   2   2   0    1.90    0.10
  -3  -2   0   20.74    0.62
   3   2   0   20.97    0.59
   3   2   0   21.67    0.59
   3   2   0   21.35    0.70
  -4  -2   0    1.75    0.10
   4   2   0    2.04    0.13
   5   2   0    2.72    0.17
   6   2   0    0.19    0.07
  -7   3   0    0.42    0.10
  -6   3   0    6.73    0.32
  -6   3   0    6.53    0.30
  -5   3   0    1.84    0.14
  -5   3   0    1.70    0.13
  -4   3   0    0.41    0.07
  -4   3   0    0.40    0.07
  -3   3   0   42.11    1.22
  -3   3   0   40.85    1.32
   2  -3   0   22.72    0.59
  -2   3   0   20.59    0.60
   1  -3   0   33.70    0.92
  -1   3   0   35.25    1.07
  -1   3   0   32.95    0.93
  -1   3   0   33.57    0.98
   0  -3   0  125.60    3.39
   0   3   0  126.98    3.42
   0   3   0  130.17    3.92
   1   3   0    0.13    0.02
   1   3   0    0.13    0.03
   1   3   0    0.07    0.02
   2   3   0    8.50    0.31
  -3  -3   0    2.96    0.11
   3   3   0    2.77    0.11
   3   3   0    3.11    0.15
   3   3   0    3.10    0.11
   4   3   0    0.37    0.04
   4   3   0    0.36    0.07
   5   3   0    0.66    0.10
   5   3   0    0.54    0.05
   6   3   0    0.38    0.09
   6   3   0    0.24    0.05
  -7   4   0    0.12    0.08
  -6   4   0    4.19    0.25
  -6   4   0    4.51    0.24
  -5   4   0    4.14    0.22
  -5   4   0    4.51    0.23
  -4   4   0   28.03    0.94
  -4   4   0   28.32    0.88
   3  -4   0    1.63    0.07
  -3   4   0    1.72    0.10
  -3   4   0    1.61    0.07
  -3   4   0    1.63    0.10
  -2   4   0    4.92    0.16
   1  -4   0    4.40    0.15
   0  -4   0    1.73    0.07
   0   4   0    1.80    0.07
   0   4   0    1.89    0.08
   0   4   0    1.69    0.08
   0   4   0    1.79    0.09
   1   4   0   54.27    1.68
   1   4   0   51.79    1.46
   1   4   0   54.57    1.47
   2   4   0    6.19    0.20
   2   4   0    6.03    0.25
   4   4   0    1.00    0.08
   4   4   0    0.86    0.11
   5   4   0    1.77    0.16
   5   4   0    1.81    0.10
   6   4   0   -0.02    0.04
  -7   5   0   -0.04    0.07
  -6   5   0    0.83    0.13
  -6   5   0    0.92    0.14
  -5   5   0    0.06    0.05
  -5   5   0   -0.01    0.05
   4  -5   0    2.30    0.10
  -4   5   0    2.34    0.15
  -4   5   0    2.33    0.15
   3  -5   0   42.93    1.19
  -3   5   0   44.06    1.19
  -3   5   0   42.82    1.39
   2  -5   0    0.37    0.04
  -2   5   0    0.51    0.06
  -2   5   0    0.41    0.05
  -2   5   0    0.59    0.06
   1  -5   0    0.19    0.03
   1  -5   0    0.21    0.03
  -1   5   0    0.18    0.04
  -1   5   0    0.19    0.04
  -1   5   0    0.20    0.04
   0  -5   0   11.53    0.33
   0  -5   0   11.45    0.35
   0   5   0   11.68    0.34
   0   5   0   11.25    0.35
   0   5   0   11.24    0.40
   0   5   0   11.61    0.35
  -1  -5   0    1.94    0.08
   1   5   0    1.86    0.12
   1   5   0    1.77    0.09
   1   5   0    1.82    0.10
   2   5   0   45.37    1.24
   2   5   0   44.00    1.43
   2   5   0   45.02    1.25
   3   5   0    5.00    0.22
   3   5   0    3.66    0.16
   4   5   0    2.74    0.19
   4   5   0    2.83    0.13
   5   5   0    3.28    0.21
   5   5   0    3.15    0.15
   6   5   0    0.04    0.04
  -7   6   0    0.02    0.08
  -6   6   0    1.14    0.16
  -6   6   0    1.38    0.16
   5  -6   0    2.65    0.12
  -5   6   0    3.00    0.19
  -5   6   0    2.73    0.18
   4  -6   0    1.03    0.07
  -4   6   0    1.07    0.11
  -4   6   0    1.10    0.06
  -4   6   0    1.09    0.11
   2  -6   0   15.88    0.47
   2  -6   0   16.53    0.46
  -2   6   0   16.04    0.52
  -2   6   0   15.95    0.48
  -2   6   0   15.78    0.55
   1  -6   0   59.19    1.62
   1  -6   0   59.84    1.64
  -1   6   0   58.44    1.88
  -1   6   0   60.31    1.72
  -1   6   0   61.19    1.65
   0  -6   0   33.40    0.95
   0  -6   0   32.93    0.93
   0   6   0   34.92    0.95
   0   6   0   32.88    1.09
   0   6   0   34.13    0.96
   0   6   0   34.34    0.98
  -1  -6   0    5.50    0.17
   1   6   0    5.50    0.19
   1   6   0    5.07    0.23
   1   6   0    5.46    0.20
   2   6   0    1.07    0.12
   2   6   0    1.18    0.08
   3   6   0    3.06    0.20
   3   6   0    3.07    0.14
   4   6   0   -0.04    0.07
   4   6   0    0.00    0.04
   5   6   0    0.14    0.09
   5   6   0    0.07    0.04
   6   6   0    0.11    0.05
  -7   7   0    0.39    0.12
   6  -7   0    0.58    0.07
  -6   7   0    0.73    0.13
  -6   7   0    0.73    0.13
   5  -7   0    0.02    0.03
  -5   7   0   -0.09    0.05
  -5   7   0   -0.03    0.05
   4  -7   0    0.58    0.06
  -4   7   0    0.67    0.09
  -4   7   0    0.80    0.06
  -4   7   0    0.84    0.11
   3  -7   0    1.03    0.08
  -3   7   0    0.86    0.09
  -3   7   0    0.97    0.10
   2  -7   0    0.59    0.05
   2  -7   0    0.52    0.06
  -2   7   0    0.48    0.07
  -2   7   0    0.50    0.06
  -2   7   0    0.49    0.07
   1  -7   0   12.06    0.36
   1  -7   0   11.65    0.37
  -1   7   0   11.32    0.42
  -1   7   0   12.29    0.38
  -1   7   0   11.66    0.39
   0  -7   0    0.63    0.06
   0   7   0    0.56    0.07
   0   7   0    0.58    0.05
   0   7   0    0.44    0.07
  -1  -7   0   34.22    0.93
   1   7   0   34.44    0.98
   1   7   0   33.51    1.11
   1   7   0   33.68    0.96
   2   7   0    4.88    0.25
   2   7   0    4.90    0.19
   3   7   0    2.88    0.15
   3   7   0    2.78    0.20
   4   7   0    0.04    0.07
   4   7   0    0.01    0.04
   5   7   0    2.11    0.14
   5   7   0    2.14    0.21
   6   7   0    0.14    0.06
   7  -8   0   -0.05    0.04
  -7   8   0   -0.11    0.08
   6  -8   0    0.69    0.08
  -6   8   0    0.66    0.12
  -6   8   0    0.87    0.15
   5  -8   0    0.52    0.06
  -5   8   0    0.50    0.10
  -5   8   0    0.56    0.11
   4  -8   0    0.14    0.04
  -4   8   0    0.20    0.06
  -4   8   0    0.14    0.04
  -4   8   0    0.18    0.07
   3  -8   0    7.31    0.26
  -3   8   0    7.50    0.32
  -3   8   0    7.80    0.31
  -3   8   0    7.23    0.26
   2  -8   0   -0.01    0.03
   2  -8   0   -0.01    0.03
  -2   8   0   -0.02    0.04
  -2   8   0   -0.02    0.03
  -2   8   0   -0.05    0.03
   1  -8   0    3.76    0.15
   1  -8   0    3.78    0.16
  -1   8   0    3.62    0.16
  -1   8   0    3.82    0.17
   0  -8   0    4.39    0.18
   0  -8   0    4.42    0.17
   0   8   0    4.19    0.17
   0   8   0    4.53    0.17
   0   8   0    4.25    0.21
   0   8   0    4.45    0.19
  -1  -8   0   18.20    0.52
   1   8   0   18.71    0.55
   1   8   0   17.96    0.57
   1   8   0   17.69    0.64
   2   8   0   14.61    0.47
   2   8   0   14.74    0.55
   3   8   0    1.28    0.11
   3   8   0    1.07    0.15
   4   8   0    0.28    0.06
   4   8   0    0.18    0.10
   5   8   0    0.03    0.10
   5   8   0    0.14    0.06
   6  -9   0    2.26    0.15
  -6   9   0    2.37    0.21
  -6   9   0    2.49    0.22
   5  -9   0   -0.06    0.03
  -5   9   0    0.06    0.06
  -5   9   0   -0.07    0.05
  -5   9   0   -0.01    0.03
   4  -9   0    3.58    0.17
  -4   9   0    3.72    0.21
  -4   9   0    3.39    0.16
  -4   9   0    3.28    0.20
   3  -9   0    0.06    0.04
  -3   9   0    0.06    0.05
  -3   9   0    0.14    0.05
  -3   9   0   -0.01    0.03
   2  -9   0    4.87    0.19
   2  -9   0    5.04    0.21
  -2   9   0    5.10    0.21
  -2   9   0    4.96    0.24
  -2   9   0    4.82    0.22
   1  -9   0    0.12    0.04
   1  -9   0    0.08    0.04
  -1   9   0    0.13    0.05
  -1   9   0    0.17    0.05
   0  -9   0    5.44    0.23
   0  -9   0    5.35    0.21
   0   9   0    5.81    0.26
   0   9   0    5.60    0.22
   0   9   0    5.56    0.24
   0   9   0    5.66    0.21
  -1  -9   0    2.15    0.11
   1   9   0    2.30    0.13
   1   9   0    2.36    0.17
   2   9   0   -0.01    0.04
   2   9   0   -0.10    0.07
   3   9   0    2.34    0.21
   3   9   0    2.29    0.15
   4   9   0    0.01    0.05
   4   9   0    0.06    0.10
   5   9   0    0.06    0.06
   5   9   0    0.09    0.12
   6 -10   0    0.11    0.06
  -6  10   0    0.24    0.09
  -6  10   0    0.29    0.11
   5 -10   0    0.77    0.10
  -5  10   0    0.91    0.14
  -5  10   0    0.72    0.08
  -5  10   0    0.92    0.14
   4 -10   0    1.47    0.12
  -4  10   0    1.52    0.12
  -4  10   0    1.44    0.14
  -4  10   0    1.50    0.15
   3 -10   0    1.14    0.11
  -3  10   0    1.37    0.13
  -3  10   0    1.36    0.11
  -3  10   0    1.19    0.12
   2 -10   0   15.94    0.52
   2 -10   0   16.09    0.50
  -2  10   0   15.62    0.60
  -2  10   0   15.95    0.52
  -2  10   0   16.83    0.55
   1 -10   0    0.95    0.09
   1 -10   0    0.90    0.10
  -1  10   0    0.99    0.11
  -1  10   0    1.03    0.10
  -1  10   0    1.00    0.11
   0 -10   0    9.33    0.31
   0  10   0    9.36    0.39
   0  10   0    9.99    0.36
  -1 -10   0    1.13    0.09
   1  10   0    0.97    0.14
   1  10   0    0.93    0.10
   2  10   0    3.38    0.24
   2  10   0    3.39    0.18
   3  10   0    0.91    0.10
   3  10   0    1.26    0.17
   4  10   0    0.00    0.11
   4  10   0    0.02    0.05
   6 -11   0    0.01    0.06
  -6  11   0    0.07    0.09
  -6  11   0    0.14    0.09
   5 -11   0    0.60    0.09
  -5  11   0    0.88    0.10
  -5  11   0    0.75    0.13
  -5  11   0    0.72    0.13
   4 -11   0    3.05    0.18
  -4  11   0    3.01    0.18
  -4  11   0    3.18    0.22
  -4  11   0    3.39    0.22
   3 -11   0    0.27    0.07
  -3  11   0    0.40    0.09
  -3  11   0    0.38    0.08
  -3  11   0    0.47    0.10
   2 -11   0   -0.02    0.04
   2 -11   0   -0.05    0.05
  -2  11   0   -0.05    0.05
  -2  11   0   -0.01    0.05
  -2  11   0   -0.05    0.04
   1 -11   0    0.32    0.07
   1 -11   0    0.47    0.07
  -1  11   0    0.59    0.11
  -1  11   0    0.45    0.08
  -1  11   0    0.47    0.08
   0 -11   0    0.01    0.04
   0  11   0   -0.07    0.05
  -1 -11   0    1.46    0.10
   1  11   0    1.33    0.16
   2  11   0    0.14    0.06
   2  11   0    0.41    0.11
   3  11   0   -0.07    0.10
   3  11   0    0.14    0.06
   4  11   0    0.20    0.08
   4  11   0    0.09    0.12
   5 -12   0    0.03    0.07
  -5  12   0    0.04    0.05
  -5  12   0    0.16    0.10
  -5  12   0    0.16    0.09
   4 -12   0    1.67    0.15
  -4  12   0    1.60    0.14
  -4  12   0    1.81    0.18
  -4  12   0    1.76    0.18
   3 -12   0    2.78    0.18
  -3  12   0    2.56    0.20
  -3  12   0    2.36    0.17
  -3  12   0    2.85    0.20
   2 -12   0    9.64    0.37
   2 -12   0    9.82    0.35
  -2  12   0    9.97    0.39
  -2  12   0   10.00    0.39
  -2  12   0    9.73    0.43
   1 -12   0    0.47    0.07
  -1  12   0    0.66    0.10
  -1  12   0    0.54    0.10
   0 -12   0    0.01    0.04
   0  12   0    0.00    0.06
  -1 -12   0   -0.02    0.04
   1  12   0   -0.07    0.07
   2  12   0   -0.10    0.08
   2  12   0    0.16    0.07
   3  12   0   -0.07    0.10
   3  12   0    0.11    0.06
   5 -13   0   -0.05    0.07
  -5  13   0    0.02    0.09
  -5  13   0    0.03    0.08
  -5  13   0   -0.03    0.05
   4 -13   0    0.14    0.07
  -4  13   0    0.03    0.08
  -4  13   0    0.09    0.06
  -4  13   0    0.07    0.09
   3 -13   0    0.48    0.10
  -3  13   0    0.51    0.10
  -3  13   0    0.40    0.11
  -3  13   0    0.41    0.10
   2 -13   0    4.91    0.23
  -2  13   0    4.60    0.26
  -2  13   0    4.43    0.28
  -2  13   0    5.30    0.26
   1 -13   0    0.46    0.08
  -1  13   0    0.41    0.11
   0 -13   0    0.24    0.06
   0  13   0    0.37    0.11
  -1 -13   0   -0.07    0.05
   1  13   0    0.05    0.09
   2  13   0    1.09    0.18
   3  13   0    0.55    0.16
   4 -14   0    1.28    0.15
  -4  14   0    1.14    0.18
  -4  14   0    0.97    0.16
  -4  14   0    1.25    0.15
   3 -14   0    0.12    0.07
  -3  14   0   -0.05    0.05
  -3  14   0    0.09    0.09
  -3  14   0   -0.05    0.07
   2 -14   0    0.10    0.07
  -2  14   0    0.00    0.06
  -2  14   0    0.17    0.10
   1 -14   0    1.00    0.11
  -1  14   0    1.13    0.17
   0 -14   0    0.00    0.05
   0  14   0    0.08    0.10
   1  14   0   -0.09    0.08
   2  14   0   -0.15    0.10
   3 -15   0   -0.04    0.07
  -3  15   0   -0.03    0.09
  -3  15   0   -0.02    0.06
   2 -15   0    0.10    0.07
  -2  15   0    0.06    0.08
  -2  15   0    0.06    0.09
   1 -15   0    0.21    0.08
  -1  15   0    0.23    0.11
   0 -15   0    0.05    0.06
   0  15   0   -0.09    0.08
   0  15  -1    0.10    0.10
   0 -15   1    0.06    0.06
  -1  15  -1    0.11    0.11
   1 -15   1   -0.06    0.06
  -2  15  -1    0.08    0.08
  -2  15  -1    0.14    0.10
   2 -15   1    0.01    0.06
  -3  15  -1    0.19    0.08
  -3  15  -1    0.24    0.11
   2  14  -1   -0.01    0.10
   1  14  -1    0.05    0.10
   0  14  -1    0.25    0.10
   0 -14   1    0.17    0.07
  -1  14  -1   -0.05    0.08
   1 -14   1   -0.04    0.06
  -2  14  -1    0.19    0.10
  -2  14  -1    0.03    0.07
   2 -14   1    0.21    0.07
  -3  14  -1    0.08    0.07
  -3  14  -1    0.25    0.10
  -3  14  -1    0.10    0.09
   3 -14   1    0.25    0.08
  -4  14  -1    1.12    0.14
  -4  14  -1    1.06    0.17
  -4  14  -1    1.34    0.18
   4 -14   1    1.15    0.14
   3  13  -1   -0.10    0.10
   2  13  -1    0.28    0.12
   1  13  -1    0.60    0.13
   0  13  -1    0.44    0.11
   0 -13   1    0.25    0.06
  -1  13  -1    0.14    0.08
   1 -13   1    0.04    0.05
  -2  13  -1    1.18    0.16
  -2  13  -1    1.34    0.15
   2 -13   1    1.09    0.11
  -3  13  -1   -0.04    0.05
  -3  13  -1   -0.04    0.06
  -3  13  -1    0.03    0.08
   3 -13   1    0.09    0.07
  -4  13  -1   -0.05    0.07
  -4  13  -1    0.00    0.05
  -4  13  -1    0.05    0.08
   4 -13   1   -0.03    0.06
  -5  13  -1    0.92    0.16
  -5  13  -1    0.88    0.11
  -5  13  -1    1.26    0.18
   5 -13   1    1.27    0.14
   3  12  -1    0.15    0.12
   3  12  -1    0.13    0.07
   2  12  -1    0.32    0.12
   1  12  -1    0.50    0.11
  -1 -12   1    0.21    0.05
   0  12  -1    1.24    0.16
   0 -12   1    1.15    0.11
  -1  12  -1    0.14    0.07
  -1  12  -1    0.10    0.06
   1 -12   1    0.11    0.05
  -2  12  -1    1.08    0.13
  -2  12  -1    0.98    0.12
  -2  12  -1    0.90    0.13
   2 -12   1    1.00    0.11
   2 -12   1    0.87    0.10
  -3  12  -1   -0.02    0.07
  -3  12  -1   -0.06    0.05
  -3  12  -1    0.04    0.07
   3 -12   1   -0.07    0.05
  -4  12  -1    0.16    0.08
  -4  12  -1    0.10    0.06
  -4  12  -1    0.10    0.08
   4 -12   1    0.10    0.06
  -5  12  -1    0.70    0.14
  -5  12  -1    0.76    0.09
  -5  12  -1    0.59    0.13
   5 -12   1    0.58    0.10
   4  11  -1   -0.03    0.06
   4  11  -1   -0.02    0.11
   3  11  -1    0.79    0.11
   3  11  -1    1.03    0.16
   2  11  -1    0.16    0.06
   2  11  -1    0.13    0.10
   1  11  -1    0.89    0.13
  -1 -11   1    0.75    0.07
   0  11  -1    1.25    0.14
   0 -11   1    1.44    0.11
  -1  11  -1    0.38    0.09
  -1  11  -1    0.53    0.09
   1 -11   1    0.48    0.08
   1 -11   1    0.44    0.07
  -2  11  -1    1.02    0.13
  -2  11  -1    0.98    0.11
  -2  11  -1    1.21    0.13
   2 -11   1    1.15    0.11
   2 -11   1    0.94    0.11
  -3  11  -1   -0.02    0.06
  -3  11  -1    0.00    0.06
  -3  11  -1   -0.01    0.04
   3 -11   1   -0.04    0.04
  -4  11  -1    0.64    0.12
  -4  11  -1    0.43    0.10
  -4  11  -1    0.50    0.08
   4 -11   1    0.38    0.08
  -5  11  -1    0.02    0.08
  -5  11  -1    0.04    0.07
  -5  11  -1    0.03    0.04
   5 -11   1   -0.07    0.05
  -6  11  -1    0.58    0.14
  -6  11  -1    0.55    0.13
   6 -11   1    0.41    0.08
   4  10  -1    0.13    0.06
   4  10  -1    0.01    0.11
   3  10  -1    1.59    0.13
   3  10  -1    1.61    0.19
   2  10  -1    3.49    0.18
   2  10  -1    3.30    0.23
   1  10  -1   40.61    1.36
   1  10  -1   42.04    1.18
  -1 -10   1   40.02    1.13
   0  10  -1    4.21    0.21
   0  10  -1    3.96    0.22
   0 -10   1    3.85    0.17
  -1  10  -1    1.05    0.11
  -1  10  -1    0.68    0.10
  -1  10  -1    1.05    0.11
   1 -10   1    0.76    0.09
   1 -10   1    0.88    0.09
  -2  10  -1    3.35    0.20
  -2  10  -1    2.91    0.18
  -2  10  -1    3.13    0.17
   2 -10   1    3.07    0.17
   2 -10   1    3.13    0.15
  -3  10  -1   -0.03    0.04
  -3  10  -1   -0.05    0.05
  -3  10  -1   -0.04    0.03
   3 -10   1   -0.06    0.04
  -4  10  -1    5.38    0.28
  -4  10  -1    5.10    0.22
  -4  10  -1    5.07    0.27
   4 -10   1    5.25    0.23
  -5  10  -1    0.15    0.08
  -5  10  -1    0.13    0.08
  -5  10  -1    0.04    0.04
   5 -10   1    0.07    0.06
  -6  10  -1   -0.06    0.06
  -6  10  -1    0.04    0.09
   6 -10   1    0.05    0.06
   5   9  -1    0.07    0.06
   4   9  -1    0.10    0.10
   4   9  -1    0.20    0.06
   3   9  -1    2.29    0.15
   3   9  -1    2.19    0.20
   2   9  -1    8.29    0.30
   2   9  -1    8.31    0.37
   1   9  -1    1.59    0.15
   1   9  -1    1.69    0.11
  -1  -9   1    1.39    0.09
   0   9  -1    2.88    0.16
   0   9  -1    3.38    0.18
   0   9  -1    2.73    0.15
   0  -9   1    2.45    0.13
   0  -9   1    2.76    0.16
  -1   9  -1    2.36    0.13
  -1   9  -1    2.06    0.14
  -1   9  -1    2.46    0.14
   1  -9   1    2.31    0.12
   1  -9   1    2.40    0.14
  -2   9  -1    0.15    0.06
  -2   9  -1    0.19    0.05
  -2   9  -1    0.23    0.07
   2  -9   1    0.21    0.05
   2  -9   1    0.15    0.05
  -3   9  -1    0.21    0.05
  -3   9  -1    0.19    0.07
  -3   9  -1    0.16    0.06
   3  -9   1    0.10    0.04
  -4   9  -1    2.59    0.18
  -4   9  -1    2.85    0.19
  -4   9  -1    2.74    0.14
   4  -9   1    2.55    0.14
  -5   9  -1    3.64    0.23
  -5   9  -1    3.22    0.21
  -5   9  -1    3.20    0.14
   5  -9   1    3.26    0.16
  -6   9  -1    2.40    0.21
  -6   9  -1    2.40    0.21
   6  -9   1    2.27    0.15
   5   8  -1    0.27    0.07
   4   8  -1    0.49    0.12
   4   8  -1    0.34    0.07
   3   8  -1    5.05    0.27
   3   8  -1    4.88    0.21
   2   8  -1    7.67    0.28
   2   8  -1    7.43    0.33
   1   8  -1    2.03    0.15
   1   8  -1    1.93    0.11
   1   8  -1    1.77    0.12
  -1  -8   1    1.75    0.10
   0   8  -1    0.15    0.04
   0   8  -1    0.28    0.06
   0   8  -1    0.29    0.06
   0  -8   1    0.23    0.05
   0  -8   1    0.19    0.04
  -1   8  -1    2.16    0.12
  -1   8  -1    1.89    0.12
   1  -8   1    2.15    0.12
   1  -8   1    2.11    0.11
  -2   8  -1   19.62    0.60
  -2   8  -1   20.24    0.64
   2  -8   1   19.47    0.57
   2  -8   1   19.70    0.59
  -3   8  -1    0.16    0.05
  -3   8  -1    0.11    0.04
  -3   8  -1    0.13    0.05
   3  -8   1    0.13    0.04
  -4   8  -1    0.03    0.05
  -4   8  -1    0.06    0.03
  -4   8  -1    0.12    0.05
   4  -8   1    0.05    0.04
  -5   8  -1    0.13    0.07
  -5   8  -1    0.26    0.08
   5  -8   1    0.20    0.05
  -6   8  -1    1.82    0.18
  -6   8  -1    1.80    0.20
   6  -8   1    1.53    0.12
  -7   8  -1    1.93    0.21
  -7   8  -1    1.55    0.19
   7  -8   1    1.83    0.12
   6   7  -1    0.08    0.05
   5   7  -1    0.45    0.07
   5   7  -1    0.54    0.12
   4   7  -1    1.07    0.14
   4   7  -1    1.02    0.10
   3   7  -1    0.29    0.06
   3   7  -1    0.21    0.08
   2   7  -1    0.06    0.06
   2   7  -1   -0.02    0.03
   1   7  -1    6.08    0.26
   1   7  -1    6.49    0.22
   1   7  -1    6.10    0.23
  -1  -7   1    6.08    0.20
  -1  -7   1    6.17    0.20
   0   7  -1    0.07    0.04
   0   7  -1    0.08    0.03
   0  -7   1    0.09    0.03
  -1   7  -1    0.64    0.07
  -1   7  -1    0.54    0.07
  -1   7  -1    0.45    0.06
  -1   7  -1    0.61    0.05
   1  -7   1    0.54    0.06
   1  -7   1    0.54    0.05
  -2   7  -1    1.60    0.11
  -2   7  -1    1.61    0.10
  -2   7  -1    1.83    0.12
   2  -7   1    1.84    0.10
   2  -7   1    1.76    0.09
  -3   7  -1    1.29    0.11
  -3   7  -1    1.18    0.10
   3  -7   1    1.17    0.08
  -4   7  -1    1.15    0.11
  -4   7  -1    1.40    0.12
  -4   7  -1    1.38    0.08
   4  -7   1    1.25    0.09
  -5   7  -1    3.45    0.21
  -5   7  -1    3.00    0.20
   5  -7   1    3.22    0.14
  -6   7  -1    0.02    0.07
  -6   7  -1    0.35    0.10
   6  -7   1    0.09    0.04
  -7   7  -1    0.35    0.12
  -7   7  -1    0.32    0.12
   6   6  -1    0.42    0.07
   5   6  -1    2.72    0.15
   5   6  -1    3.06    0.22
   4   6  -1    3.69    0.22
   4   6  -1    3.57    0.16
   3   6  -1    9.66    0.39
   3   6  -1   10.05    0.33
   2   6  -1    0.10    0.03
   2   6  -1    0.18    0.06
   1   6  -1   27.78    0.79
   1   6  -1   26.11    0.89
   1   6  -1   27.83    0.78
  -1  -6   1   27.39    0.75
   0   6  -1    0.74    0.06
   0   6  -1    0.75    0.07
   0   6  -1    0.82    0.08
   0  -6   1    0.67    0.06
   0  -6   1    0.66    0.07
  -1   6  -1   14.27    0.44
  -1   6  -1   14.07    0.45
   1  -6   1   14.26    0.41
   1  -6   1   14.37    0.43
  -2   6  -1    3.12    0.15
  -2   6  -1    3.31    0.13
  -2   6  -1    2.85    0.14
   2  -6   1    3.26    0.13
   2  -6   1    3.16    0.12
  -3   6  -1    0.12    0.04
  -4   6  -1    3.67    0.20
  -4   6  -1    3.82    0.20
  -4   6  -1    3.89    0.14
   4  -6   1    3.96    0.15
  -5   6  -1    0.19    0.07
  -5   6  -1    0.18    0.07
   5  -6   1    0.07    0.03
  -6   6  -1    5.92    0.30
  -6   6  -1    5.58    0.30
  -7   6  -1    0.39    0.11
  -7   6  -1    0.57    0.13
   6   5  -1    0.06    0.04
   5   5  -1   -0.05    0.07
   5   5  -1   -0.07    0.03
   4   5  -1   11.67    0.45
   4   5  -1   11.76    0.37
   3   5  -1    0.24    0.04
   3   5  -1    0.38    0.08
   2   5  -1    3.46    0.15
   2   5  -1    4.12    0.19
   2   5  -1    3.89    0.15
   1   5  -1   27.76    0.80
   1   5  -1   27.23    0.91
   1   5  -1   28.06    0.79
  -1  -5   1   29.07    0.77
   0   5  -1    1.02    0.06
   0   5  -1    0.89    0.06
   0   5  -1    1.00    0.07
   0   5  -1    1.03    0.06
   0  -5   1    0.95    0.05
   0  -5   1    0.96    0.06
  -1   5  -1  138.60    3.67
  -1   5  -1  134.19    3.85
   1  -5   1  135.80    3.66
   1  -5   1  135.77    3.63
  -2   5  -1   16.65    0.54
  -2   5  -1   17.52    0.59
  -2   5  -1   17.64    0.50
   2  -5   1   17.29    0.50
  -3   5  -1    0.03    0.02
  -3   5  -1    0.16    0.04
  -3   5  -1    0.01    0.02
   3  -5   1    0.07    0.02
  -4   5  -1   19.20    0.67
  -4   5  -1   19.06    0.63
   4  -5   1   19.04    0.54
  -5   5  -1    1.59    0.14
  -5   5  -1    1.78    0.14
  -6   5  -1    0.72    0.12
  -6   5  -1    0.50    0.11
  -7   5  -1    0.45    0.12
  -7   5  -1    0.28    0.11
   6   4  -1    0.11    0.04
   5   4  -1    0.35    0.09
   5   4  -1    0.24    0.05
   4   4  -1   32.17    1.07
   4   4  -1   32.39    0.91
   2   4  -1   30.38    0.98
   2   4  -1   30.06    0.84
   1   4  -1    7.35    0.26
   1   4  -1    6.67    0.22
   1   4  -1    7.16    0.23
   0   4  -1    9.99    0.30
   0   4  -1    9.44    0.29
   0   4  -1   10.08    0.34
   0  -4   1    9.91    0.30
   0  -4   1    9.62    0.28
  -1   4  -1   11.22    0.34
  -1   4  -1   11.56    0.36
  -1   4  -1   11.71    0.34
   1  -4   1   11.30    0.32
  -2   4  -1   28.95    0.93
  -2   4  -1   28.40    0.86
  -3   4  -1    0.65    0.05
  -3   4  -1    0.83    0.07
  -3   4  -1    0.71    0.04
  -3   4  -1    0.71    0.07
   3  -4   1    0.68    0.04
   3  -4   1    0.75    0.04
  -4   4  -1    5.62    0.24
  -4   4  -1    5.84    0.26
  -5   4  -1    1.37    0.13
  -5   4  -1    1.29    0.13
  -6   4  -1    0.56    0.11
  -6   4  -1    0.42    0.10
  -7   4  -1    0.04    0.08
  -7   4  -1    0.05    0.08
   7  -4   1    0.01    0.08
   6   3  -1    0.20    0.05
   5   3  -1    3.41    0.19
   5   3  -1    3.37    0.14
   4   3  -1    0.24    0.04
   4   3  -1    0.26    0.06
   3   3  -1    0.95    0.09
   3   3  -1    0.98    0.06
  -3  -3   1    1.02    0.06
   1   3  -1    1.68    0.07
   1   3  -1    1.28    0.06
   1   3  -1    1.59    0.08
  -1  -3   1    1.63    0.07
   0   3  -1   86.18    2.38
   0   3  -1   91.89    2.72
   0  -3   1   86.73    2.35
  -1   3  -1    4.12    0.13
  -1   3  -1    3.97    0.13
  -1   3  -1    4.10    0.15
   1  -3   1    4.21    0.13
  -2   3  -1   49.19    1.35
  -2   3  -1   51.82    1.44
  -2   3  -1   48.57    1.57
   2  -3   1   50.41    1.35
  -3   3  -1   17.24    0.55
  -3   3  -1   17.30    0.59
  -4   3  -1   16.99    0.60
  -4   3  -1   16.86    0.56
  -5   3  -1   10.75    0.40
  -5   3  -1   10.85    0.43
  -6   3  -1   -0.03    0.05
  -6   3  -1   -0.01    0.07
  -7   3  -1    0.86    0.14
  -7   3  -1    1.04    0.15
   7  -3   1    1.12    0.16
   5   2  -1    3.75    0.19
   5   2  -1    3.40    0.13
   4   2  -1   14.57    0.51
   4   2  -1   15.04    0.42
  -4  -2   1   14.11    0.46
   3   2  -1    2.97    0.14
   3   2  -1    2.94    0.10
  -3  -2   1    3.01    0.12
   2   2  -1   39.35    1.06
   2   2  -1   39.46    1.22
  -2  -2   1   38.02    1.11
   1   2  -1    0.09    0.03
   1   2  -1    0.12    0.02
   1   2  -1    0.10    0.02
  -1  -2   1    0.08    0.02
   0   2  -1   40.70    1.11
   0   2  -1   43.56    1.27
   0  -2   1   38.42    1.09
  -1   2  -1   11.34    0.32
  -1   2  -1   11.65    0.34
  -3   2  -1   13.48    0.47
  -3   2  -1   12.81    0.42
  -3   2  -1   13.51    0.43
  -4   2  -1   26.01    0.80
  -4   2  -1   26.03    0.88
  -5   2  -1    0.62    0.10
  -5   2  -1    0.57    0.09
  -6   2  -1    0.83    0.13
  -6   2  -1    0.72    0.11
   6  -2   1    0.77    0.12
  -7   2  -1    0.26    0.10
   7  -2   1    0.16    0.08
   5   1  -1    1.76    0.13
   4   1  -1    0.78    0.08
  -4  -1   1    0.88    0.07
   3   1  -1   25.02    0.81
   2   1  -1   51.48    1.57
  -2  -1   1   50.19    1.43
  -2  -1   1   49.53    1.36
   1   1  -1  188.89    5.76
   1   1  -1  189.61    5.02
  -1  -1   1  185.05    5.03
   0   1  -1    0.54    0.04
   0   1  -1    0.65    0.04
   0  -1   1    0.55    0.04
  -1   1  -1   62.72    1.70
  -1   1  -1   58.53    1.85
  -1   1  -1   58.60    1.60
  -1   1  -1   59.42    1.71
  -2   1  -1    0.05    0.02
  -2   1  -1    0.05    0.02
  -2   1  -1    0.08    0.02
  -3   1  -1    6.67    0.26
  -3   1  -1    6.39    0.23
  -4   1  -1    2.26    0.13
  -4   1  -1    2.11    0.14
  -5   1  -1    2.48    0.15
  -5   1  -1    2.38    0.17
   5  -1   1    2.55    0.16
  -6   1  -1    2.20    0.15
  -6   1  -1    1.94    0.17
   6  -1   1    2.17    0.17
   5   0  -1    0.22    0.06
  -5   0   1    0.09    0.06
  -5   0   1    0.20    0.06
   4   0  -1    0.43    0.06
  -4   0   1    0.50    0.07
  -4   0   1    0.43    0.06
   3   0  -1   27.36    0.88
  -3   0   1   27.07    0.81
  -2   0   1   20.05    0.58
  -2   0   1   19.38    0.63
  -1   0   1  353.12    9.44
   0   0  -1   30.89    0.82
   0   0  -1   30.43    0.88
   0   0  -1   30.74    0.83
   0   0   1   31.02    0.82
  -1   0  -1    0.80    0.05
  -1   0  -1    0.80    0.04
  -2   0  -1   79.91    2.26
  -3   0  -1   43.92    1.42
  -3   0  -1   44.29    1.29
   3   0   1   44.90    1.41
  -4   0  -1   11.81    0.44
  -4   0  -1   11.34    0.39
   4   0   1   12.35    0.44
  -5   0  -1    0.62    0.10
  -5   0  -1    0.54    0.08
   5   0   1    0.66    0.10
   6   0   1    0.12    0.07
  -6   1   1    0.97    0.12
   5  -1  -1    4.99    0.23
  -5   1   1    5.10    0.23
  -5   1   1    4.81    0.24
  -4   1   1    9.11    0.35
  -4   1   1    9.34    0.33
  -3   1   1    0.42    0.05
  -2   1   1   71.05    2.01
  -2   1   1   70.52    2.19
  -1   1   1   26.57    0.75
  -1   1   1   25.30    0.80
   0  -1  -1  117.26    3.09
   0  -1  -1  111.40    3.29
   0   1   1  118.99    3.57
   1   1   1   70.23    1.90
   1   1   1   71.73    2.19
  -2  -1  -1    3.36    0.12
   2   1   1    3.57    0.15
  -3  -1  -1    2.34    0.13
   3   1   1    2.34    0.12
  -4  -1  -1    2.99    0.14
  -4  -1  -1    2.89    0.17
   4   1   1    2.97    0.16
   5   1   1    0.69    0.10
   6   1   1    0.50    0.10
   6  -2  -1    0.18    0.08
  -6   2   1    0.14    0.07
  -5   2   1    5.92    0.25
  -5   2   1    5.30    0.26
  -4   2   1    3.49    0.17
  -4   2   1    3.45    0.17
  -3   2   1   17.46    0.58
  -3   2   1   17.49    0.55
  -1   2   1   13.77    0.43
  -1   2   1   14.37    0.46
   0  -2  -1    0.01    0.01
   0  -2  -1    0.02    0.01
   0   2   1    0.04    0.02
  -1  -2  -1   52.44    1.56
   1   2   1   56.35    1.69
   2   2   1   12.32    0.34
   2   2   1   12.10    0.34
   2   2   1   12.09    0.42
   3   2   1    1.40    0.06
   3   2   1    1.29    0.06
   3   2   1    1.40    0.06
   3   2   1    1.38    0.10
   4   2   1    0.08    0.05
   4   2   1    0.06    0.02
   5   2   1    6.00    0.28
   6   2   1    1.33    0.15
  -7   3   1    1.20    0.16
  -6   3   1    0.43    0.10
  -6   3   1    0.43    0.10
  -5   3   1    3.32    0.19
  -5   3   1    3.22    0.19
  -4   3   1    0.72    0.09
  -4   3   1    0.76    0.08
  -3   3   1   35.67    1.07
  -3   3   1   35.96    1.15
   2  -3  -1    5.13    0.15
  -2   3   1    4.75    0.19
   1  -3  -1    2.13    0.08
   1  -3  -1    2.18    0.07
  -1   3   1    2.25    0.10
  -1   3   1    2.15    0.09
   0  -3  -1  113.05    2.96
   0   3   1  109.42    3.12
   1   3   1  137.99    4.25
   2   3   1  106.63    3.30
   3   3   1   15.60    0.45
   3   3   1   15.99    0.55
   4   3   1    0.26    0.07
   4   3   1    0.22    0.04
   5   3   1    1.56    0.14
   5   3   1    1.50    0.09
   6   3   1    2.36    0.18
   6   3   1    2.12    0.11
   7   3   1    0.01    0.04
  -7   4   1    1.75    0.19
  -6   4   1    0.03    0.06
  -6   4   1    0.10    0.07
  -5   4   1   32.89    1.03
  -5   4   1   32.25    1.09
  -4   4   1    0.02    0.04
  -4   4   1    0.07    0.04
   3  -4  -1    0.12    0.02
   3  -4  -1    0.09    0.02
  -3   4   1    0.13    0.03
  -3   4   1    0.12    0.04
  -3   4   1    0.10    0.02
  -2   4   1   16.22    0.51
  -2   4   1   16.52    0.54
  -2   4   1   16.24    0.47
   1  -4  -1   25.71    0.70
  -1   4   1   25.22    0.75
   0  -4  -1    2.89    0.11
   0  -4  -1    2.93    0.10
   0   4   1    2.85    0.11
   0   4   1    2.89    0.11
   1   4   1   13.79    0.41
   1   4   1   14.12    0.48
   2   4   1   32.62    1.07
   2   4   1   33.17    0.91
   4   4   1   13.28    0.50
   4   4   1   13.65    0.41
   5   4   1    0.28    0.05
   5   4   1    0.39    0.09
   6   4   1    0.44    0.06
   6   4   1    0.52    0.11
  -7   5   1    0.00    0.08
  -6   5   1    1.59    0.16
  -6   5   1    1.66    0.16
  -5   5   1    1.58    0.14
  -5   5   1    1.52    0.14
   4  -5  -1   15.21    0.44
  -4   5   1   14.96    0.54
  -4   5   1   15.07    0.52
   3  -5  -1    1.71    0.08
  -3   5   1    1.76    0.11
  -3   5   1    1.80    0.08
   2  -5  -1   35.24    0.97
  -2   5   1   34.55    0.98
  -2   5   1   35.93    1.12
  -2   5   1   34.60    1.04
   1  -5  -1   29.23    0.82
   1  -5  -1   30.30    0.81
  -1   5   1   28.89    0.86
  -1   5   1   28.53    0.83
  -1   5   1   29.64    0.94
   0  -5  -1    3.15    0.11
   0  -5  -1    3.37    0.13
   0   5   1    3.24    0.12
   0   5   1    3.22    0.12
  -1  -5  -1   32.58    0.86
   1   5   1   31.14    0.89
   1   5   1   30.40    1.02
   1   5   1   31.98    0.88
   2   5   1   11.99    0.38
   2   5   1   12.10    0.44
   2   5   1   12.06    0.37
   3   5   1    6.24    0.27
   3   5   1    5.82    0.21
   4   5   1    3.89    0.17
   4   5   1    3.98    0.23
   5   5   1    6.32    0.31
   5   5   1    6.20    0.23
   6   5   1    0.00    0.04
   6   5   1    0.08    0.09
  -7   6   1    0.03    0.09
  -6   6   1    9.97    0.42
  -6   6   1    9.39    0.41
   5  -6  -1    4.07    0.16
  -5   6   1    4.11    0.23
  -5   6   1    4.37    0.23
   4  -6  -1    5.51    0.19
  -4   6   1    5.64    0.19
  -4   6   1    5.31    0.25
  -4   6   1    5.33    0.25
   3  -6  -1    0.00    0.01
  -3   6   1   -0.05    0.03
  -3   6   1    0.01    0.01
  -3   6   1   -0.06    0.03
   2  -6  -1    8.93    0.26
   2  -6  -1    8.51    0.28
  -2   6   1    8.48    0.31
  -2   6   1    8.96    0.33
  -2   6   1    8.72    0.28
   1  -6  -1   69.16    1.87
   1  -6  -1   70.44    1.89
  -1   6   1   71.20    1.90
  -1   6   1   66.87    2.16
  -1   6   1   67.83    1.98
   0  -6  -1   64.56    1.83
   0  -6  -1   66.30    1.80
   0   6   1   67.67    1.84
   0   6   1   67.15    1.90
   0   6   1   68.44    1.83
  -1  -6  -1    3.11    0.11
   1   6   1    3.13    0.14
   1   6   1    3.09    0.17
   1   6   1    2.97    0.13
   2   6   1    0.39    0.08
   2   6   1    0.38    0.05
   3   6   1    0.97    0.09
   3   6   1    1.18    0.13
   4   6   1    0.03    0.07
   4   6   1   -0.06    0.03
   5   6   1   -0.04    0.08
   5   6   1    0.00    0.04
   6   6   1    0.37    0.07
   6   6   1    0.13    0.10
  -7   7   1   -0.14    0.08
   6  -7  -1    0.08    0.04
  -6   7   1    0.03    0.07
  -6   7   1   -0.03    0.06
   5  -7  -1    1.78    0.10
  -5   7   1    1.51    0.15
  -5   7   1    1.59    0.15
   4  -7  -1    1.24    0.08
  -4   7   1    1.32    0.08
  -4   7   1    1.36    0.12
  -4   7   1    1.41    0.12
   3  -7  -1    3.10    0.13
  -3   7   1    2.88    0.13
  -3   7   1    2.94    0.16
  -3   7   1    3.16    0.17
   2  -7  -1    0.34    0.04
   2  -7  -1    0.33    0.04
  -2   7   1    0.32    0.06
  -2   7   1    0.27    0.06
  -2   7   1    0.25    0.04
   1  -7  -1    9.52    0.31
   1  -7  -1    9.26    0.29
  -1   7   1    9.28    0.32
  -1   7   1    9.04    0.35
  -1   7   1    9.69    0.32
   0  -7  -1   11.84    0.35
   0   7   1   11.58    0.37
   0   7   1   11.71    0.38
  -1  -7  -1    0.54    0.05
   1   7   1    0.47    0.05
   1   7   1    0.49    0.08
   1   7   1    0.61    0.07
   2   7   1    8.06    0.28
   2   7   1    8.26    0.35
   3   7   1    3.60    0.23
   3   7   1    4.15    0.18
   4   7   1   -0.03    0.08
   4   7   1   -0.03    0.03
   5   7   1    0.06    0.05
   5   7   1    0.15    0.10
   6   7   1   -0.02    0.05
   6   7   1    0.11    0.11
   7  -8  -1    0.28    0.06
  -7   8   1    0.27    0.11
   6  -8  -1    3.36    0.16
  -6   8   1    3.20    0.23
  -6   8   1    3.51    0.24
   5  -8  -1    0.65    0.07
  -5   8   1    0.89    0.13
  -5   8   1    0.71    0.11
   4  -8  -1    0.97    0.09
  -4   8   1    0.82    0.11
  -4   8   1    1.04    0.11
  -4   8   1    1.01    0.08
   3  -8  -1    0.80    0.08
  -3   8   1    0.82    0.08
  -3   8   1    0.87    0.11
  -3   8   1    0.87    0.10
   2  -8  -1    8.29    0.26
   2  -8  -1    8.24    0.28
  -2   8   1    7.90    0.32
  -2   8   1    7.74    0.30
  -2   8   1    7.78    0.29
   1  -8  -1    5.04    0.18
   1  -8  -1    4.98    0.20
  -1   8   1    4.96    0.20
  -1   8   1    4.71    0.20
  -1   8   1    4.69    0.22
   0  -8  -1    0.63    0.06
   0  -8  -1    0.53    0.07
   0   8   1    0.55    0.07
   0   8   1    0.58    0.06
   0   8   1    0.55    0.06
  -1  -8  -1    3.11    0.13
   1   8   1    2.96    0.19
   1   8   1    3.11    0.15
   1   8   1    3.05    0.16
   2   8   1   19.45    0.72
   2   8   1   20.07    0.61
   3   8   1    1.42    0.11
   3   8   1    1.21    0.15
   4   8   1    0.32    0.11
   4   8   1    0.35    0.07
   5   8   1    0.19    0.11
   5   8   1    0.20    0.06
   6  -9  -1    0.27    0.06
  -6   9   1    0.30    0.11
  -6   9   1    0.30    0.10
   5  -9  -1    2.04    0.13
  -5   9   1    2.11    0.17
  -5   9   1    1.94    0.17
  -5   9   1    1.90    0.11
   4  -9  -1    0.73    0.08
  -4   9   1    0.85    0.12
  -4   9   1    0.94    0.12
  -4   9   1    0.79    0.08
   3  -9  -1    0.24    0.06
  -3   9   1    0.28    0.07
  -3   9   1    0.44    0.09
  -3   9   1    0.21    0.05
   2  -9  -1    8.78    0.29
   2  -9  -1    8.53    0.30
  -2   9   1    8.28    0.31
  -2   9   1    8.17    0.35
  -2   9   1    8.85    0.33
   1  -9  -1    0.08    0.04
   1  -9  -1    0.04    0.04
  -1   9   1    0.17    0.05
  -1   9   1    0.20    0.06
  -1   9   1    0.20    0.06
   0  -9  -1   31.48    0.90
   0   9   1   31.46    1.08
   0   9   1   31.57    0.93
   0   9   1   32.03    0.95
   0   9   1   33.74    0.96
  -1  -9  -1    0.12    0.04
   1   9   1    0.04    0.04
   1   9   1    0.11    0.08
   2   9   1    0.08    0.05
   2   9   1    0.06    0.09
   3   9   1    0.52    0.13
   3   9   1    0.47    0.08
   4   9   1    0.06    0.05
   4   9   1    0.01    0.10
   5   9   1    0.04    0.12
   5   9   1   -0.02    0.05
   6 -10  -1    0.61    0.09
  -6  10   1    0.63    0.13
  -6  10   1    0.69    0.14
   5 -10  -1    0.57    0.09
  -5  10   1    0.67    0.12
  -5  10   1    0.82    0.14
  -5  10   1    0.71    0.08
   4 -10  -1    0.39    0.07
  -4  10   1    0.59    0.11
  -4  10   1    0.38    0.07
  -4  10   1    0.33    0.09
   3 -10  -1    0.40    0.07
  -3  10   1    0.48    0.09
  -3  10   1    0.58    0.09
  -3  10   1    0.51    0.08
   2 -10  -1    0.52    0.07
   2 -10  -1    0.49    0.08
  -2  10   1    0.72    0.10
  -2  10   1    0.64    0.09
  -2  10   1    0.60    0.10
   1 -10  -1   13.35    0.43
   1 -10  -1   12.51    0.40
  -1  10   1   11.59    0.48
  -1  10   1   12.69    0.44
  -1  10   1   13.12    0.44
   0 -10  -1    0.05    0.04
   0  10   1    0.23    0.08
   0  10   1    0.10    0.06
  -1 -10  -1    1.51    0.10
   1  10   1    1.27    0.15
   1  10   1    1.55    0.12
   2  10   1    3.84    0.25
   2  10   1    3.69    0.19
   3  10   1    0.00    0.05
   3  10   1    0.09    0.10
   4  10   1   -0.01    0.05
   4  10   1   -0.03    0.11
   6 -11  -1    0.20    0.07
  -6  11   1    0.19    0.10
  -6  11   1    0.31    0.11
   5 -11  -1    0.21    0.07
  -5  11   1    0.35    0.10
  -5  11   1    0.28    0.10
  -5  11   1    0.20    0.06
   4 -11  -1    6.77    0.28
  -4  11   1    6.33    0.27
  -4  11   1    6.45    0.32
  -4  11   1    6.74    0.34
   3 -11  -1    1.56    0.13
  -3  11   1    1.51    0.14
  -3  11   1    1.32    0.15
  -3  11   1    1.58    0.13
   2 -11  -1    2.28    0.14
   2 -11  -1    2.02    0.15
  -2  11   1    2.08    0.17
  -2  11   1    2.28    0.16
  -2  11   1    2.06    0.15
   1 -11  -1    0.20    0.07
   1 -11  -1    0.18    0.05
  -1  11   1    0.25    0.07
  -1  11   1    0.23    0.08
  -1  11   1    0.33    0.07
   0 -11  -1    1.77    0.11
   0  11   1    1.80    0.16
  -1 -11  -1    0.25    0.05
   1  11   1    0.39    0.10
   2  11   1    0.39    0.12
   2  11   1    0.46    0.08
   3  11   1    0.26    0.08
   3  11   1    0.36    0.13
   4  11   1    0.14    0.13
   4  11   1    0.14    0.07
   5 -12  -1    0.90    0.12
  -5  12   1    0.81    0.10
  -5  12   1    0.84    0.15
  -5  12   1    1.41    0.18
   4 -12  -1    1.84    0.16
  -4  12   1    2.03    0.18
  -4  12   1    1.85    0.14
  -4  12   1    1.89    0.19
   3 -12  -1    6.90    0.29
  -3  12   1    6.53    0.29
  -3  12   1    6.98    0.32
  -3  12   1    6.28    0.33
   2 -12  -1    0.03    0.05
   2 -12  -1    0.04    0.05
  -2  12   1    0.01    0.05
  -2  12   1   -0.06    0.06
  -2  12   1   -0.05    0.06
   1 -12  -1    0.06    0.05
  -1  12   1    0.06    0.07
  -1  12   1    0.11    0.06
   0 -12  -1    0.26    0.06
   0  12   1    0.24    0.08
  -1 -12  -1    0.04    0.04
   1  12   1   -0.01    0.08
   2  12   1    0.06    0.10
   3  12   1    0.05    0.12
   3  12   1    0.28    0.08
   5 -13  -1    0.03    0.07
  -5  13   1    0.09    0.06
  -5  13   1    0.10    0.10
  -5  13   1    0.15    0.10
   4 -13  -1    0.33    0.08
  -4  13   1    0.16    0.10
  -4  13   1    0.18    0.07
  -4  13   1    0.39    0.12
   3 -13  -1   -0.01    0.06
  -3  13   1   -0.08    0.06
  -3  13   1    0.01    0.07
  -3  13   1   -0.06    0.05
   2 -13  -1    0.14    0.07
  -2  13   1   -0.01    0.05
  -2  13   1    0.00    0.07
   1 -13  -1    0.56    0.08
  -1  13   1    0.41    0.11
   0 -13  -1   -0.07    0.04
   0  13   1   -0.09    0.06
   1  13   1    1.38    0.19
   2  13   1    0.14    0.12
   4 -14  -1    0.47    0.10
  -4  14   1    0.39    0.09
  -4  14   1    0.15    0.10
  -4  14   1    0.47    0.13
   3 -14  -1    0.09    0.07
  -3  14   1    0.19    0.10
  -3  14   1    0.16    0.08
  -3  14   1    0.23    0.10
   2 -14  -1    0.20    0.08
  -2  14   1    0.18    0.08
  -2  14   1    0.19    0.10
   1 -14  -1    0.14    0.07
  -1  14   1    0.07    0.09
   0 -14  -1    0.41    0.08
   0  14   1    0.62    0.15
   1  14   1   -0.03    0.09
   2  14   1   -0.21    0.10
   3 -15  -1    0.05    0.07
  -3  15   1   -0.02    0.07
  -3  15   1   -0.01    0.08
   2 -15  -1    0.07    0.07
  -2  15   1   -0.10    0.08
   1 -15  -1    0.53    0.09
  -1  15   1    1.01    0.17
   0 -15  -1    0.06    0.06
   0  15   1   -0.05    0.09
   0  15  -2    0.69    0.15
   0 -15   2    0.57    0.09
  -1  15  -2    0.18    0.10
   1 -15   2    0.23    0.08
  -2  15  -2    0.09    0.10
  -2  15  -2    0.15    0.07
   2 -15   2    0.04    0.07
  -3  15  -2    1.09    0.14
  -3  15  -2    1.28    0.19
   2  14  -2    0.40    0.13
   1  14  -2    0.03    0.09
   0  14  -2    0.18    0.10
   0 -14   2    0.23    0.07
  -1  14  -2    0.24    0.10
   1 -14   2    0.17    0.07
  -2  14  -2    0.08    0.07
  -2  14  -2    0.08    0.08
   2 -14   2    0.18    0.07
  -3  14  -2    2.58    0.20
  -3  14  -2    2.39    0.23
   3 -14   2    2.92    0.21
  -4  14  -2    0.63    0.11
  -4  14  -2    1.02    0.16
   4 -14   2    0.64    0.11
   3  13  -2   -0.22    0.10
   2  13  -2   -0.03    0.09
   1  13  -2   -0.05    0.07
   0  13  -2    0.76    0.13
   0 -13   2    0.43    0.08
  -1  13  -2    1.26    0.17
   1 -13   2    1.03    0.11
  -2  13  -2    0.74    0.13
  -2  13  -2    0.66    0.11
   2 -13   2    0.63    0.09
  -3  13  -2    0.13    0.08
  -3  13  -2    0.04    0.06
   3 -13   2   -0.10    0.06
  -4  13  -2    2.35    0.17
  -4  13  -2    2.55    0.22
   4 -13   2    2.47    0.19
  -5  13  -2    0.09    0.06
  -5  13  -2    0.18    0.10
  -5  13  -2    0.22    0.12
   5 -13   2    0.11    0.08
   3  12  -2   -0.04    0.10
   3  12  -2    0.06    0.06
   2  12  -2   -0.08    0.08
   1  12  -2    0.10    0.08
  -1 -12   2    0.11    0.05
   0  12  -2    0.03    0.06
   0 -12   2    0.09    0.05
  -1  12  -2    0.13    0.06
  -1  12  -2    0.09    0.07
   1 -12   2    0.05    0.05
  -2  12  -2    1.62    0.14
  -2  12  -2    1.65    0.16
   2 -12   2    1.06    0.12
   2 -12   2    1.45    0.13
  -3  12  -2    4.35    0.25
  -3  12  -2    4.37    0.23
  -3  12  -2    4.60    0.27
   3 -12   2    4.54    0.24
  -4  12  -2    0.00    0.06
  -4  12  -2   -0.04    0.07
  -4  12  -2   -0.03    0.04
   4 -12   2   -0.09    0.05
  -5  12  -2    0.38    0.12
  -5  12  -2    0.22    0.06
  -5  12  -2    0.44    0.12
   5 -12   2    0.39    0.09
   4  11  -2   -0.03    0.06
   3  11  -2    1.99    0.21
   3  11  -2    1.90    0.15
   2  11  -2    1.48    0.13
   2  11  -2    1.59    0.18
   1  11  -2    0.53    0.11
  -1 -11   2    0.57    0.07
   0  11  -2    0.57    0.10
   0 -11   2    0.37    0.06
  -1  11  -2    3.79    0.23
  -1  11  -2    4.39    0.22
   1 -11   2    4.19    0.21
   1 -11   2    4.18    0.18
  -2  11  -2   -0.08    0.04
  -2  11  -2   -0.02    0.05
   2 -11   2   -0.10    0.04
   2 -11   2   -0.09    0.04
  -3  11  -2    0.82    0.12
  -3  11  -2    0.74    0.12
  -3  11  -2    0.73    0.10
   3 -11   2    0.86    0.11
  -4  11  -2    0.82    0.13
  -4  11  -2    0.81    0.10
  -4  11  -2    0.75    0.12
   4 -11   2    0.80    0.10
  -5  11  -2    1.18    0.10
  -5  11  -2    1.26    0.17
  -5  11  -2    1.24    0.17
   5 -11   2    0.95    0.12
  -6  11  -2    0.01    0.08
  -6  11  -2    0.03    0.09
   6 -11   2   -0.01    0.06
   4  10  -2   -0.03    0.10
   4  10  -2    0.08    0.06
   3  10  -2    0.35    0.08
   3  10  -2    0.46    0.12
   2  10  -2    1.25    0.15
   2  10  -2    1.13    0.12
   1  10  -2    9.21    0.39
   1  10  -2    9.66    0.34
  -1 -10   2    9.14    0.31
   0  10  -2    0.93    0.12
   0  10  -2    1.02    0.10
   0  10  -2    0.73    0.10
   0 -10   2    0.62    0.07
  -1  10  -2    2.04    0.14
  -1  10  -2    2.08    0.15
   1 -10   2    1.93    0.12
   1 -10   2    2.04    0.14
  -2  10  -2    6.52    0.31
  -2  10  -2    6.55    0.29
  -2  10  -2    6.78    0.28
   2 -10   2    6.91    0.28
   2 -10   2    7.07    0.25
  -3  10  -2    2.75    0.18
  -3  10  -2    2.99    0.19
  -3  10  -2    2.88    0.16
   3 -10   2    2.89    0.16
  -4  10  -2    1.47    0.12
  -4  10  -2    1.64    0.16
  -4  10  -2    2.03    0.16
   4 -10   2    1.54    0.13
  -5  10  -2    0.82    0.13
  -5  10  -2    1.00    0.15
  -5  10  -2    0.73    0.08
   5 -10   2    0.98    0.10
  -6  10  -2    0.53    0.13
  -6  10  -2    0.52    0.13
   6 -10   2    0.46    0.09
   5   9  -2    0.26    0.08
   4   9  -2   -0.08    0.08
   4   9  -2    0.12    0.06
   3   9  -2    1.46    0.12
   3   9  -2    1.54    0.17
   2   9  -2   -0.07    0.03
   2   9  -2   -0.10    0.05
   1   9  -2    1.61    0.14
   1   9  -2    1.70    0.12
  -1  -9   2    1.67    0.10
   0   9  -2   11.11    0.39
   0   9  -2   12.06    0.45
   0   9  -2   12.52    0.40
   0   9  -2   12.50    0.42
   0  -9   2   11.30    0.37
   0  -9   2   12.14    0.42
  -1   9  -2    1.65    0.13
  -1   9  -2    1.71    0.12
  -1   9  -2    1.70    0.10
   1  -9   2    1.57    0.11
   1  -9   2    1.66    0.10
  -2   9  -2    1.00    0.10
  -2   9  -2    0.97    0.10
  -2   9  -2    0.89    0.10
   2  -9   2    0.66    0.08
   2  -9   2    0.90    0.09
  -3   9  -2   -0.04    0.04
  -3   9  -2   -0.04    0.03
  -3   9  -2    0.02    0.05
   3  -9   2    0.02    0.03
  -4   9  -2    0.00    0.03
  -4   9  -2   -0.04    0.05
  -4   9  -2    0.00    0.05
   4  -9   2    0.03    0.04
  -5   9  -2    2.41    0.19
  -5   9  -2    2.34    0.12
  -5   9  -2    2.53    0.20
   5  -9   2    2.54    0.14
  -6   9  -2    0.47    0.12
  -6   9  -2    0.37    0.10
   6  -9   2    0.36    0.08
   5   8  -2    0.04    0.05
   4   8  -2    0.10    0.09
   4   8  -2    0.11    0.05
   3   8  -2   -0.05    0.04
   3   8  -2    0.01    0.07
   2   8  -2   -0.12    0.03
   2   8  -2    0.00    0.06
   1   8  -2    4.43    0.18
   1   8  -2    4.40    0.20
   1   8  -2    4.46    0.22
  -1  -8   2    4.40    0.16
   0   8  -2    1.18    0.09
   0   8  -2    1.23    0.09
   0   8  -2    1.19    0.10
   0   8  -2    1.26    0.11
   0  -8   2    1.17    0.10
   0  -8   2    1.30    0.08
  -1   8  -2   28.84    0.97
  -1   8  -2   29.12    0.86
  -1   8  -2   29.00    0.87
   1  -8   2   29.64    0.85
   1  -8   2   29.60    0.83
  -2   8  -2    1.67    0.12
  -2   8  -2    1.62    0.11
   2  -8   2    1.46    0.10
   2  -8   2    1.53    0.09
  -3   8  -2    1.44    0.12
  -3   8  -2    1.46    0.12
  -3   8  -2    1.51    0.10
   3  -8   2    1.51    0.10
  -4   8  -2    7.88    0.35
  -4   8  -2    7.80    0.33
  -4   8  -2    7.88    0.27
   4  -8   2    7.90    0.28
  -5   8  -2    0.27    0.09
  -5   8  -2    0.22    0.08
   5  -8   2    0.33    0.06
  -6   8  -2    2.19    0.20
  -6   8  -2    1.88    0.18
   6  -8   2    1.62    0.12
   6   7  -2    0.31    0.07
   5   7  -2   -0.01    0.05
   4   7  -2    0.22    0.09
   4   7  -2    0.15    0.05
   3   7  -2    0.09    0.07
   3   7  -2    0.14    0.04
   2   7  -2    0.00    0.03
   2   7  -2    0.08    0.06
   1   7  -2    8.00    0.32
   1   7  -2    8.24    0.29
   1   7  -2    8.37    0.28
  -1  -7   2    7.77    0.25
  -1  -7   2    8.35    0.26
  -1   7  -2   40.13    1.14
  -1   7  -2   40.66    1.19
  -1   7  -2   40.14    1.30
   1  -7   2   40.59    1.13
   1  -7   2   39.95    1.11
  -2   7  -2    0.72    0.09
  -2   7  -2    0.74    0.07
   2  -7   2    0.75    0.06
   2  -7   2    0.69    0.06
  -3   7  -2    2.80    0.13
  -3   7  -2    2.93    0.16
  -3   7  -2    3.17    0.17
   3  -7   2    3.03    0.13
  -4   7  -2    6.65    0.29
  -4   7  -2    6.42    0.30
  -4   7  -2    6.71    0.22
   4  -7   2    6.55    0.23
  -5   7  -2   12.28    0.48
  -5   7  -2   13.17    0.51
   5  -7   2   12.32    0.39
  -6   7  -2    1.07    0.16
  -6   7  -2    1.08    0.16
   6  -7   2    1.10    0.09
  -7   7  -2    1.31    0.18
  -7   7  -2    1.70    0.21
   6   6  -2    2.64    0.15
   5   6  -2    0.50    0.07
   4   6  -2    0.09    0.07
   4   6  -2    0.09    0.04
   3   6  -2   -0.02    0.03
   3   6  -2    0.05    0.07
   2   6  -2    5.19    0.19
   2   6  -2    5.15    0.23
   1   6  -2    1.86    0.10
   1   6  -2    1.86    0.12
   1   6  -2    1.80    0.10
  -1  -6   2    1.72    0.08
  -1  -6   2    2.02    0.09
   0   6  -2    1.62    0.09
   0   6  -2    1.66    0.09
   0   6  -2    1.54    0.10
   0  -6   2    1.49    0.08
   0  -6   2    1.51    0.09
  -1   6  -2    0.16    0.03
  -1   6  -2    0.18    0.04
  -1   6  -2    0.07    0.03
  -1   6  -2    0.13    0.04
   1  -6   2    0.09    0.03
   1  -6   2    0.10    0.03
  -2   6  -2    1.25    0.09
  -2   6  -2    1.49    0.08
  -2   6  -2    1.65    0.10
   2  -6   2    1.52    0.07
   2  -6   2    1.49    0.08
  -4   6  -2    5.17    0.18
  -4   6  -2    5.38    0.26
  -4   6  -2    5.68    0.25
   4  -6   2    5.13    0.19
  -5   6  -2    3.85    0.22
  -5   6  -2    3.43    0.21
   5  -6   2    3.48    0.14
  -6   6  -2    0.12    0.08
  -6   6  -2   -0.02    0.06
  -7   6  -2    1.63    0.20
  -7   6  -2    1.50    0.19
   6   5  -2    0.05    0.05
   5   5  -2    5.96    0.23
   4   5  -2    4.62    0.18
   4   5  -2    4.56    0.23
   3   5  -2    4.55    0.21
   3   5  -2    4.40    0.17
   2   5  -2   31.27    1.01
   2   5  -2   30.78    0.89
   2   5  -2   31.27    0.88
  -2  -5   2   31.24    0.89
   1   5  -2    0.08    0.03
   1   5  -2    0.09    0.03
   1   5  -2    0.09    0.03
  -1  -5   2    0.09    0.03
  -1  -5   2    0.09    0.03
   0   5  -2   31.72    0.90
   0   5  -2   31.89    0.88
   0   5  -2   31.45    1.01
   0  -5   2   32.31    0.89
   0  -5   2   31.22    0.87
  -1   5  -2   48.60    1.28
  -1   5  -2   48.19    1.38
  -1   5  -2   47.19    1.31
  -1   5  -2   48.26    1.37
  -1   5  -2   45.77    1.50
   1  -5   2   47.32    1.31
   1  -5   2   47.34    1.29
  -2   5  -2    3.68    0.14
  -2   5  -2    3.40    0.16
  -2   5  -2    3.63    0.16
  -2   5  -2    3.87    0.14
   2  -5   2    3.95    0.13
   2  -5   2    3.66    0.14
  -3   5  -2   19.75    0.68
  -3   5  -2   19.75    0.56
   3  -5   2   19.45    0.56
  -4   5  -2   17.82    0.66
  -4   5  -2   19.28    0.58
  -4   5  -2   18.74    0.62
   4  -5   2   18.28    0.53
  -5   5  -2    0.23    0.07
  -5   5  -2    0.32    0.08
  -6   5  -2    0.93    0.13
  -6   5  -2    1.13    0.15
  -7   5  -2    0.74    0.15
  -7   5  -2    0.68    0.14
   6   4  -2   -0.04    0.04
   5   4  -2    0.45    0.06
   4   4  -2    1.16    0.09
   4   4  -2    1.63    0.13
   2   4  -2   56.42    1.77
   2   4  -2   56.71    1.54
  -2  -4   2   57.80    1.60
  -2  -4   2   54.66    1.55
   1   4  -2    6.13    0.20
   1   4  -2    6.02    0.21
   1   4  -2    6.19    0.23
  -1  -4   2    6.21    0.19
  -1  -4   2    6.16    0.20
   0   4  -2   13.38    0.38
   0   4  -2   13.11    0.43
   0   4  -2   12.67    0.38
   0   4  -2   13.05    0.39
   0  -4   2   12.44    0.37
   0  -4   2   12.98    0.38
   0  -4   2   12.52    0.39
  -1   4  -2    3.97    0.13
  -1   4  -2    4.07    0.15
  -1   4  -2    3.93    0.14
  -1   4  -2    3.59    0.16
   1  -4   2    3.88    0.13
  -2   4  -2   34.48    1.03
  -2   4  -2   35.03    1.02
  -2   4  -2   34.41    1.12
  -2   4  -2   35.71    0.97
  -3   4  -2    1.52    0.08
  -3   4  -2    1.49    0.06
  -3   4  -2    1.14    0.09
  -3   4  -2    1.37    0.09
   3  -4   2    1.49    0.06
   3  -4   2    1.33    0.06
  -4   4  -2    4.13    0.20
  -4   4  -2    4.38    0.18
  -4   4  -2    4.29    0.22
  -5   4  -2    3.08    0.19
  -5   4  -2    3.32    0.20
  -6   4  -2   -0.03    0.07
  -6   4  -2    0.05    0.06
  -7   4  -2    0.03    0.09
   7  -4   2    0.04    0.09
   7   3  -2    0.30    0.06
   6   3  -2    0.17    0.05
   5   3  -2    0.07    0.03
   4   3  -2    0.61    0.06
   4   3  -2    0.65    0.08
   3   3  -2    0.98    0.06
   3   3  -2    0.92    0.08
  -3  -3   2    1.01    0.06
   2   3  -2   10.93    0.37
   2   3  -2   10.71    0.32
  -2  -3   2   10.88    0.33
  -2  -3   2   10.50    0.32
   1   3  -2   20.12    0.58
   1   3  -2   20.91    0.65
  -1  -3   2   20.20    0.59
   0   3  -2    7.74    0.26
   0   3  -2    7.15    0.23
   0   3  -2    7.64    0.24
   0  -3   2    7.20    0.22
   0  -3   2    7.26    0.23
  -1   3  -2   27.47    0.78
  -1   3  -2   27.87    0.90
  -1   3  -2   29.32    0.82
   1  -3   2   28.98    0.76
   1  -3   2   27.56    0.78
  -2   3  -2    1.15    0.06
  -2   3  -2    1.11    0.08
  -2   3  -2    1.18    0.08
   2  -3   2    1.17    0.05
  -3   3  -2    1.53    0.10
  -3   3  -2    1.47    0.08
  -3   3  -2    1.31    0.10
  -4   3  -2   19.25    0.61
  -4   3  -2   18.80    0.68
  -4   3  -2   19.88    0.63
  -5   3  -2    0.88    0.11
  -5   3  -2    0.80    0.11
  -6   3  -2    2.12    0.19
  -6   3  -2    2.19    0.17
  -7   3  -2    0.46    0.13
   7  -3   2    0.77    0.14
   6   2  -2    0.00    0.03
   5   2  -2    0.34    0.04
   5   2  -2    0.44    0.08
   4   2  -2   10.37    0.30
   4   2  -2   10.19    0.37
  -4  -2   2   10.08    0.34
   3   2  -2   21.99    0.73
   3   2  -2   22.54    0.62
   3   2  -2   22.69    0.63
   2   2  -2    4.99    0.18
   2   2  -2    4.80    0.15
  -2  -2   2    5.10    0.17
  -2  -2   2    4.91    0.16
   1   2  -2  114.47    3.40
   1   2  -2  112.84    2.98
   1   2  -2  109.68    2.98
  -1  -2   2  110.23    3.12
  -1  -2   2  108.01    2.98
   0   2  -2  391.89   11.84
   0   2  -2  406.32   10.98
   0   2  -2  378.15   10.36
   0  -2   2  375.36   10.86
   0  -2   2  379.31   10.27
  -1   2  -2 1000.00   27.28
  -1   2  -2  933.26   25.70
  -1   2  -2  951.40   29.48
  -2   2  -2   54.52    1.80
  -2   2  -2   58.32    1.65
  -2   2  -2   56.18    1.54
  -2   2  -2   56.63    1.65
   2  -2   2   60.85    1.54
  -3   2  -2   12.12    0.39
  -3   2  -2   11.98    0.39
  -3   2  -2   11.62    0.43
  -4   2  -2    0.09    0.06
  -4   2  -2    0.21    0.05
  -5   2  -2   -0.02    0.04
  -5   2  -2    0.01    0.05
  -6   2  -2    3.16    0.22
   6  -2   2    2.88    0.21
  -7   2  -2    0.66    0.14
   7  -2   2    0.67    0.13
   5   1  -2    0.50    0.07
  -5  -1   2    0.53    0.08
   4   1  -2   -0.02    0.03
  -4  -1   2    0.03    0.03
   3   1  -2   28.08    0.89
  -3  -1   2   27.78    0.83
   2   1  -2   23.62    0.65
   2   1  -2   24.13    0.75
  -2  -1   2   23.40    0.66
  -2  -1   2   23.99    0.70
   1   1  -2  478.85   13.68
   1   1  -2  519.04   13.71
  -1  -1   2  517.65   13.70
  -1  -1   2  531.96   14.37
   0   1  -2    2.46    0.09
   0   1  -2    2.64    0.08
   0   1  -2    2.56    0.09
   0  -1   2    2.48    0.08
   0  -1   2    2.49    0.09
  -1   1  -2  214.69    6.54
  -1   1  -2  207.88    5.68
  -1   1  -2  212.94    6.04
  -2   1  -2   63.82    1.99
  -3   1  -2    0.76    0.06
  -3   1  -2    0.65    0.07
  -3   1  -2    0.67    0.06
  -4   1  -2   25.32    0.88
  -4   1  -2   26.34    0.79
  -5   1  -2    0.15    0.07
  -5   1  -2    0.24    0.07
   5  -1   2    0.26    0.07
  -6   1  -2    0.63    0.12
   6  -1   2    0.44    0.11
  -7   1  -2    1.02    0.16
   7  -1   2    0.98    0.14
   5   0  -2    1.06    0.10
  -5   0   2    1.13    0.11
   4   0  -2    1.30    0.09
  -4   0   2    1.24    0.09
  -4   0   2    1.07    0.09
   3   0  -2   40.63    1.26
  -3   0   2   38.93    1.26
  -3   0   2   40.50    1.17
   2   0  -2   29.44    0.92
   2   0  -2   30.62    0.80
  -2   0   2   28.39    0.92
  -2   0   2   29.90    0.80
  -2   0   2   29.31    0.86
  -1   0   2   22.43    0.65
  -1   0   2   22.21    0.61
   0   0  -2   17.22    0.49
   0   0  -2   17.35    0.48
   0   0  -2   17.56    0.51
   0   0   2   18.19    0.48
  -1   0  -2  144.11    4.62
  -1   0  -2  145.91    4.27
   1   0   2  159.74    4.21
  -2   0  -2   45.03    1.24
  -2   0  -2   32.73    1.13
  -3   0  -2    0.61    0.08
  -3   0  -2    0.58    0.06
   3   0   2    0.47    0.06
  -4   0  -2   17.59    0.62
   4   0   2   17.51    0.62
  -5   0  -2    0.58    0.10
   5   0   2    0.61    0.10
  -6   0  -2    8.58    0.40
   6   0   2    8.83    0.39
   7   0   2    0.12    0.06
  -6   1   2   -0.10    0.04
   5  -1  -2   22.18    0.73
  -5   1   2   21.49    0.69
  -5   1   2   20.65    0.73
  -4   1   2   -0.02    0.03
  -4   1   2    0.02    0.03
  -3   1   2   16.30    0.55
  -3   1   2   17.02    0.52
   2  -1  -2   45.89    1.26
  -2   1   2   48.13    1.27
  -2   1   2   47.26    1.46
   1  -1  -2   58.03    1.62
  -1   1   2   55.86    1.62
   0  -1  -2   20.53    0.55
   0  -1  -2   20.13    0.59
   0   1   2   19.82    0.64
   0   1   2   21.28    0.59
  -1  -1  -2    0.21    0.03
  -2  -1  -2    1.79    0.09
  -2  -1  -2    1.95    0.10
   2   1   2    1.98    0.07
   2   1   2    1.87    0.10
  -3  -1  -2    4.66    0.19
  -3  -1  -2    5.02    0.21
   3   1   2    4.83    0.21
  -4  -1  -2    1.38    0.12
   4   1   2    1.48    0.12
   5   1   2    0.33    0.08
   6   1   2    3.94    0.24
   7   1   2    0.88    0.14
  -6   2   2   -0.04    0.05
  -5   2   2   15.54    0.53
  -5   2   2   15.44    0.56
  -4   2   2    3.76    0.17
  -4   2   2    3.90    0.18
  -3   2   2   15.23    0.49
   2  -2  -2   12.42    0.34
  -2   2   2   12.17    0.38
  -2   2   2   11.90    0.40
   1  -2  -2   82.83    2.31
  -1   2   2   86.44    2.44
  -1   2   2   89.60    2.65
   0  -2  -2    3.46    0.12
   0  -2  -2    3.62    0.11
   0   2   2    3.67    0.13
   0   2   2    3.67    0.14
  -1  -2  -2   13.66    0.44
   1   2   2   13.88    0.40
   1   2   2   15.10    0.42
   2   2   2    3.65    0.13
   2   2   2    3.44    0.16
   2   2   2    3.56    0.12
   3   2   2    8.00    0.25
   3   2   2    8.64    0.26
   3   2   2    7.86    0.24
   3   2   2    8.28    0.32
   4   2   2    6.59    0.28
   5   2   2    7.28    0.33
   5   2   2    7.41    0.24
   6   2   2    0.15    0.08
   7   2   2    0.13    0.08
  -7   3   2    0.70    0.13
  -6   3   2    2.29    0.18
  -5   3   2    1.10    0.13
  -5   3   2    0.66    0.11
  -4   3   2    3.78    0.18
  -4   3   2    3.82    0.18
   3  -3  -2    1.20    0.05
   3  -3  -2    1.18    0.05
  -3   3   2    1.28    0.08
  -3   3   2    1.21    0.09
   2  -3  -2   31.10    0.92
  -2   3   2   36.61    1.07
   1  -3  -2    0.09    0.02
   1  -3  -2    0.15    0.02
  -1   3   2    0.17    0.03
  -1   3   2    0.10    0.02
   0  -3  -2   87.65    2.32
   0  -3  -2   87.50    2.47
   0   3   2   87.44    2.68
   0   3   2   84.32    2.34
   0   3   2   87.03    2.45
  -1  -3  -2   83.90    2.41
   2   3   2   11.88    0.35
   2   3   2   11.51    0.42
   2   3   2   11.91    0.35
   3   3   2   28.94    0.83
   3   3   2   28.41    0.80
   3   3   2   29.03    0.95
   4   3   2   18.23    0.52
   4   3   2   17.71    0.64
   5   3   2    1.97    0.16
   5   3   2    2.07    0.10
   6   3   2    1.93    0.17
   6   3   2    1.39    0.10
  -7   4   2    0.03    0.08
  -6   4   2    0.61    0.12
  -5   4   2    0.00    0.05
  -5   4   2    0.10    0.06
  -4   4   2    0.54    0.07
  -4   4   2    0.55    0.09
   3  -4  -2    0.54    0.04
  -3   4   2    0.53    0.05
  -3   4   2    0.59    0.07
  -3   4   2    0.60    0.06
   2  -4  -2  184.92    4.89
  -2   4   2  186.28    5.16
  -2   4   2  176.94    5.61
   0  -4  -2    4.57    0.15
   0  -4  -2    4.83    0.16
   0  -4  -2    4.94    0.16
   0   4   2    4.89    0.16
   0   4   2    4.69    0.16
   1   4   2    0.59    0.05
   1   4   2    0.46    0.06
   2   4   2    6.04    0.25
   2   4   2    5.79    0.20
   4   4   2    2.00    0.11
   4   4   2    2.02    0.16
   5   4   2    0.21    0.05
   5   4   2    0.23    0.08
   6   4   2    0.06    0.04
   6   4   2    0.25    0.09
  -7   5   2    0.47    0.12
  -6   5   2    0.14    0.08
  -5   5   2    0.82    0.11
  -5   5   2    0.76    0.10
   4  -5  -2    7.06    0.23
  -4   5   2    7.47    0.30
  -4   5   2    7.65    0.30
  -3   5   2    1.93    0.09
   2  -5  -2   15.69    0.46
   2  -5  -2   16.01    0.45
  -2   5   2   15.80    0.51
  -2   5   2   16.14    0.54
   1  -5  -2    0.28    0.03
   1  -5  -2    0.26    0.04
  -1   5   2    0.30    0.05
  -1   5   2    0.31    0.05
   0  -5  -2    4.87    0.17
   0  -5  -2    5.15    0.16
   0   5   2    4.88    0.17
   0   5   2    4.88    0.21
   0   5   2    4.91    0.17
  -1  -5  -2    0.42    0.04
   1   5   2    0.37    0.07
   1   5   2    0.39    0.03
   1   5   2    0.39    0.04
   2   5   2    7.42    0.30
   2   5   2    6.97    0.24
   3   5   2    9.29    0.30
   3   5   2    9.32    0.38
   4   5   2   10.39    0.34
   4   5   2   10.65    0.43
   5   5   2    0.07    0.08
   5   5   2    0.17    0.05
   6   5   2    0.94    0.14
   6   5   2    1.04    0.10
  -7   6   2    0.09    0.09
   6  -6  -2    0.16    0.04
  -6   6   2    0.02    0.07
   5  -6  -2    0.18    0.04
  -5   6   2    0.17    0.07
  -5   6   2    0.11    0.06
   4  -6  -2    0.47    0.05
  -4   6   2    0.51    0.05
  -4   6   2    0.52    0.08
  -4   6   2    0.60    0.09
  -3   6   2    0.23    0.06
  -3   6   2    0.22    0.05
   2  -6  -2   29.50    0.84
   2  -6  -2   30.72    0.82
  -2   6   2   28.64    0.90
  -2   6   2   29.48    0.84
  -2   6   2   29.69    0.97
   1  -6  -2    3.77    0.13
   1  -6  -2    3.62    0.14
  -1   6   2    3.30    0.15
  -1   6   2    3.66    0.17
   0  -6  -2   14.48    0.43
   0  -6  -2   13.94    0.41
   0   6   2   13.91    0.43
   0   6   2   14.00    0.50
  -1  -6  -2    0.93    0.05
   1   6   2    0.77    0.09
   1   6   2    0.89    0.07
   1   6   2    0.75    0.04
   2   6   2    6.21    0.22
   2   6   2    6.42    0.29
   3   6   2   16.49    0.61
   3   6   2   16.67    0.51
   4   6   2    2.31    0.19
   4   6   2    2.09    0.13
   5   6   2    1.06    0.10
   5   6   2    1.11    0.15
   6   6   2    0.06    0.10
   6   6   2   -0.04    0.04
   7  -7  -2    0.15    0.05
  -7   7   2    0.11    0.10
   6  -7  -2    1.53    0.10
  -6   7   2    1.59    0.19
   5  -7  -2    0.42    0.06
  -5   7   2    0.37    0.08
  -5   7   2    0.46    0.10
   4  -7  -2    3.35    0.14
  -4   7   2    3.09    0.13
  -4   7   2    3.07    0.18
  -4   7   2    3.24    0.19
   3  -7  -2    1.64    0.10
  -3   7   2    1.71    0.10
  -3   7   2    1.78    0.12
  -3   7   2    1.70    0.12
   2  -7  -2    0.34    0.05
   2  -7  -2    0.31    0.04
  -2   7   2    0.39    0.06
  -2   7   2    0.41    0.06
  -2   7   2    0.36    0.05
   1  -7  -2    0.42    0.05
   1  -7  -2    0.39    0.05
  -1   7   2    0.40    0.07
  -1   7   2    0.36    0.05
  -1   7   2    0.34    0.05
   0  -7  -2    4.52    0.16
   0   7   2    4.42    0.21
   0   7   2    4.63    0.17
   0   7   2    4.49    0.17
  -1  -7  -2    3.53    0.13
   1   7   2    3.35    0.15
   1   7   2    3.34    0.16
   2   7   2    6.61    0.25
   2   7   2    7.10    0.32
   3   7   2    2.19    0.13
   3   7   2    1.98    0.18
   4   7   2    0.01    0.08
   4   7   2   -0.07    0.03
   5   7   2    0.42    0.12
   5   7   2    0.29    0.06
  -7   8   2    0.64    0.14
   6  -8  -2    1.06    0.10
  -6   8   2    1.39    0.17
   5  -8  -2    0.17    0.05
  -5   8   2    0.11    0.06
  -5   8   2    0.17    0.07
   4  -8  -2    2.33    0.13
  -4   8   2    2.48    0.17
  -4   8   2    2.38    0.16
  -4   8   2    2.16    0.12
   3  -8  -2    2.87    0.14
  -3   8   2    2.66    0.16
  -3   8   2    2.65    0.16
  -3   8   2    2.70    0.14
   2  -8  -2    1.44    0.09
   2  -8  -2    1.37    0.10
  -2   8   2    1.45    0.10
  -2   8   2    1.49    0.12
  -2   8   2    1.39    0.11
   1  -8  -2    3.55    0.15
   1  -8  -2    3.12    0.16
  -1   8   2    3.29    0.18
  -1   8   2    3.41    0.16
  -1   8   2    3.19    0.16
   0  -8  -2    4.40    0.19
   0  -8  -2    4.22    0.17
   0   8   2    4.17    0.17
   0   8   2    4.36    0.18
   0   8   2    4.53    0.20
  -1  -8  -2    1.67    0.09
   1   8   2    1.58    0.16
   1   8   2    1.73    0.11
   2   8   2    2.30    0.13
   2   8   2    2.04    0.19
   3   8   2    0.12    0.09
   3   8   2    0.10    0.04
   4   8   2    0.02    0.05
   4   8   2    0.07    0.09
   5   8   2    0.16    0.11
   5   8   2    0.16    0.06
   6  -9  -2    0.08    0.05
  -6   9   2    0.07    0.08
   5  -9  -2    0.34    0.06
  -5   9   2    0.36    0.09
  -5   9   2    0.39    0.10
  -5   9   2    0.37    0.06
   4  -9  -2    4.84    0.21
  -4   9   2    4.89    0.25
  -4   9   2    4.49    0.20
  -4   9   2    4.84    0.25
   3  -9  -2   11.42    0.37
  -3   9   2   10.98    0.38
  -3   9   2   10.95    0.43
  -3   9   2   10.40    0.41
   2  -9  -2    1.55    0.11
   2  -9  -2    1.54    0.10
  -2   9   2    1.53    0.13
  -2   9   2    1.56    0.12
  -2   9   2    1.56    0.11
   1  -9  -2    1.34    0.12
   1  -9  -2    1.26    0.10
  -1   9   2    1.58    0.14
  -1   9   2    1.35    0.11
  -1   9   2    1.36    0.10
   0  -9  -2   43.35    1.21
   0   9   2   45.01    1.26
   0   9   2   42.44    1.23
   0   9   2   42.02    1.43
   0   9   2   44.58    1.28
  -1  -9  -2    1.52    0.09
   1   9   2    1.58    0.16
   1   9   2    1.54    0.11
   2   9   2    9.74    0.34
   2   9   2    9.15    0.42
   3   9   2    1.00    0.11
   3   9   2    0.95    0.16
   4   9   2   -0.02    0.10
   4   9   2   -0.04    0.04
   5   9   2   -0.08    0.11
   5   9   2   -0.05    0.05
   6 -10  -2    0.61    0.09
  -6  10   2    0.86    0.15
   5 -10  -2    2.30    0.15
  -5  10   2    2.50    0.19
  -5  10   2    2.38    0.14
  -5  10   2    2.29    0.20
   4 -10  -2    2.50    0.16
  -4  10   2    2.34    0.18
  -4  10   2    2.78    0.19
  -4  10   2    2.41    0.14
   3 -10  -2    0.03    0.04
  -3  10   2    0.07    0.06
  -3  10   2    0.02    0.05
  -3  10   2    0.08    0.04
   2 -10  -2    6.39    0.26
   2 -10  -2    6.18    0.24
  -2  10   2    6.18    0.29
  -2  10   2    6.27    0.27
  -2  10   2    6.53    0.28
   1 -10  -2   -0.02    0.05
   1 -10  -2    0.02    0.04
  -1  10   2    0.03    0.05
  -1  10   2   -0.01    0.04
  -1  10   2    0.11    0.06
   0 -10  -2    3.06    0.15
   0  10   2    3.54    0.19
   0  10   2    3.12    0.21
  -1 -10  -2   -0.02    0.03
   1  10   2    0.00    0.04
   1  10   2    0.01    0.07
   2  10   2    0.08    0.05
   2  10   2    0.02    0.09
   3  10   2    0.01    0.05
   3  10   2   -0.10    0.09
   4  10   2    0.79    0.11
   4  10   2    0.90    0.18
   6 -11  -2   -0.10    0.05
  -6  11   2   -0.09    0.06
   5 -11  -2    2.18    0.16
  -5  11   2    2.15    0.14
  -5  11   2    2.21    0.20
  -5  11   2    2.52    0.20
   4 -11  -2    0.17    0.06
  -4  11   2    0.10    0.05
  -4  11   2    0.09    0.08
  -4  11   2    0.12    0.08
   3 -11  -2    1.38    0.13
  -3  11   2    1.32    0.15
  -3  11   2    1.32    0.15
  -3  11   2    1.27    0.12
   2 -11  -2    0.84    0.10
   2 -11  -2    1.09    0.10
  -2  11   2    1.11    0.13
  -2  11   2    0.83    0.12
  -2  11   2    1.06    0.12
   1 -11  -2    4.30    0.19
  -1  11   2    4.13    0.24
  -1  11   2    4.36    0.21
  -1  11   2    4.43    0.22
   0 -11  -2    1.63    0.11
   0  11   2    1.83    0.17
  -1 -11  -2   -0.01    0.04
   1  11   2    0.04    0.08
   2  11   2    0.01    0.10
   2  11   2    0.06    0.05
   3  11   2   -0.13    0.10
   3  11   2    0.02    0.06
   4  11   2    0.68    0.18
   4  11   2    0.79    0.12
   5 -12  -2    0.07    0.07
  -5  12   2    0.17    0.10
  -5  12   2    0.07    0.06
  -5  12   2    0.15    0.09
   4 -12  -2    0.04    0.06
  -4  12   2   -0.04    0.06
  -4  12   2    0.07    0.08
  -4  12   2   -0.03    0.05
   3 -12  -2    2.30    0.17
  -3  12   2    2.47    0.17
  -3  12   2    2.18    0.19
  -3  12   2    1.93    0.18
   2 -12  -2    0.28    0.06
   2 -12  -2    0.31    0.07
  -2  12   2    0.27    0.10
  -2  12   2    0.25    0.08
  -2  12   2    0.30    0.08
   1 -12  -2    0.08    0.05
  -1  12   2    0.00    0.07
  -1  12   2    0.04    0.05
   0 -12  -2    2.55    0.14
   0  12   2    2.50    0.20
   1  12   2    0.18    0.10
   2  12   2    0.34    0.13
   3  12   2   -0.04    0.12
   3  12   2    0.04    0.06
   5 -13  -2    0.42    0.10
  -5  13   2    0.71    0.11
  -5  13   2    0.64    0.13
  -5  13   2    0.65    0.15
   4 -13  -2    0.42    0.10
  -4  13   2    0.30    0.11
  -4  13   2    0.33    0.08
  -4  13   2    0.32    0.11
   3 -13  -2    0.19    0.08
  -3  13   2    0.22    0.08
  -3  13   2    0.39    0.10
  -3  13   2    0.33    0.10
   2 -13  -2    0.48    0.08
  -2  13   2    0.58    0.10
  -2  13   2    0.55    0.12
   1 -13  -2    0.11    0.06
  -1  13   2    0.06    0.08
   0 -13  -2   -0.07    0.04
   0  13   2   -0.02    0.08
   1  13   2   -0.04    0.09
   2  13   2    0.09    0.12
   4 -14  -2    0.19    0.08
  -4  14   2    0.16    0.10
  -4  14   2    0.17    0.08
  -4  14   2    0.16    0.10
   3 -14  -2    0.28    0.09
  -3  14   2    0.22    0.10
  -3  14   2    0.36    0.09
  -3  14   2    0.42    0.11
   2 -14  -2   -0.03    0.06
  -2  14   2    0.03    0.07
  -2  14   2   -0.07    0.08
   1 -14  -2   -0.02    0.06
  -1  14   2   -0.01    0.08
   0 -14  -2    0.32    0.07
   0  14   2    0.48    0.13
   1  14   2   -0.10    0.10
   2 -15  -2    0.07    0.07
  -2  15   2   -0.07    0.08
   1 -15  -2   -0.01    0.07
  -1  15   2   -0.06    0.08
   0 -15  -2    0.04    0.06
   0  15   2   -0.13    0.08
   0  15  -3    0.48    0.13
   0 -15   3    0.27    0.08
  -1  15  -3    0.41    0.12
   1 -15   3    0.38    0.09
  -2  15  -3    0.63    0.12
  -2  15  -3    0.53    0.13
   2 -15   3    0.48    0.10
   1  14  -3   -0.07    0.07
   0  14  -3    0.10    0.09
   0 -14   3   -0.02    0.06
  -1  14  -3    1.24    0.17
  -1  14  -3    1.02    0.10
   1 -14   3    0.82    0.10
  -2  14  -3    0.27    0.08
  -2  14  -3    0.47    0.12
   2 -14   3    0.40    0.08
  -3  14  -3    1.47    0.20
  -3  14  -3    1.07    0.14
   3 -14   3    1.22    0.15
  -4  14  -3    0.02    0.08
  -4  14  -3    0.02    0.06
   4 -14   3   -0.01    0.07
   2  13  -3    0.36    0.12
   1  13  -3    0.31    0.11
   0  13  -3    0.36    0.11
   0 -13   3    0.28    0.06
  -1  13  -3    0.07    0.07
   1 -13   3    0.07    0.06
  -2  13  -3   -0.03    0.06
  -2  13  -3   -0.03    0.06
   2 -13   3    0.04    0.06
  -3  13  -3    1.77    0.19
  -3  13  -3    1.75    0.16
   3 -13   3    1.95    0.17
  -4  13  -3    0.07    0.06
  -4  13  -3    0.22    0.10
   4 -13   3    0.18    0.08
   3  12  -3    0.13    0.07
   3  12  -3    0.15    0.11
   2  12  -3    0.23    0.10
   1  12  -3    1.45    0.17
   1  12  -3    1.05    0.12
  -1 -12   3    1.48    0.11
   0  12  -3    2.66    0.20
   0 -12   3    2.26    0.14
  -1  12  -3    1.64    0.15
  -1  12  -3    1.48    0.15
   1 -12   3    1.38    0.12
  -2  12  -3    0.14    0.07
  -2  12  -3    0.28    0.09
   2 -12   3    0.22    0.07
   2 -12   3    0.17    0.07
  -3  12  -3    0.21    0.08
  -3  12  -3    0.00    0.05
   3 -12   3    0.02    0.07
  -4  12  -3   -0.04    0.04
  -4  12  -3    0.00    0.07
   4 -12   3    0.08    0.07
  -5  12  -3    0.74    0.14
  -5  12  -3    0.65    0.09
   5 -12   3    0.51    0.10
   4  11  -3    0.17    0.08
   3  11  -3    0.33    0.08
   3  11  -3    0.27    0.11
   2  11  -3    2.34    0.16
   2  11  -3    2.31    0.20
   1  11  -3    0.05    0.06
   1  11  -3    0.17    0.08
  -1 -11   3    0.21    0.05
   0  11  -3    4.38    0.21
   0  11  -3    4.64    0.25
   0 -11   3    4.48    0.19
  -1  11  -3    8.51    0.38
  -1  11  -3    8.95    0.35
   1 -11   3    9.14    0.37
   1 -11   3    8.41    0.31
  -2  11  -3    0.13    0.06
  -2  11  -3    0.14    0.07
   2 -11   3    0.05    0.05
   2 -11   3    0.09    0.06
  -3  11  -3    7.82    0.31
  -3  11  -3    7.36    0.35
   3 -11   3    7.09    0.30
  -4  11  -3    0.33    0.10
  -4  11  -3    0.19    0.06
   4 -11   3    0.11    0.06
  -5  11  -3    0.15    0.09
  -5  11  -3    0.12    0.05
   5 -11   3    0.26    0.07
   4  10  -3    0.26    0.07
   3  10  -3    0.61    0.12
   3  10  -3    0.61    0.09
   2  10  -3    0.48    0.08
   2  10  -3    0.45    0.10
   1  10  -3    7.57    0.29
   1  10  -3    7.15    0.32
  -1 -10   3    6.80    0.25
   0  10  -3    1.06    0.10
   0  10  -3    1.01    0.12
   0  10  -3    0.83    0.10
   0 -10   3    0.72    0.08
  -1  10  -3    0.51    0.08
  -1  10  -3    0.74    0.10
   1 -10   3    0.56    0.07
   1 -10   3    0.55    0.08
  -2  10  -3    1.90    0.15
  -2  10  -3    1.94    0.14
   2 -10   3    1.67    0.13
   2 -10   3    1.79    0.12
  -3  10  -3    6.30    0.26
  -3  10  -3    6.19    0.30
   3 -10   3    6.51    0.26
  -4  10  -3    0.41    0.07
  -4  10  -3    0.40    0.10
  -4  10  -3    0.49    0.10
   4 -10   3    0.41    0.08
  -5  10  -3    2.52    0.21
  -5  10  -3    2.33    0.13
  -5  10  -3    2.46    0.20
   5 -10   3    2.19    0.15
  -6  10  -3    0.11    0.10
   6 -10   3    0.25    0.07
   5   9  -3    0.01    0.06
   4   9  -3    0.04    0.05
   3   9  -3    2.37    0.19
   3   9  -3    2.32    0.15
   2   9  -3    0.40    0.07
   2   9  -3    0.39    0.09
   1   9  -3    9.60    0.33
   1   9  -3    9.58    0.38
  -1  -9   3    9.39    0.31
   0   9  -3    0.11    0.06
   0   9  -3    0.17    0.06
   0   9  -3    0.10    0.05
   0  -9   3    0.19    0.05
   0  -9   3    0.01    0.04
  -1   9  -3    5.47    0.23
  -1   9  -3    5.41    0.25
  -1   9  -3    5.46    0.21
   1  -9   3    5.55    0.23
   1  -9   3    5.45    0.20
  -2   9  -3    0.42    0.08
  -2   9  -3    0.41    0.07
   2  -9   3    0.47    0.07
   2  -9   3    0.33    0.05
  -3   9  -3   -0.01    0.04
  -3   9  -3    0.04    0.04
  -3   9  -3    0.00    0.04
   3  -9   3    0.03    0.04
  -4   9  -3    0.05    0.06
  -4   9  -3    0.07    0.06
  -4   9  -3    0.13    0.04
   4  -9   3    0.06    0.04
  -5   9  -3    0.86    0.14
  -5   9  -3    0.90    0.08
  -5   9  -3    0.96    0.14
   5  -9   3    0.93    0.10
  -6   9  -3    0.79    0.15
   6  -9   3    0.55    0.08
   5   8  -3    0.02    0.05
   4   8  -3   -0.02    0.04
   3   8  -3    2.04    0.17
   3   8  -3    2.21    0.14
   2   8  -3    9.59    0.33
   2   8  -3    9.86    0.39
   1   8  -3    0.24    0.06
   1   8  -3    0.18    0.06
   1   8  -3    0.18    0.04
  -1  -8   3    0.23    0.04
   0   8  -3   21.65    0.68
   0   8  -3   21.53    0.65
   0   8  -3   21.28    0.75
   0   8  -3   23.27    0.68
   0  -8   3   21.96    0.64
   0  -8   3   21.92    0.67
   0  -8   3   23.03    0.67
  -1   8  -3    0.05    0.04
  -1   8  -3    0.18    0.04
  -1   8  -3    0.19    0.05
   1  -8   3    0.03    0.04
   1  -8   3    0.04    0.04
  -2   8  -3    1.52    0.12
  -2   8  -3    1.89    0.09
  -2   8  -3    2.02    0.12
   2  -8   3    1.81    0.11
   2  -8   3    1.78    0.10
  -3   8  -3   16.51    0.60
  -3   8  -3   16.41    0.56
  -3   8  -3   15.92    0.51
   3  -8   3   16.76    0.51
  -4   8  -3    4.05    0.17
  -4   8  -3    4.06    0.22
  -4   8  -3    4.43    0.24
   4  -8   3    4.44    0.19
  -5   8  -3    1.03    0.14
  -5   8  -3    1.42    0.14
   5  -8   3    1.08    0.10
  -6   8  -3    0.14    0.09
   6  -8   3    0.01    0.05
   5   7  -3    1.83    0.13
   4   7  -3    0.05    0.04
   3   7  -3    3.47    0.16
   3   7  -3    3.66    0.20
   2   7  -3    0.37    0.05
   2   7  -3    0.46    0.08
   1   7  -3    0.84    0.07
   1   7  -3    0.68    0.08
   1   7  -3    0.78    0.09
  -1  -7   3    0.69    0.07
  -1  -7   3    0.79    0.06
   0   7  -3   36.15    1.18
   0   7  -3   38.30    1.05
   0   7  -3   36.80    1.09
   0  -7   3   35.09    1.01
   0  -7   3   36.55    1.07
  -1   7  -3    8.57    0.33
  -1   7  -3    8.29    0.26
  -1   7  -3    8.41    0.28
  -1   7  -3    8.41    0.29
   1  -7   3    8.46    0.29
   1  -7   3    8.80    0.27
  -2   7  -3    9.65    0.32
  -2   7  -3    9.00    0.30
   2  -7   3    9.19    0.31
   2  -7   3    9.83    0.30
  -3   7  -3   18.63    0.56
  -3   7  -3   18.01    0.54
  -3   7  -3   17.57    0.64
  -3   7  -3   18.47    0.60
   3  -7   3   17.63    0.54
  -4   7  -3    1.37    0.13
  -4   7  -3    1.17    0.11
  -4   7  -3    1.23    0.08
   4  -7   3    1.17    0.09
  -5   7  -3    7.67    0.36
  -5   7  -3    7.50    0.34
   5  -7   3    7.21    0.26
  -6   7  -3    1.84    0.18
   6  -7   3    1.20    0.10
  -7   7  -3    0.12    0.10
   6   6  -3    0.00    0.05
   5   6  -3    0.08    0.05
   4   6  -3    0.72    0.11
   4   6  -3    0.64    0.08
   3   6  -3   31.80    1.05
   3   6  -3   31.95    0.91
   2   6  -3    1.40    0.09
   2   6  -3    1.45    0.11
   1   6  -3    0.69    0.06
   1   6  -3    0.76    0.07
   1   6  -3    0.58    0.07
  -1  -6   3    0.65    0.06
  -1  -6   3    0.63    0.06
   0   6  -3   34.00    0.94
   0   6  -3   32.11    0.93
   0   6  -3   32.98    0.98
   0   6  -3   33.14    1.06
   0  -6   3   32.90    0.97
   0  -6   3   32.18    0.91
  -1   6  -3    0.53    0.05
  -1   6  -3    0.58    0.07
  -1   6  -3    0.55    0.06
  -1   6  -3    0.51    0.04
   1  -6   3    0.57    0.06
   1  -6   3    0.58    0.05
  -2   6  -3    3.14    0.14
  -2   6  -3    3.69    0.18
  -2   6  -3    3.96    0.15
   2  -6   3    3.96    0.15
   2  -6   3    4.11    0.14
  -4   6  -3    0.48    0.05
  -4   6  -3    0.43    0.08
  -4   6  -3    0.73    0.08
  -4   6  -3    0.51    0.08
   4  -6   3    0.53    0.06
  -5   6  -3   -0.03    0.05
  -5   6  -3   -0.06    0.04
   5  -6   3   -0.01    0.03
  -6   6  -3    1.40    0.17
   6  -6   3    1.38    0.10
  -7   6  -3    0.09    0.09
   6   5  -3    0.65    0.08
   5   5  -3    5.42    0.22
   4   5  -3    3.63    0.20
   4   5  -3    3.84    0.16
   3   5  -3    3.89    0.19
   3   5  -3    3.82    0.16
   2   5  -3    4.40    0.18
   2   5  -3    4.61    0.17
   2   5  -3    4.46    0.19
  -2  -5   3    4.65    0.16
   1   5  -3    3.09    0.13
   1   5  -3    3.05    0.12
   1   5  -3    3.04    0.14
  -1  -5   3    3.04    0.12
  -1  -5   3    2.99    0.11
   0   5  -3   35.77    1.02
   0   5  -3   35.73    1.15
   0   5  -3   36.70    1.06
   0   5  -3   36.74    1.01
   0  -5   3   37.18    1.01
   0  -5   3   34.73    0.99
  -1   5  -3    2.71    0.12
  -1   5  -3    2.76    0.10
  -1   5  -3    2.60    0.13
   1  -5   3    2.64    0.11
   1  -5   3    3.02    0.12
  -2   5  -3   16.96    0.49
  -2   5  -3   15.75    0.57
   2  -5   3   17.78    0.47
   2  -5   3   16.40    0.49
  -4   5  -3    3.18    0.18
  -4   5  -3    3.34    0.19
  -4   5  -3    3.67    0.16
   4  -5   3    3.51    0.14
  -5   5  -3    2.07    0.16
  -5   5  -3    2.24    0.17
   5  -5   3    2.30    0.11
  -6   5  -3    2.14    0.19
  -7   5  -3    0.44    0.13
   6   4  -3   -0.03    0.04
   5   4  -3    0.55    0.07
   4   4  -3    3.00    0.13
   4   4  -3    3.15    0.17
   3   4  -3    8.46    0.31
  -3  -4   3    8.28    0.27
   2   4  -3    1.02    0.08
   2   4  -3    0.99    0.07
   2   4  -3    1.00    0.07
  -2  -4   3    1.09    0.06
  -2  -4   3    0.92    0.07
   1   4  -3   28.57    0.82
   1   4  -3   29.39    0.81
   1   4  -3   28.70    0.91
  -1  -4   3   28.17    0.79
  -1  -4   3   29.15    0.84
   0   4  -3    2.45    0.10
   0   4  -3    2.41    0.11
   0   4  -3    2.33    0.10
   0  -4   3    2.28    0.10
   0  -4   3    2.33    0.09
   0  -4   3    2.31    0.10
  -1   4  -3    1.89    0.09
  -1   4  -3    1.95    0.10
  -1   4  -3    1.77    0.08
   1  -4   3    2.03    0.08
   1  -4   3    1.90    0.09
  -2   4  -3   19.20    0.74
  -2   4  -3   23.94    0.64
   2  -4   3   24.03    0.63
  -3   4  -3    4.00    0.18
  -3   4  -3    4.04    0.16
  -3   4  -3    3.67    0.19
  -3   4  -3    3.88    0.14
   3  -4   3    4.07    0.14
  -4   4  -3    2.30    0.15
  -4   4  -3    2.35    0.13
  -4   4  -3    2.05    0.14
   4  -4   3    2.17    0.10
  -5   4  -3    4.34    0.23
  -5   4  -3    4.74    0.25
  -6   4  -3    0.24    0.09
  -7   4  -3    1.43    0.20
   7  -4   3    1.10    0.17
   6   3  -3    0.30    0.05
   5   3  -3    1.01    0.08
   4   3  -3    2.79    0.12
   4   3  -3    2.67    0.15
   3   3  -3    0.05    0.04
  -3  -3   3    0.00    0.01
  -3  -3   3    0.05    0.02
   2   3  -3    0.89    0.07
   2   3  -3    0.90    0.06
  -2  -3   3    1.04    0.06
  -2  -3   3    1.01    0.06
   1   3  -3    6.28    0.21
   1   3  -3    6.59    0.22
  -1  -3   3    6.27    0.21
  -1  -3   3    6.18    0.19
   0   3  -3   96.54    2.95
   0   3  -3   97.73    2.59
   0   3  -3   97.16    2.74
   0   3  -3   95.24    2.59
   0  -3   3   97.52    2.59
   0  -3   3   95.52    2.71
   0  -3   3   91.62    2.56
  -1   3  -3   17.29    0.53
  -1   3  -3   18.81    0.55
  -1   3  -3   18.00    0.60
   1  -3   3   19.67    0.51
  -2   3  -3    1.31    0.07
  -3   3  -3   12.45    0.45
  -3   3  -3   12.85    0.41
  -3   3  -3   12.22    0.36
   3  -3   3   12.26    0.36
   3  -3   3   12.40    0.36
  -4   3  -3    0.18    0.06
  -4   3  -3    0.11    0.04
  -4   3  -3    0.17    0.06
  -5   3  -3    0.35    0.09
  -6   3  -3    0.62    0.13
   6  -3   3    0.50    0.11
  -7   3  -3    0.08    0.10
   7  -3   3    0.26    0.11
   7   2  -3    0.87    0.08
   6   2  -3    0.00    0.03
   5   2  -3    3.60    0.14
   4   2  -3    3.23    0.16
   4   2  -3    3.32    0.13
  -4  -2   3    3.29    0.15
   3   2  -3   17.80    0.51
   3   2  -3   18.36    0.59
  -3  -2   3   18.18    0.55
  -3  -2   3   18.30    0.52
   2   2  -3   38.76    1.10
   2   2  -3   40.45    1.25
  -2  -2   3   41.42    1.16
  -2  -2   3   40.90    1.11
   1   2  -3   24.71    0.75
  -1  -2   3   23.60    0.71
   0   2  -3  194.76    5.51
   0   2  -3  209.29    5.82
   0   2  -3  214.65    5.45
   0   2  -3  192.80    6.27
   0  -2   3  210.83    5.75
   0  -2   3  205.60    5.44
  -1   2  -3  310.64    8.55
  -1   2  -3  313.28    9.79
  -1   2  -3  317.81    9.06
   1  -2   3  331.02    8.45
  -2   2  -3    0.44    0.05
   2  -2   3    0.46    0.03
  -3   2  -3    8.32    0.28
  -3   2  -3    7.79    0.32
   3  -2   3    8.04    0.23
  -4   2  -3    0.33    0.07
  -4   2  -3    0.26    0.05
  -5   2  -3    6.30    0.31
  -6   2  -3   -0.06    0.07
   6  -2   3   -0.04    0.07
  -7   2  -3    0.36    0.12
   7  -2   3    0.25    0.10
  -5  -1   3    1.82    0.13
   4   1  -3    5.26    0.17
   4   1  -3    5.25    0.21
  -4  -1   3    5.23    0.21
   3   1  -3   12.60    0.42
   3   1  -3   12.85    0.37
   3   1  -3   12.88    0.37
  -3  -1   3   12.93    0.37
  -3  -1   3   13.05    0.41
  -2  -1   3    1.63    0.08
   1   1  -3  643.80   18.11
   1   1  -3  641.08   17.07
   1   1  -3  639.09   17.05
  -1  -1   3  649.85   17.93
  -1  -1   3  613.29   17.06
   0   1  -3  414.40   12.83
   0   1  -3  423.49   11.24
   0   1  -3  435.55   11.13
   0  -1   3  413.00   11.78
   0  -1   3  407.13   11.14
  -1   1  -3  252.56    6.94
  -1   1  -3  250.94    7.34
  -1   1  -3  258.51    7.94
   1  -1   3  255.04    6.92
   1  -1   3  274.51    7.27
  -2   1  -3   88.27    2.59
   2  -1   3   91.78    2.42
  -3   1  -3   21.07    0.73
  -3   1  -3   21.55    0.67
  -4   1  -3    1.15    0.11
  -4   1  -3    1.23    0.10
  -5   1  -3    0.17    0.07
   5  -1   3    0.13    0.07
  -6   1  -3    0.76    0.13
   6  -1   3    0.81    0.14
  -7   1  -3   -0.06    0.09
   7  -1   3    0.27    0.09
  -5   0   3   -0.01    0.04
   4   0  -3    0.02    0.02
   4   0  -3    0.03    0.02
  -4   0   3    0.06    0.03
   3   0  -3    5.15    0.16
   3   0  -3    5.23    0.16
   3   0  -3    5.29    0.19
  -3   0   3    4.76    0.19
  -3   0   3    4.80    0.16
  -3   0   3    5.22    0.20
   2   0  -3   14.34    0.40
  -2   0   3   14.02    0.41
   1   0  -3  195.29    5.45
   1   0  -3  186.16    5.15
   1   0  -3  192.75    5.13
  -1   0   3  192.10    5.13
  -1   0   3  193.49    5.39
   0   0  -3  116.00    3.00
   0   0  -3  116.44    3.03
   0   0  -3  114.58    3.21
   0   0  -3  114.62    3.46
   0   0   3  111.98    3.46
   0   0   3   96.59    3.17
   0   0   3  119.07    3.00
  -1   0  -3    6.06    0.22
   1   0   3    6.36    0.20
   1   0   3    5.58    0.18
  -2   0  -3    4.60    0.18
   2   0   3    5.22    0.18
   2   0   3    5.04    0.16
  -3   0  -3   16.29    0.58
  -3   0  -3   15.60    0.53
   3   0   3   16.77    0.46
   3   0   3   16.73    0.57
  -4   0  -3    0.46    0.07
  -4   0  -3    0.48    0.08
   4   0   3    0.40    0.08
  -5   0  -3    5.29    0.27
   5   0   3    5.50    0.27
  -6   0  -3    5.04    0.29
   6   0   3    5.16    0.29
   7   0   3    1.60    0.18
  -6   1   3    4.86    0.25
  -5   1   3   -0.01    0.05
   4  -1  -3    3.80    0.16
  -4   1   3    3.91    0.18
  -4   1   3    3.62    0.17
   3  -1  -3    2.58    0.09
  -3   1   3    2.10    0.09
  -3   1   3    2.77    0.13
  -3   1   3    2.74    0.11
   2  -1  -3   14.15    0.40
  -2   1   3   14.20    0.44
  -2   1   3   13.95    0.41
   1  -1  -3  124.70    3.13
   1  -1  -3  124.22    3.36
   1  -1  -3  109.94    3.15
  -1   1   3  112.45    3.16
   0  -1  -3    3.84    0.13
   0  -1  -3    3.85    0.12
   0   1   3    3.63    0.14
   0   1   3    4.00    0.14
  -1  -1  -3    2.41    0.11
  -1  -1  -3    2.26    0.10
   1   1   3    2.57    0.10
   1   1   3    2.30    0.08
  -2  -1  -3   18.59    0.60
  -2  -1  -3   18.99    0.65
   2   1   3   20.51    0.58
   2   1   3   19.92    0.55
   2   1   3   19.44    0.65
  -3  -1  -3    5.63    0.24
  -3  -1  -3    5.53    0.22
   3   1   3    5.48    0.17
   3   1   3    5.51    0.24
   3   1   3    5.24    0.17
   3   1   3    5.60    0.20
  -4  -1  -3    5.93    0.27
   4   1   3    5.65    0.18
   4   1   3    5.88    0.27
   5   1   3    0.46    0.10
   6   1   3    0.24    0.08
   7   1   3    0.93    0.14
  -6   2   3    3.27    0.20
  -5   2   3   -0.09    0.04
  -4   2   3   28.93    0.95
  -4   2   3   29.99    0.91
   3  -2  -3    2.96    0.11
   3  -2  -3    3.08    0.11
   3  -2  -3    2.78    0.10
  -3   2   3    3.04    0.13
  -3   2   3    3.00    0.14
  -3   2   3    2.91    0.11
   2  -2  -3   11.72    0.35
  -2   2   3   11.12    0.33
  -2   2   3   11.36    0.37
  -2   2   3   11.38    0.37
   1  -2  -3   46.49    1.31
   1  -2  -3   46.21    1.23
   1  -2  -3   43.77    1.24
  -1   2   3   45.65    1.32
  -1   2   3   46.37    1.41
   0  -2  -3    0.46    0.03
   0  -2  -3    0.45    0.03
   0   2   3    0.50    0.04
   0   2   3    0.54    0.04
   0   2   3    0.45    0.05
  -1  -2  -3   33.82    1.07
   1   2   3   36.81    0.99
   1   2   3   38.74    1.05
  -2  -2  -3   15.04    0.49
   2   2   3   15.03    0.53
   2   2   3   16.25    0.47
  -3  -2  -3    0.56    0.07
   3   2   3    0.53    0.05
   3   2   3    0.59    0.06
   3   2   3    0.44    0.07
   4   2   3    0.02    0.02
   4   2   3    0.00    0.03
   4   2   3   -0.05    0.04
   5   2   3    1.70    0.15
   5   2   3    1.72    0.09
   6   2   3    0.03    0.03
   6   2   3   -0.02    0.07
   7   2   3    0.16    0.08
  -7   3   3    0.27    0.09
  -6   3   3    1.31    0.15
  -5   3   3   10.53    0.40
   4  -3  -3    1.05    0.06
   4  -3  -3    1.07    0.07
  -4   3   3    0.93    0.09
  -4   3   3    1.15    0.10
   3  -3  -3   58.70    1.61
  -3   3   3   59.73    1.61
  -3   3   3   59.55    1.73
   2  -3  -3    0.10    0.02
  -2   3   3    0.14    0.03
   1  -3  -3   43.27    1.15
  -1   3   3   42.50    1.24
  -1   3   3   42.29    1.33
   0  -3  -3   10.66    0.32
   0  -3  -3   10.39    0.30
   0  -3  -3   10.23    0.32
   0   3   3   10.45    0.31
   0   3   3   10.73    0.33
  -1  -3  -3   11.33    0.38
   1   3   3   11.45    0.35
   1   3   3   12.33    0.36
   1   3   3   11.52    0.41
   1   3   3   12.11    0.35
  -2  -3  -3   18.70    0.60
   2   3   3   19.86    0.57
   2   3   3   19.19    0.55
   2   3   3   18.84    0.65
   4   3   3    0.60    0.06
   4   3   3    0.54    0.10
   4   3   3    0.68    0.06
   5   3   3    0.11    0.07
   5   3   3    0.05    0.04
   6   3   3    0.85    0.08
   6   3   3    0.92    0.14
  -7   4   3    0.11    0.08
  -6   4   3    0.82    0.13
   5  -4  -3    1.82    0.09
  -5   4   3    1.73    0.15
   4  -4  -3   22.79    0.65
  -4   4   3   23.94    0.78
  -4   4   3   23.06    0.75
   3  -4  -3   11.36    0.34
  -3   4   3   11.70    0.40
  -3   4   3   11.21    0.40
   2  -4  -3   20.14    0.59
   2  -4  -3   21.59    0.58
  -2   4   3   21.24    0.65
   1  -4  -3   13.20    0.37
   1  -4  -3   12.80    0.38
  -1   4   3   12.78    0.41
   0  -4  -3    6.38    0.20
   0  -4  -3    5.69    0.19
   0  -4  -3    5.92    0.20
   0   4   3    5.98    0.23
   0   4   3    5.85    0.20
   0   4   3    6.12    0.21
  -1  -4  -3  211.32    6.12
   1   4   3  219.11    6.03
   1   4   3  214.07    6.62
   1   4   3  215.88    5.76
  -2  -4  -3    4.95    0.20
   2   4   3    5.24    0.23
   2   4   3    4.89    0.18
   2   4   3    5.01    0.17
   4   4   3    2.63    0.18
   4   4   3    2.56    0.13
   5   4   3    0.08    0.04
   5   4   3    0.15    0.07
   6   4   3    0.07    0.04
   6   4   3    0.06    0.08
  -7   5   3    2.61    0.22
   6  -5  -3    0.02    0.03
  -6   5   3   -0.04    0.06
   5  -5  -3   -0.04    0.03
  -5   5   3    0.01    0.05
   4  -5  -3    7.99    0.26
  -4   5   3    7.97    0.25
  -4   5   3    7.83    0.31
  -4   5   3    7.88    0.25
  -4   5   3    8.34    0.32
   3  -5  -3    0.00    0.01
  -3   5   3    0.00    0.01
  -3   5   3    0.00    0.02
   2  -5  -3   35.37    0.99
   2  -5  -3   35.85    0.97
  -2   5   3   35.59    1.13
  -2   5   3   34.49    1.05
   1  -5  -3    0.02    0.02
   1  -5  -3    0.00    0.02
  -1   5   3    0.04    0.03
  -1   5   3   -0.02    0.02
   0  -5  -3   11.32    0.35
   0  -5  -3   11.42    0.33
   0  -5  -3   11.32    0.35
   0   5   3   11.21    0.40
   0   5   3   10.93    0.35
   0   5   3   10.88    0.34
  -1  -5  -3   20.97    0.64
  -1  -5  -3   21.13    0.58
   1   5   3   21.08    0.62
   1   5   3   20.91    0.71
   1   5   3   20.63    0.61
   2   5   3   19.78    0.68
   2   5   3   19.50    0.58
   3   5   3    3.43    0.15
   3   5   3    3.42    0.21
   4   5   3    5.08    0.27
   4   5   3    5.30    0.21
   5   5   3    0.61    0.12
   5   5   3    0.52    0.07
   6   5   3    0.04    0.05
   6   5   3    0.06    0.08
  -7   6   3    0.21    0.09
   6  -6  -3    0.04    0.04
  -6   6   3    0.02    0.07
   5  -6  -3    0.88    0.08
  -5   6   3    0.86    0.11
  -5   6   3    0.91    0.12
   4  -6  -3    3.35    0.14
  -4   6   3    3.24    0.18
  -4   6   3    3.18    0.17
  -4   6   3    3.07    0.13
   3  -6  -3    0.12    0.03
  -3   6   3    0.14    0.05
  -3   6   3    0.15    0.04
   2  -6  -3    0.00    0.02
   2  -6  -3    0.00    0.02
  -2   6   3    0.04    0.03
  -2   6   3   -0.02    0.02
   1  -6  -3    5.24    0.17
   1  -6  -3    4.99    0.19
  -1   6   3    4.81    0.19
  -1   6   3    4.98    0.22
   0  -6  -3    8.95    0.27
   0  -6  -3    8.72    0.29
   0   6   3    8.47    0.28
   0   6   3    8.43    0.33
  -1  -6  -3    0.03    0.02
   1   6   3   -0.02    0.03
   1   6   3    0.01    0.02
   1   6   3    0.03    0.02
   2   6   3    2.12    0.16
   2   6   3    2.52    0.12
   3   6   3    5.28    0.27
   3   6   3    5.29    0.21
   4   6   3    4.56    0.26
   4   6   3    4.32    0.19
   5   6   3    0.35    0.06
   5   6   3    0.27    0.11
   6   6   3   -0.02    0.10
   6   6   3    0.01    0.04
   7  -7  -3    1.45    0.12
  -7   7   3    1.67    0.20
   6  -7  -3    0.25    0.05
  -6   7   3    0.17    0.08
   5  -7  -3    0.28    0.05
  -5   7   3    0.19    0.07
  -5   7   3    0.22    0.07
   4  -7  -3    5.91    0.21
  -4   7   3    5.60    0.21
  -4   7   3    5.55    0.25
  -4   7   3    5.49    0.26
   3  -7  -3    0.01    0.02
  -3   7   3    0.03    0.04
  -3   7   3   -0.02    0.03
  -3   7   3   -0.03    0.03
   2  -7  -3    4.14    0.17
   2  -7  -3    4.27    0.16
  -2   7   3    3.99    0.19
  -2   7   3    4.19    0.20
   1  -7  -3    8.25    0.25
   1  -7  -3    7.31    0.27
  -1   7   3    7.76    0.26
  -1   7   3    7.78    0.31
  -1   7   3    7.50    0.28
   0  -7  -3    8.86    0.28
   0   7   3    8.64    0.29
   0   7   3    8.88    0.30
   0   7   3    8.80    0.35
  -1  -7  -3    6.17    0.20
   1   7   3    6.32    0.23
   1   7   3    5.65    0.21
   2   7   3   -0.01    0.03
   2   7   3   -0.02    0.07
   3   7   3    1.10    0.10
   3   7   3    1.09    0.14
   4   7   3    0.79    0.09
   4   7   3    1.08    0.15
   5   7   3    0.00    0.04
   5   7   3    0.07    0.10
   6  -8  -3    0.03    0.04
  -6   8   3   -0.03    0.07
   5  -8  -3    1.31    0.10
  -5   8   3    1.26    0.09
  -5   8   3    1.31    0.16
  -5   8   3    1.34    0.13
   4  -8  -3    0.02    0.03
  -4   8   3   -0.02    0.03
  -4   8   3    0.07    0.05
  -4   8   3    0.10    0.06
   3  -8  -3    7.04    0.26
  -3   8   3    6.79    0.29
  -3   8   3    6.67    0.26
  -3   8   3    6.87    0.29
   2  -8  -3    0.18    0.05
   2  -8  -3    0.31    0.05
  -2   8   3    0.35    0.06
  -2   8   3    0.26    0.06
  -2   8   3    0.28    0.06
   1  -8  -3   45.91    1.28
   1  -8  -3   48.00    1.31
  -1   8   3   44.81    1.50
  -1   8   3   46.70    1.37
   0  -8  -3    0.11    0.04
   0  -8  -3    0.15    0.04
   0   8   3    0.16    0.04
   0   8   3    0.20    0.05
   0   8   3    0.11    0.07
  -1  -8  -3    2.92    0.13
   1   8   3    3.26    0.21
   1   8   3    3.32    0.15
   2   8   3    0.06    0.04
   2   8   3   -0.03    0.07
   3   8   3   -0.01    0.04
   3   8   3    0.00    0.08
   4   8   3    0.59    0.08
   4   8   3    0.51    0.13
   5   8   3    0.27    0.13
   5   8   3    0.14    0.06
   6  -9  -3    0.55    0.08
  -6   9   3    0.36    0.11
   5  -9  -3    0.46    0.07
  -5   9   3    0.46    0.09
  -5   9   3    0.52    0.11
  -5   9   3    0.44    0.06
   4  -9  -3    0.04    0.04
  -4   9   3   -0.01    0.05
  -4   9   3    0.01    0.05
  -4   9   3   -0.01    0.03
   3  -9  -3    4.00    0.19
  -3   9   3    3.96    0.22
  -3   9   3    4.26    0.19
  -3   9   3    4.07    0.22
   2  -9  -3    0.07    0.05
   2  -9  -3    0.07    0.04
  -2   9   3    0.11    0.05
  -2   9   3    0.13    0.06
  -2   9   3    0.04    0.04
   1  -9  -3    6.37    0.26
   1  -9  -3    6.19    0.24
  -1   9   3    6.79    0.30
  -1   9   3    6.86    0.27
  -1   9   3    6.79    0.26
   0  -9  -3    5.42    0.20
   0   9   3    4.94    0.23
   0   9   3    5.03    0.21
   0   9   3    5.55    0.24
   0   9   3    5.50    0.27
  -1  -9  -3    8.23    0.27
   1   9   3    8.16    0.37
   1   9   3    8.59    0.31
   2   9   3    1.21    0.11
   2   9   3    1.17    0.16
   3   9   3    0.91    0.10
   3   9   3    1.01    0.16
   4   9   3    0.21    0.06
   4   9   3    0.19    0.12
   5   9   3    0.18    0.07
   5   9   3   -0.03    0.12
   6 -10  -3    0.03    0.06
  -6  10   3    0.03    0.07
   5 -10  -3    0.42    0.08
  -5  10   3    0.39    0.10
  -5  10   3    0.50    0.11
  -5  10   3    0.35    0.06
   4 -10  -3    1.74    0.13
  -4  10   3    1.72    0.16
  -4  10   3    1.86    0.13
  -4  10   3    1.81    0.16
   3 -10  -3    0.40    0.07
  -3  10   3    0.40    0.09
  -3  10   3    0.50    0.08
  -3  10   3    0.50    0.10
   2 -10  -3   15.30    0.50
   2 -10  -3   14.68    0.47
  -2  10   3   15.00    0.50
  -2  10   3   14.76    0.56
  -2  10   3   14.99    0.52
   1 -10  -3   11.53    0.41
   1 -10  -3   11.53    0.38
  -1  10   3   11.95    0.41
  -1  10   3   11.46    0.42
  -1  10   3   11.35    0.46
   0 -10  -3    0.11    0.04
   0  10   3    0.05    0.06
  -1 -10  -3   -0.01    0.04
   1  10   3    0.00    0.08
   1  10   3    0.00    0.04
   2  10   3    0.37    0.07
   2  10   3    0.38    0.11
   3  10   3    0.06    0.05
   3  10   3    0.06    0.10
   4  10   3   -0.03    0.12
   4  10   3   -0.05    0.05
   5 -11  -3    0.25    0.08
  -5  11   3    0.23    0.09
  -5  11   3    0.27    0.06
  -5  11   3    0.29    0.09
   4 -11  -3    0.00    0.05
  -4  11   3   -0.02    0.04
  -4  11   3   -0.05    0.06
  -4  11   3    0.00    0.06
   3 -11  -3    0.32    0.07
  -3  11   3    0.31    0.09
  -3  11   3    0.39    0.08
  -3  11   3    0.38    0.10
   2 -11  -3    1.86    0.13
   2 -11  -3    1.57    0.14
  -2  11   3    1.75    0.14
  -2  11   3    1.56    0.14
  -2  11   3    1.82    0.16
   1 -11  -3    2.49    0.14
  -1  11   3    2.36    0.17
  -1  11   3    2.23    0.18
  -1  11   3    2.50    0.17
   0 -11  -3    0.44    0.06
   0  11   3    0.53    0.11
  -1 -11  -3    0.87    0.09
   1  11   3    1.03    0.15
   2  11   3    0.67    0.10
   2  11   3    0.61    0.14
   3  11   3    0.25    0.08
   3  11   3    0.39    0.15
   4  11   3    0.37    0.16
   4  11   3    0.29    0.08
   5 -12  -3    0.30    0.09
  -5  12   3    0.16    0.06
  -5  12   3    0.35    0.10
  -5  12   3    0.22    0.10
   4 -12  -3   -0.01    0.05
  -4  12   3    0.01    0.05
  -4  12   3   -0.04    0.07
  -4  12   3    0.01    0.07
   3 -12  -3    0.58    0.10
  -3  12   3    0.86    0.14
  -3  12   3    0.79    0.13
  -3  12   3    0.62    0.10
   2 -12  -3    0.24    0.06
   2 -12  -3    0.33    0.08
  -2  12   3    0.22    0.07
  -2  12   3    0.21    0.09
  -2  12   3    0.30    0.09
   1 -12  -3    0.02    0.05
  -1  12   3   -0.02    0.06
  -1  12   3    0.06    0.06
   0 -12  -3    0.00    0.05
   0  12   3    0.08    0.09
   1  12   3    0.23    0.11
   2  12   3    2.18    0.24
   3  12   3    0.04    0.07
   3  12   3    0.04    0.12
   4 -13  -3   -0.06    0.05
  -4  13   3   -0.06    0.07
  -4  13   3   -0.05    0.05
  -4  13   3   -0.04    0.07
   3 -13  -3    0.29    0.08
  -3  13   3    0.42    0.10
  -3  13   3    0.43    0.11
  -3  13   3    0.39    0.11
   2 -13  -3    0.24    0.07
  -2  13   3    0.22    0.10
  -2  13   3    0.32    0.08
   1 -13  -3    0.11    0.06
  -1  13   3    0.18    0.09
   0 -13  -3   -0.07    0.05
   0  13   3   -0.09    0.08
   1  13   3    1.00    0.18
   2  13   3    0.00    0.11
   3 -14  -3   -0.02    0.07
  -3  14   3    0.05    0.07
  -3  14   3    0.11    0.08
  -3  14   3   -0.02    0.08
   2 -14  -3    0.65    0.10
  -2  14   3    0.80    0.13
  -2  14   3    0.68    0.14
   1 -14  -3    0.37    0.08
  -1  14   3    0.52    0.13
   0 -14  -3   -0.04    0.05
   0  14   3    0.03    0.10
   1  14   3    0.46    0.15
   2 -15  -3    0.14    0.08
  -2  15   3    0.09    0.10
   1 -15  -3    0.05    0.07
  -1  15   3   -0.01    0.09
  -1  15  -4    0.05    0.09
   1 -15   4    0.00    0.06
  -2  15  -4    0.56    0.14
   2 -15   4    0.53    0.10
   1  14  -4    0.12    0.10
   0  14  -4    0.10    0.09
   0 -14   4    0.12    0.06
  -1  14  -4    0.10    0.09
  -1  14  -4    0.12    0.06
   1 -14   4   -0.01    0.06
  -2  14  -4   -0.01    0.06
  -2  14  -4   -0.03    0.07
   2 -14   4   -0.05    0.06
  -3  14  -4    0.13    0.09
  -3  14  -4   -0.13    0.05
   3 -14   4   -0.01    0.08
   2  13  -4    0.01    0.07
   2  13  -4    0.08    0.08
   1  13  -4    1.40    0.18
   0  13  -4   -0.08    0.07
   0 -13   4    0.05    0.06
  -1  13  -4    0.10    0.08
  -1  13  -4    0.03    0.05
   1 -13   4   -0.06    0.05
  -2  13  -4    1.18    0.16
  -2  13  -4    1.34    0.15
   2 -13   4    1.13    0.12
   2 -13   4    1.76    0.16
  -3  13  -4   -0.06    0.05
  -3  13  -4   -0.11    0.06
   3 -13   4    0.04    0.07
  -4  13  -4   -0.07    0.07
  -4  13  -4   -0.05    0.05
   4 -13   4   -0.10    0.07
   3  12  -4    0.03    0.07
   2  12  -4    0.07    0.08
   2  12  -4    0.30    0.09
   1  12  -4    1.16    0.13
   1  12  -4    1.07    0.15
  -1 -12   4    1.11    0.11
   0  12  -4    2.00    0.18
   0 -12   4    1.89    0.14
  -1  12  -4    0.38    0.06
  -1  12  -4    0.29    0.08
  -1  12  -4    0.49    0.11
   1 -12   4    0.41    0.07
  -2  12  -4    0.20    0.08
  -2  12  -4    0.21    0.07
   2 -12   4    0.12    0.06
   2 -12   4    0.17    0.07
  -3  12  -4   -0.03    0.05
  -3  12  -4   -0.03    0.06
   3 -12   4   -0.09    0.05
  -4  12  -4    1.05    0.12
  -4  12  -4    1.51    0.18
   4 -12   4    1.71    0.16
  -5  12  -4    0.00    0.05
  -5  12  -4   -0.01    0.08
   5 -12   4   -0.01    0.07
   4  11  -4    0.14    0.07
   3  11  -4    0.32    0.08
   2  11  -4    1.62    0.17
   2  11  -4    1.04    0.12
   1  11  -4    8.93    0.38
   1  11  -4    8.23    0.34
  -1 -11   4    8.34    0.29
   0  11  -4    0.01    0.06
   0  11  -4   -0.07    0.05
   0 -11   4    0.02    0.05
  -1  11  -4    6.51    0.28
  -1  11  -4    6.00    0.22
  -1  11  -4    6.11    0.30
   1 -11   4    6.33    0.27
   1 -11   4    5.84    0.24
  -2  11  -4    0.96    0.11
  -2  11  -4    0.96    0.13
   2 -11   4    0.81    0.09
   2 -11   4    1.03    0.11
  -3  11  -4    1.67    0.14
  -3  11  -4    1.79    0.16
   3 -11   4    1.55    0.15
  -4  11  -4   -0.04    0.04
  -4  11  -4   -0.03    0.07
   4 -11   4    0.07    0.06
  -5  11  -4    0.31    0.11
  -5  11  -4    0.32    0.06
   5 -11   4    0.30    0.08
   4  10  -4    1.86    0.15
   3  10  -4   -0.02    0.04
   2  10  -4    5.92    0.25
   2  10  -4    5.44    0.28
   1  10  -4    0.76    0.10
   1  10  -4    0.84    0.11
   1  10  -4    0.92    0.12
  -1 -10   4    0.75    0.08
   0  10  -4    0.02    0.05
   0  10  -4    0.00    0.04
   0  10  -4   -0.04    0.05
   0 -10   4   -0.05    0.04
  -1  10  -4    0.59    0.06
  -1  10  -4    0.64    0.10
  -1  10  -4    0.52    0.07
  -1  10  -4    0.56    0.09
   1 -10   4    0.51    0.07
   1 -10   4    0.71    0.09
   1 -10   4    0.67    0.09
  -2  10  -4    2.96    0.17
  -2  10  -4    2.89    0.19
   2 -10   4    2.94    0.17
   2 -10   4    2.79    0.15
  -3  10  -4    0.37    0.07
  -3  10  -4    0.38    0.09
   3 -10   4    0.41    0.08
  -4  10  -4    0.95    0.14
  -4  10  -4    0.95    0.10
   4 -10   4    0.66    0.09
  -5  10  -4    3.31    0.16
  -5  10  -4    3.64    0.25
   5 -10   4    3.39    0.19
  -6  10  -4   -0.04    0.08
   6 -10   4   -0.05    0.05
   5   9  -4    0.04    0.06
   4   9  -4    0.45    0.08
   3   9  -4    0.08    0.07
   3   9  -4    0.14    0.05
   2   9  -4    2.31    0.17
   2   9  -4    2.31    0.14
   1   9  -4    0.17    0.06
   1   9  -4    0.31    0.07
   1   9  -4    0.25    0.06
  -1  -9   4    0.16    0.05
   0   9  -4    0.30    0.07
   0   9  -4    0.25    0.06
   0   9  -4    0.45    0.08
   0  -9   4    0.21    0.05
   0  -9   4    0.41    0.07
  -1   9  -4    2.34    0.13
  -1   9  -4    2.37    0.11
  -1   9  -4    2.55    0.15
  -1   9  -4    2.32    0.15
   1  -9   4    2.28    0.12
   1  -9   4    2.30    0.15
   1  -9   4    2.22    0.14
  -2   9  -4    0.41    0.07
  -2   9  -4    0.52    0.09
   2  -9   4    0.43    0.07
   2  -9   4    0.51    0.06
  -3   9  -4    3.05    0.19
  -3   9  -4    3.03    0.16
   3  -9   4    3.10    0.16
  -4   9  -4    0.21    0.08
  -4   9  -4    0.18    0.05
   4  -9   4    0.27    0.06
  -5   9  -4    0.04    0.07
  -5   9  -4    0.07    0.04
   5  -9   4    0.01    0.05
  -6   9  -4    1.09    0.17
   6  -9   4    1.00    0.11
   5   8  -4    0.33    0.07
   4   8  -4    0.52    0.08
   3   8  -4    0.05    0.04
   3   8  -4    0.05    0.06
   2   8  -4    1.57    0.13
   2   8  -4    1.34    0.11
   1   8  -4    0.13    0.05
   1   8  -4    0.20    0.05
   1   8  -4    0.13    0.05
  -1  -8   4    0.17    0.04
   0   8  -4    0.07    0.04
   0   8  -4    0.11    0.05
   0   8  -4    0.12    0.04
   0   8  -4    0.13    0.05
   0  -8   4    0.06    0.04
   0  -8   4    0.09    0.04
   0  -8   4    0.15    0.05
  -1   8  -4    1.19    0.10
  -1   8  -4    1.34    0.11
  -1   8  -4    1.55    0.10
  -1   8  -4    1.43    0.08
   1  -8   4    1.30    0.10
   1  -8   4    1.35    0.09
   1  -8   4    1.53    0.11
  -2   8  -4    3.18    0.16
  -2   8  -4    3.22    0.14
  -2   8  -4    3.54    0.19
   2  -8   4    3.18    0.16
   2  -8   4    3.48    0.15
  -3   8  -4    3.11    0.18
  -3   8  -4    2.90    0.15
   3  -8   4    2.85    0.15
  -4   8  -4    6.60    0.32
  -4   8  -4    6.58    0.24
   4  -8   4    6.63    0.25
  -5   8  -4    0.62    0.12
  -5   8  -4    0.45    0.05
   5  -8   4    0.44    0.07
  -6   8  -4    0.34    0.11
   6  -8   4    0.44    0.08
   5   7  -4    1.36    0.12
   4   7  -4    4.54    0.20
   3   7  -4    0.88    0.11
   3   7  -4    0.79    0.09
   2   7  -4    6.52    0.27
   2   7  -4    6.27    0.24
   1   7  -4    7.12    0.25
   1   7  -4    7.22    0.27
   1   7  -4    6.73    0.27
   1   7  -4    7.17    0.28
  -1  -7   4    6.73    0.25
  -1  -7   4    7.03    0.23
   0   7  -4    0.00    0.03
   0   7  -4   -0.03    0.03
   0   7  -4    0.05    0.04
   0   7  -4    0.02    0.03
   0  -7   4   -0.02    0.03
   0  -7   4    0.01    0.03
   0  -7   4    0.06    0.04
  -1   7  -4    0.58    0.06
  -1   7  -4    0.62    0.08
  -1   7  -4    0.75    0.06
  -1   7  -4    0.58    0.07
   1  -7   4    0.64    0.07
   1  -7   4    0.62    0.06
   1  -7   4    0.67    0.08
  -2   7  -4    1.17    0.09
  -2   7  -4    1.17    0.10
  -2   7  -4    1.17    0.08
   2  -7   4    1.23    0.08
   2  -7   4    1.25    0.09
  -3   7  -4    7.39    0.27
  -3   7  -4    8.20    0.28
  -3   7  -4    7.81    0.33
   3  -7   4    7.60    0.27
  -4   7  -4    0.09    0.04
  -4   7  -4    0.09    0.06
   4  -7   4    0.06    0.04
  -5   7  -4    0.40    0.09
   5  -7   4    0.37    0.06
  -6   7  -4    0.00    0.07
   6  -7   4   -0.02    0.05
   6   6  -4    0.12    0.06
   5   6  -4    1.18    0.11
   4   6  -4    2.86    0.15
   3   6  -4    0.50    0.08
   3   6  -4    0.21    0.05
   2   6  -4    0.54    0.06
   2   6  -4    0.78    0.08
   1   6  -4    3.14    0.15
   1   6  -4    3.09    0.15
   1   6  -4    3.15    0.14
   1   6  -4    3.14    0.15
  -1  -6   4    3.12    0.12
  -1  -6   4    3.06    0.14
   0   6  -4   36.03    1.08
   0   6  -4   36.08    1.04
   0   6  -4   36.35    1.17
   0  -6   4   37.20    1.07
   0  -6   4   36.11    1.01
  -1   6  -4   16.98    0.52
  -1   6  -4   16.91    0.48
  -1   6  -4   17.50    0.53
  -1   6  -4   16.65    0.59
   1  -6   4   17.25    0.50
   1  -6   4   16.87    0.51
   1  -6   4   17.02    0.54
  -2   6  -4    5.98    0.22
  -2   6  -4    5.79    0.26
  -2   6  -4    6.05    0.22
   2  -6   4    6.26    0.22
   2  -6   4    6.28    0.20
  -4   6  -4    0.21    0.05
  -4   6  -4    0.11    0.06
  -4   6  -4    0.11    0.03
   4  -6   4    0.11    0.04
  -5   6  -4    1.96    0.17
   5  -6   4    1.65    0.11
  -6   6  -4    0.15    0.09
   6  -6   4    0.12    0.05
  -7   6  -4    0.34    0.13
   6   5  -4    0.10    0.06
   5   5  -4    0.12    0.05
   4   5  -4   -0.01    0.03
   3   5  -4    5.75    0.21
   3   5  -4    5.85    0.24
   2   5  -4   -0.02    0.03
   2   5  -4    0.01    0.02
  -2  -5   4   -0.04    0.02
   1   5  -4    1.84    0.11
   1   5  -4    1.89    0.09
   1   5  -4    1.75    0.10
   1   5  -4    1.87    0.10
  -1  -5   4    1.81    0.08
   0   5  -4   14.34    0.46
   0   5  -4   14.49    0.43
   0   5  -4   14.90    0.45
   0   5  -4   14.22    0.49
   0  -5   4   14.63    0.46
   0  -5   4   14.58    0.44
   0  -5   4   13.99    0.42
  -1   5  -4   32.45    1.07
  -1   5  -4   33.77    0.90
  -1   5  -4   33.85    0.94
  -1   5  -4   33.68    0.98
   1  -5   4   33.03    0.92
   1  -5   4   32.87    0.94
   1  -5   4   32.83    0.98
  -2   5  -4   11.50    0.36
  -2   5  -4   10.85    0.42
  -2   5  -4   11.67    0.37
   2  -5   4   11.59    0.36
   2  -5   4   11.86    0.34
  -4   5  -4    3.85    0.14
  -4   5  -4    3.96    0.18
  -4   5  -4    3.96    0.22
   4  -5   4    4.15    0.16
  -5   5  -4    3.01    0.20
  -5   5  -4    3.09    0.17
   5  -5   4    3.11    0.14
  -6   5  -4    0.01    0.07
   6  -5   4   -0.04    0.04
  -7   5  -4    0.30    0.12
   6   4  -4    0.27    0.06
   5   4  -4    2.07    0.12
   4   4  -4    0.07    0.04
   3   4  -4    0.17    0.04
   3   4  -4    0.31    0.06
  -3  -4   4    0.30    0.05
   2   4  -4   18.48    0.60
   2   4  -4   19.19    0.54
   2   4  -4   17.72    0.55
  -2  -4   4   18.02    0.55
   1   4  -4    4.40    0.16
   1   4  -4    4.57    0.17
   1   4  -4    4.36    0.18
   1   4  -4    4.50    0.17
  -1  -4   4    4.42    0.15
   0   4  -4   15.42    0.47
   0   4  -4   15.61    0.48
   0   4  -4   15.76    0.45
   0   4  -4   15.17    0.51
   0  -4   4   15.59    0.45
   0  -4   4   15.73    0.48
   0  -4   4   15.46    0.46
  -1   4  -4    2.96    0.12
  -1   4  -4    2.88    0.12
  -1   4  -4    2.68    0.13
   1  -4   4    2.77    0.12
   1  -4   4    2.69    0.13
   1  -4   4    3.00    0.11
  -2   4  -4  109.55    3.55
  -2   4  -4  117.08    3.09
  -2   4  -4  114.78    3.28
   2  -4   4  117.86    3.06
   2  -4   4  112.90    3.09
  -4   4  -4   12.79    0.44
  -4   4  -4   12.48    0.49
   4  -4   4   13.28    0.39
  -5   4  -4    0.14    0.05
  -5   4  -4    0.08    0.07
   5  -4   4    0.17    0.04
  -6   4  -4    1.35    0.17
  -7   4  -4    0.62    0.15
   7  -4   4    0.77    0.16
   6   3  -4    0.09    0.04
   5   3  -4    3.69    0.16
   4   3  -4    0.01    0.03
   3   3  -4    0.59    0.06
  -3  -3   4    0.59    0.06
  -3  -3   4    0.54    0.06
   2   3  -4   11.64    0.36
   2   3  -4   12.02    0.39
   2   3  -4   12.08    0.37
  -2  -3   4   12.02    0.37
   1   3  -4    6.42    0.22
   1   3  -4    6.39    0.22
   1   3  -4    6.31    0.23
   1   3  -4    6.70    0.21
  -1  -3   4    6.35    0.20
   0   3  -4    9.02    0.28
   0   3  -4    9.35    0.27
   0   3  -4    9.16    0.31
   0   3  -4    9.13    0.29
   0   3  -4    9.33    0.30
   0  -3   4    9.35    0.29
   0  -3   4    9.24    0.28
  -1   3  -4   94.93    3.01
  -1   3  -4   98.86    2.78
  -1   3  -4   94.79    2.63
   1  -3   4   99.23    2.60
   1  -3   4   97.79    2.76
   1  -3   4   97.24    2.62
  -2   3  -4   54.64    1.78
  -2   3  -4   56.81    1.63
  -2   3  -4   57.08    1.54
   2  -3   4   56.09    1.53
  -3   3  -4   15.73    0.50
   3  -3   4   15.08    0.44
  -4   3  -4    0.42    0.07
  -4   3  -4    0.34    0.08
   4  -3   4    0.36    0.04
  -5   3  -4    6.31    0.31
  -5   3  -4    6.14    0.27
  -6   3  -4    0.17    0.09
   6  -3   4    0.27    0.09
  -7   3  -4   -0.09    0.09
   7  -3   4   -0.08    0.08
   7   2  -4    0.00    0.04
   6   2  -4    0.18    0.04
   5   2  -4    0.51    0.06
   4   2  -4    7.89    0.25
  -4  -2   4    7.57    0.25
  -4  -2   4    7.95    0.29
  -3  -2   4   13.50    0.40
  -3  -2   4   13.35    0.43
   2   2  -4  118.55    3.25
  -2  -2   4  121.68    3.26
  -2  -2   4  121.98    3.42
   1   2  -4   19.23    0.54
   1   2  -4   18.37    0.57
  -1  -2   4   18.63    0.52
   0   2  -4    0.91    0.05
   0   2  -4    0.99    0.06
   0   2  -4    0.86    0.05
   0   2  -4    1.21    0.06
   0  -2   4    0.86    0.05
   0  -2   4    0.88    0.06
  -1   2  -4   10.44    0.35
  -1   2  -4   10.94    0.38
  -1   2  -4   11.11    0.33
   1  -2   4   11.53    0.32
  -2   2  -4    2.89    0.15
  -2   2  -4    3.01    0.13
  -2   2  -4    3.07    0.12
   2  -2   4    3.22    0.14
  -3   2  -4    8.00    0.29
  -3   2  -4    7.95    0.32
   3  -2   4    8.13    0.25
   3  -2   4    8.03    0.24
  -4   2  -4    6.20    0.26
  -4   2  -4    6.36    0.29
   4  -2   4    6.54    0.20
  -5   2  -4    4.15    0.21
  -5   2  -4    3.97    0.24
   5  -2   4    4.25    0.24
  -6   2  -4   -0.01    0.07
   6  -2   4    0.07    0.08
  -7   2  -4    1.43    0.20
   7  -2   4    2.28    0.22
   6   1  -4    0.16    0.04
   5   1  -4    0.20    0.04
  -5  -1   4    0.28    0.06
   4   1  -4    2.19    0.10
  -4  -1   4    2.23    0.10
  -4  -1   4    2.48    0.13
   3   1  -4    0.54    0.05
  -3  -1   4    0.69    0.05
  -3  -1   4    0.63    0.06
   2   1  -4   15.44    0.45
  -2  -1   4   15.73    0.48
  -2  -1   4   15.42    0.46
   0   1  -4    4.16    0.15
   0   1  -4    4.23    0.13
   0   1  -4    4.17    0.15
   0  -1   4    4.21    0.15
   0  -1   4    4.06    0.14
  -1   1  -4   32.09    1.08
  -1   1  -4   33.72    0.94
   1  -1   4   35.92    0.92
   1  -1   4   34.30    0.99
  -2   1  -4   47.68    1.42
  -2   1  -4   47.16    1.54
   2  -1   4   50.25    1.40
  -3   1  -4    2.23    0.14
  -3   1  -4    2.31    0.12
   3  -1   4    2.35    0.09
   3  -1   4    2.31    0.12
   3  -1   4    2.24    0.09
  -4   1  -4    1.19    0.10
  -4   1  -4    1.14    0.12
   4  -1   4    1.23    0.12
   4  -1   4    1.15    0.07
  -5   1  -4    4.72    0.27
   5  -1   4    5.00    0.27
  -6   1  -4    0.01    0.07
   6  -1   4    0.07    0.07
  -7   1  -4    0.56    0.14
   7  -1   4    0.65    0.13
   5   0  -4    0.24    0.04
  -5   0   4    0.29    0.07
   4   0  -4    3.78    0.14
  -4   0   4    3.94    0.18
   3   0  -4   28.32    0.81
  -3   0   4   29.39    0.82
  -3   0   4   30.03    0.88
   2   0  -4   40.42    1.10
   2   0  -4   40.84    1.18
  -2   0   4   40.01    1.18
  -2   0   4   39.80    1.11
   1   0  -4   22.79    0.68
   1   0  -4   22.79    0.64
   1   0  -4   22.71    0.62
   0   0  -4    3.34    0.13
   0   0  -4    3.48    0.11
   0   0  -4    3.38    0.13
   0   0   4    3.38    0.13
   0   0   4    3.40    0.11
   0   0   4    3.10    0.13
   0   0   4    3.26    0.12
  -2   0  -4   13.28    0.47
  -2   0  -4   12.79    0.43
   2   0   4   13.32    0.47
   2   0   4   13.58    0.42
  -3   0  -4    0.74    0.07
  -3   0  -4    0.69    0.09
   3   0   4    0.69    0.05
   3   0   4    0.67    0.05
   3   0   4    0.59    0.08
   3   0   4    0.67    0.07
  -4   0  -4    0.08    0.04
  -4   0  -4    0.10    0.05
   4   0   4    0.10    0.03
   4   0   4    0.16    0.05
   4   0   4    0.07    0.05
  -5   0  -4    9.29    0.41
   5   0   4    9.37    0.35
   5   0   4    9.97    0.42
  -6   0  -4    1.83    0.19
   6   0   4    2.24    0.19
   7   0   4    0.35    0.10
  -6   1   4    1.23    0.14
  -5   1   4    1.56    0.13
   4  -1  -4    0.21    0.03
  -4   1   4    0.33    0.06
   3  -1  -4   10.95    0.32
  -3   1   4   11.18    0.37
  -3   1   4   10.77    0.33
   2  -1  -4   13.07    0.40
   2  -1  -4   12.67    0.37
  -2   1   4   12.39    0.41
  -2   1   4   12.53    0.38
   1  -1  -4   34.45    1.01
   1  -1  -4   35.18    0.94
   0  -1  -4    2.19    0.08
   0  -1  -4    2.17    0.09
   0   1   4    2.26    0.09
   0   1   4    2.18    0.10
   0   1   4    2.47    0.11
  -1  -1  -4   98.88    3.07
  -1  -1  -4   98.30    2.85
   1   1   4   91.60    3.07
   1   1   4   93.79    2.67
   1   1   4  109.44    2.82
   1   1   4  103.46    2.65
  -2  -1  -4    0.25    0.05
   2   1   4    0.23    0.03
   2   1   4    0.22    0.04
   2   1   4    0.17    0.04
  -3  -1  -4   10.25    0.36
  -3  -1  -4   10.39    0.39
   3   1   4   10.03    0.39
   3   1   4   10.05    0.31
   3   1   4   10.29    0.34
  -4  -1  -4    0.04    0.05
  -4  -1  -4    0.09    0.05
   4   1   4    0.01    0.05
   4   1   4    0.09    0.03
   4   1   4    0.07    0.04
   5   1   4    0.53    0.06
   5   1   4    0.75    0.12
   6   1   4    1.77    0.11
   6   1   4    2.15    0.18
   7   1   4    0.20    0.09
  -6   2   4    1.56    0.15
   5  -2  -4    5.70    0.19
  -5   2   4    5.97    0.26
   4  -2  -4    1.83    0.08
  -4   2   4    1.72    0.12
   3  -2  -4    2.43    0.10
  -3   2   4    2.52    0.13
  -3   2   4    2.44    0.10
   2  -2  -4    9.95    0.31
   2  -2  -4    9.57    0.29
  -2   2   4    9.90    0.30
  -2   2   4   10.04    0.33
   1  -2  -4  119.35    3.14
   1  -2  -4  121.05    3.36
  -1   2   4  113.71    3.34
  -1   2   4  117.42    3.62
   0  -2  -4   15.34    0.44
   0  -2  -4   15.08    0.47
   0  -2  -4   15.64    0.45
   0   2   4   15.86    0.51
   0   2   4   15.79    0.48
   0   2   4   16.13    0.45
  -1  -2  -4  105.65    3.16
   1   2   4  109.70    3.41
   1   2   4  109.68    2.97
   1   2   4  117.33    3.12
   1   2   4  108.98    2.95
  -2  -2  -4    0.29    0.05
   2   2   4    0.44    0.05
   2   2   4    0.31    0.06
   2   2   4    0.29    0.03
  -4  -2  -4    0.51    0.08
   4   2   4    0.45    0.09
   4   2   4    0.48    0.07
   4   2   4    0.40    0.05
   5   2   4    5.07    0.19
   5   2   4    5.25    0.28
   6   2   4    0.23    0.09
   6   2   4    0.08    0.04
  -7   3   4    0.15    0.08
  -6   3   4    3.45    0.22
   5  -3  -4    0.46    0.05
  -5   3   4    0.49    0.09
   4  -3  -4    3.63    0.14
  -4   3   4    3.83    0.14
  -4   3   4    3.84    0.19
  -4   3   4    3.87    0.18
   3  -3  -4   13.37    0.40
  -3   3   4   13.00    0.44
  -3   3   4   12.81    0.39
  -3   3   4   12.56    0.43
   2  -3  -4   11.65    0.35
   2  -3  -4   12.24    0.37
   2  -3  -4   12.15    0.34
  -2   3   4   11.92    0.40
   1  -3  -4    5.50    0.18
   1  -3  -4    5.66    0.18
   1  -3  -4    5.61    0.18
  -1   3   4    5.54    0.21
  -1   3   4    5.43    0.20
   0  -3  -4   78.46    2.25
   0  -3  -4   79.04    2.10
   0  -3  -4   76.71    2.12
   0   3   4   77.04    2.12
   0   3   4   76.71    2.12
   0   3   4   81.08    2.23
  -1  -3  -4    0.14    0.03
   1   3   4    0.16    0.04
   1   3   4    0.18    0.03
   1   3   4    0.15    0.05
  -2  -3  -4    0.56    0.07
   2   3   4    0.55    0.06
   2   3   4    0.39    0.05
   4   3   4    1.89    0.16
   4   3   4    2.09    0.10
   5   3   4    2.47    0.13
   5   3   4    2.46    0.19
   6   3   4    0.00    0.03
   6   3   4   -0.03    0.07
  -7   4   4    0.83    0.14
   6  -4  -4    0.16    0.04
  -6   4   4    0.25    0.09
   5  -4  -4   18.06    0.54
  -5   4   4   18.78    0.64
   4  -4  -4    0.07    0.03
   4  -4  -4    0.13    0.04
  -4   4   4   -0.01    0.04
  -4   4   4    0.07    0.03
  -4   4   4    0.02    0.04
  -3   4   4    4.17    0.19
   2  -4  -4   14.23    0.42
   2  -4  -4   14.46    0.41
  -2   4   4   13.83    0.46
   1  -4  -4   54.68    1.45
   1  -4  -4   54.37    1.47
   1  -4  -4   52.11    1.53
  -1   4   4   53.61    1.55
  -1   4   4   52.28    1.67
   0  -4  -4   65.98    1.84
   0  -4  -4   67.11    1.97
   0  -4  -4   68.00    1.87
   0   4   4   70.48    2.15
   0   4   4   71.74    1.87
   0   4   4   67.69    1.96
  -1  -4  -4    8.86    0.26
  -1  -4  -4    8.85    0.31
   1   4   4    8.98    0.29
   1   4   4    8.94    0.29
   1   4   4    8.70    0.34
  -2  -4  -4    4.21    0.19
   2   4   4    4.37    0.16
   2   4   4    4.11    0.16
   3   4   4    2.32    0.12
   3   4   4    2.26    0.16
   4   4   4   18.56    0.69
   4   4   4   19.61    0.57
   5   4   4    0.52    0.11
   5   4   4    0.41    0.06
   6   4   4    0.38    0.11
   6   4   4    0.23    0.06
  -7   5   4    1.59    0.19
   6  -5  -4   -0.04    0.03
  -6   5   4   -0.05    0.05
   5  -5  -4    2.40    0.12
  -5   5   4    2.52    0.17
   4  -5  -4    0.64    0.06
  -4   5   4    0.61    0.08
  -4   5   4    0.88    0.11
   3  -5  -4    6.36    0.22
  -3   5   4    6.38    0.25
   2  -5  -4    0.51    0.05
   2  -5  -4    0.37    0.05
  -2   5   4    0.63    0.07
  -2   5   4    0.64    0.07
   1  -5  -4    0.04    0.02
   1  -5  -4    0.04    0.02
  -1   5   4    0.08    0.04
  -1   5   4    0.03    0.03
   0  -5  -4    0.27    0.04
   0  -5  -4    0.28    0.04
   0  -5  -4    0.35    0.04
   0   5   4    0.28    0.04
   0   5   4    0.30    0.06
  -1  -5  -4    0.18    0.04
  -1  -5  -4    0.01    0.02
   1   5   4   -0.05    0.04
   1   5   4    0.01    0.02
   1   5   4    0.01    0.02
  -2  -5  -4   11.03    0.39
   2   5   4   11.26    0.35
   2   5   4   10.73    0.35
   3   5   4   20.53    0.62
   3   5   4   21.26    0.75
   4   5   4    0.02    0.03
   4   5   4    0.09    0.07
   5   5   4    0.67    0.12
   5   5   4    0.51    0.07
   6   5   4    0.01    0.04
   6   5   4    0.10    0.10
   7  -6  -4    0.06    0.05
  -7   6   4   -0.05    0.08
   6  -6  -4    0.22    0.05
  -6   6   4    0.30    0.09
   5  -6  -4    0.41    0.06
  -5   6   4    0.58    0.10
   4  -6  -4    0.03    0.03
  -4   6   4    0.08    0.04
  -4   6   4    0.05    0.05
   3  -6  -4    0.69    0.07
  -3   6   4    0.86    0.10
  -3   6   4    0.66    0.08
   2  -6  -4    2.20    0.10
   2  -6  -4    1.89    0.10
  -2   6   4    1.94    0.12
  -2   6   4    2.13    0.12
   1  -6  -4    0.39    0.05
   1  -6  -4    0.39    0.04
  -1   6   4    0.42    0.06
  -1   6   4    0.48    0.07
   0  -6  -4   -0.01    0.02
   0  -6  -4    0.05    0.03
   0  -6  -4    0.01    0.02
   0   6   4    0.02    0.02
   0   6   4    0.04    0.05
   0   6   4    0.02    0.02
  -1  -6  -4    0.12    0.03
  -1  -6  -4    0.16    0.04
   1   6   4    0.13    0.03
   1   6   4    0.17    0.03
   1   6   4    0.14    0.07
   2   6   4    8.39    0.29
   3   6   4    4.94    0.20
   3   6   4    4.67    0.26
   4   6   4    0.23    0.09
   4   6   4    0.17    0.05
   5   6   4    0.08    0.05
   5   6   4    0.04    0.09
   6   6   4    0.05    0.10
  -7   7   4    0.79    0.15
   6  -7  -4    0.19    0.05
  -6   7   4    0.14    0.08
   5  -7  -4    1.04    0.09
  -5   7   4    1.12    0.08
  -5   7   4    0.94    0.13
   4  -7  -4    0.01    0.03
  -4   7   4    0.01    0.04
  -4   7   4    0.00    0.04
  -4   7   4   -0.01    0.03
   3  -7  -4   -0.02    0.03
  -3   7   4    0.02    0.04
  -3   7   4   -0.01    0.04
   2  -7  -4   25.44    0.75
   2  -7  -4   25.90    0.73
  -2   7   4   25.93    0.80
  -2   7   4   25.24    0.86
   1  -7  -4    0.09    0.03
   1  -7  -4    0.05    0.03
  -1   7   4    0.08    0.04
  -1   7   4    0.21    0.06
   0  -7  -4    2.05    0.10
   0  -7  -4    1.50    0.10
   0   7   4    2.00    0.16
   0   7   4    1.99    0.11
   0   7   4    1.77    0.10
  -1  -7  -4    5.94    0.19
   1   7   4    5.96    0.22
   1   7   4    5.46    0.20
   1   7   4    6.08    0.28
   2   7   4    2.14    0.12
   2   7   4    2.11    0.19
   3   7   4    1.80    0.12
   3   7   4    1.60    0.18
   4   7   4    0.06    0.04
   4   7   4    0.12    0.09
   5   7   4    0.14    0.11
   5   7   4    0.02    0.05
   6  -8  -4    0.35    0.07
  -6   8   4    0.21    0.10
   5  -8  -4    1.25    0.10
  -5   8   4    1.03    0.14
  -5   8   4    1.15    0.09
   4  -8  -4    4.89    0.20
  -4   8   4    4.56    0.19
  -4   8   4    4.78    0.23
  -4   8   4    4.38    0.24
   3  -8  -4    2.34    0.14
  -3   8   4    2.50    0.16
  -3   8   4    2.47    0.16
   2  -8  -4    0.29    0.05
   2  -8  -4    0.18    0.05
  -2   8   4    0.27    0.06
  -2   8   4    0.29    0.07
   1  -8  -4    9.49    0.33
   1  -8  -4    9.07    0.30
  -1   8   4    8.62    0.33
  -1   8   4    9.38    0.37
   0  -8  -4   10.45    0.33
   0   8   4   10.33    0.35
   0   8   4   10.61    0.42
   0   8   4    9.91    0.35
  -1  -8  -4    3.13    0.13
   1   8   4    3.35    0.16
   1   8   4    3.35    0.23
   2   8   4    1.51    0.11
   2   8   4    1.28    0.16
   3   8   4    0.41    0.12
   3   8   4    0.35    0.06
   4   8   4    0.33    0.12
   4   8   4    0.15    0.06
   5   8   4    0.31    0.14
   5   8   4    0.26    0.07
   6  -9  -4    0.03    0.05
  -6   9   4   -0.04    0.06
   5  -9  -4    0.08    0.05
  -5   9   4   -0.01    0.03
  -5   9   4    0.05    0.06
   4  -9  -4    1.35    0.11
  -4   9   4    1.26    0.13
  -4   9   4    1.37    0.11
  -4   9   4    1.11    0.14
   3  -9  -4    6.94    0.27
  -3   9   4    6.86    0.31
  -3   9   4    6.67    0.30
  -3   9   4    7.04    0.28
   2  -9  -4    1.12    0.11
   2  -9  -4    1.13    0.10
  -2   9   4    1.27    0.11
  -2   9   4    1.22    0.13
   1  -9  -4   21.42    0.63
   1  -9  -4   21.76    0.66
  -1   9   4   21.14    0.76
  -1   9   4   21.13    0.68
   0  -9  -4    3.66    0.16
   0   9   4    3.43    0.22
   0   9   4    3.72    0.17
  -1  -9  -4    1.79    0.10
   1   9   4    2.02    0.19
   1   9   4    2.02    0.13
   2   9   4    1.85    0.13
   2   9   4    1.62    0.19
   3   9   4    0.70    0.09
   3   9   4    0.69    0.14
   4   9   4   -0.13    0.10
   4   9   4   -0.06    0.04
   6 -10  -4    0.16    0.07
  -6  10   4    0.13    0.09
   5 -10  -4    2.20    0.15
  -5  10   4    2.56    0.20
  -5  10   4    2.19    0.14
   4 -10  -4    0.03    0.04
  -4  10   4    0.08    0.06
  -4  10   4    0.00    0.04
  -4  10   4   -0.02    0.06
   3 -10  -4    2.41    0.15
  -3  10   4    2.63    0.18
  -3  10   4    2.26    0.15
  -3  10   4    2.58    0.18
   2 -10  -4    1.52    0.13
   2 -10  -4    1.52    0.12
  -2  10   4    1.63    0.15
  -2  10   4    1.41    0.13
  -2  10   4    1.33    0.13
   1 -10  -4    0.61    0.07
   1 -10  -4    0.73    0.09
  -1  10   4    0.92    0.11
  -1  10   4    0.91    0.10
  -1  10   4    0.64    0.11
   0 -10  -4    0.36    0.06
   0  10   4    0.46    0.11
  -1 -10  -4    0.00    0.04
   1  10   4   -0.05    0.04
   1  10   4    0.03    0.08
   2  10   4    0.02    0.10
   2  10   4    0.01    0.04
   3  10   4    0.04    0.11
   3  10   4    0.06    0.05
   4  10   4    0.06    0.06
   4  10   4   -0.02    0.12
   5 -11  -4    0.15    0.07
  -5  11   4    0.11    0.08
  -5  11   4    0.14    0.06
   4 -11  -4    0.76    0.10
  -4  11   4    0.76    0.10
  -4  11   4    0.46    0.10
  -4  11   4    0.64    0.12
   3 -11  -4    0.31    0.07
  -3  11   4    0.39    0.08
  -3  11   4    0.45    0.10
  -3  11   4    0.30    0.09
   2 -11  -4   -0.04    0.04
   2 -11  -4    0.00    0.04
  -2  11   4   -0.01    0.05
  -2  11   4    0.04    0.05
  -2  11   4    0.05    0.06
   1 -11  -4    1.89    0.13
  -1  11   4    1.92    0.16
  -1  11   4    1.86    0.17
   0 -11  -4    0.37    0.06
   0  11   4    0.30    0.10
  -1 -11  -4    0.92    0.09
   1  11   4    1.09    0.17
   2  11   4    0.50    0.08
   2  11   4    0.51    0.14
   3  11   4    0.20    0.14
   3  11   4    0.10    0.06
   5 -12  -4    0.85    0.12
  -5  12   4    0.91    0.11
  -5  12   4    0.99    0.17
   4 -12  -4    0.32    0.08
  -4  12   4    0.32    0.08
  -4  12   4    0.37    0.11
  -4  12   4    0.38    0.10
   3 -12  -4    0.04    0.06
  -3  12   4    0.03    0.07
  -3  12   4    0.03    0.07
  -3  12   4    0.11    0.06
   2 -12  -4   -0.04    0.05
  -2  12   4   -0.04    0.05
  -2  12   4   -0.04    0.05
  -2  12   4   -0.08    0.06
   1 -12  -4    0.01    0.05
  -1  12   4   -0.02    0.07
   0 -12  -4   -0.05    0.04
   0  12   4   -0.11    0.07
   1  12   4    3.88    0.28
   2  12   4   -0.07    0.11
   3  12   4    3.29    0.31
   3  12   4    3.29    0.21
   4 -13  -4    0.03    0.07
  -4  13   4   -0.06    0.07
  -4  13   4    0.05    0.06
  -4  13   4    0.16    0.10
   3 -13  -4    0.04    0.07
  -3  13   4   -0.04    0.07
  -3  13   4    0.00    0.06
  -3  13   4   -0.08    0.06
   2 -13  -4    0.78    0.10
  -2  13   4    0.68    0.13
  -2  13   4    1.00    0.14
   1 -13  -4    0.15    0.06
  -1  13   4    0.23    0.11
   0 -13  -4    1.05    0.10
   0  13   4    1.20    0.17
   1  13   4    0.32    0.14
   2  13   4    1.71    0.23
   3 -14  -4    0.00    0.07
  -3  14   4    0.00    0.08
  -3  14   4   -0.07    0.07
  -3  14   4    0.02    0.06
   2 -14  -4    0.44    0.09
  -2  14   4    0.36    0.12
  -2  14   4    0.30    0.09
   1 -14  -4    0.01    0.06
  -1  14   4    0.00    0.10
   0 -14  -4    0.05    0.06
   0  14   4    0.03    0.10
   1  14   4   -0.02    0.10
   1  14  -5   -0.20    0.07
   0  14  -5   -0.04    0.08
   0 -14   5    0.02    0.06
  -1  14  -5    1.04    0.15
   1 -14   5    0.87    0.11
  -2  14  -5    0.40    0.10
  -2  14  -5    0.57    0.13
   2 -14   5    0.45    0.09
  -3  14  -5    0.64    0.12
  -3  14  -5    0.73    0.15
   3 -14   5    0.75    0.13
   2  13  -5   -0.13    0.08
   1  13  -5    0.02    0.08
   0  13  -5    0.98    0.14
   0 -13   5    0.78    0.09
  -1  13  -5    0.47    0.07
  -1  13  -5    0.49    0.11
   1 -13   5    0.20    0.07
  -2  13  -5    0.65    0.11
  -2  13  -5    0.88    0.15
   2 -13   5    1.08    0.14
   2 -13   5    0.85    0.10
  -3  13  -5    0.07    0.08
  -3  13  -5   -0.05    0.05
   3 -13   5    0.14    0.09
   3 -13   5   -0.01    0.07
  -4  13  -5    0.92    0.12
  -4  13  -5    1.12    0.17
   4 -13   5    0.85    0.12
   3  12  -5    0.00    0.08
   3  12  -5    0.00    0.07
   2  12  -5    1.18    0.15
   2  12  -5    1.17    0.15
   1  12  -5    0.93    0.13
   1  12  -5    0.74    0.12
  -1 -12   5    0.98    0.09
   0  12  -5    6.89    0.32
   0 -12   5    5.86    0.25
  -1  12  -5    0.06    0.07
  -1  12  -5   -0.02    0.04
  -1  12  -5    0.02    0.06
   1 -12   5   -0.02    0.05
  -2  12  -5    0.81    0.13
  -2  12  -5    0.86    0.12
   2 -12   5    0.69    0.09
   2 -12   5    0.60    0.10
   2 -12   5    0.83    0.12
  -3  12  -5    0.70    0.11
  -3  12  -5    0.80    0.13
   3 -12   5    0.76    0.11
  -4  12  -5    1.27    0.18
  -4  12  -5    1.11    0.12
   4 -12   5    1.00    0.13
  -5  12  -5    0.21    0.07
  -5  12  -5    0.32    0.12
   5 -12   5    0.30    0.09
   3  11  -5    0.08    0.06
   2  11  -5    0.41    0.10
   2  11  -5    0.43    0.09
   2  11  -5    0.31    0.09
   1  11  -5    1.86    0.17
   1  11  -5    1.74    0.16
  -1 -11   5    1.77    0.13
   0  11  -5    1.51    0.15
   0  11  -5    1.39    0.14
   0 -11   5    1.63    0.12
  -1  11  -5    0.41    0.09
  -1  11  -5    0.31    0.08
  -1  11  -5    0.30    0.05
   1 -11   5    0.33    0.07
   1 -11   5    0.29    0.08
  -2  11  -5    0.63    0.10
  -2  11  -5    0.60    0.12
   2 -11   5    0.40    0.07
   2 -11   5    0.64    0.10
   2 -11   5    0.47    0.08
  -3  11  -5    0.10    0.07
  -3  11  -5   -0.05    0.04
   3 -11   5   -0.14    0.05
  -4  11  -5    0.59    0.13
  -4  11  -5    0.47    0.08
   4 -11   5    0.49    0.09
  -5  11  -5    0.91    0.16
  -5  11  -5    0.71    0.09
   5 -11   5    0.87    0.11
   4  10  -5    0.51    0.10
   3  10  -5    0.02    0.06
   2  10  -5    1.03    0.11
   2  10  -5    0.98    0.12
   2  10  -5    1.13    0.13
   1  10  -5    6.92    0.31
   1  10  -5    6.37    0.28
  -1 -10   5    6.53    0.24
   0  10  -5    1.06    0.13
   0  10  -5    1.20    0.12
   0 -10   5    1.30    0.11
  -1  10  -5    8.22    0.32
  -1  10  -5    7.14    0.33
  -1  10  -5    7.44    0.26
  -1  10  -5    7.59    0.29
   1 -10   5    7.77    0.31
   1 -10   5    7.61    0.28
   1 -10   5    8.08    0.31
  -2  10  -5    0.42    0.09
  -2  10  -5    0.43    0.08
   2 -10   5    0.36    0.07
   2 -10   5    0.34    0.06
   2 -10   5    0.48    0.09
  -3  10  -5    0.08    0.05
  -3  10  -5    0.07    0.06
   3 -10   5    0.01    0.05
  -4  10  -5    3.18    0.17
  -4  10  -5    3.24    0.22
   4 -10   5    3.29    0.19
  -5  10  -5    0.32    0.06
  -5  10  -5    0.26    0.10
   5 -10   5    0.32    0.08
  -6  10  -5    0.00    0.09
   6 -10   5    0.01    0.06
   4   9  -5    0.59    0.10
   3   9  -5    0.02    0.05
   2   9  -5    1.39    0.12
   2   9  -5    1.28    0.13
   2   9  -5    1.39    0.14
   1   9  -5    0.17    0.06
   1   9  -5    0.07    0.06
   1   9  -5    0.10    0.05
  -1  -9   5    0.10    0.05
   0   9  -5    3.07    0.17
   0   9  -5    3.21    0.18
   0   9  -5    3.38    0.18
   0  -9   5    2.90    0.15
   0  -9   5    3.26    0.17
  -1   9  -5    6.69    0.23
  -1   9  -5    6.91    0.26
  -1   9  -5    7.26    0.28
  -1   9  -5    6.63    0.30
   1  -9   5    6.91    0.25
   1  -9   5    6.95    0.27
   1  -9   5    6.54    0.28
  -2   9  -5    5.95    0.29
  -2   9  -5    6.87    0.27
  -2   9  -5    6.44    0.25
   2  -9   5    6.23    0.28
   2  -9   5    6.82    0.27
   2  -9   5    6.48    0.24
  -3   9  -5    0.58    0.10
  -3   9  -5    0.54    0.08
   3  -9   5    0.60    0.08
  -4   9  -5    0.07    0.04
  -4   9  -5    0.08    0.06
   4  -9   5    0.03    0.05
  -5   9  -5    3.72    0.17
  -5   9  -5    4.25    0.27
   5  -9   5    4.00    0.20
  -6   9  -5    0.15    0.10
   6  -9   5    0.08    0.06
   5   8  -5    0.26    0.08
   4   8  -5    0.00    0.04
   3   8  -5    3.00    0.17
   2   8  -5    5.00    0.22
   2   8  -5    4.77    0.23
   1   8  -5    3.45    0.16
   1   8  -5    3.34    0.18
   1   8  -5    3.26    0.17
  -1  -8   5    3.28    0.15
  -1  -8   5    2.95    0.17
   0   8  -5    4.78    0.21
   0   8  -5    4.62    0.21
   0   8  -5    4.74    0.22
   0  -8   5    4.57    0.21
   0  -8   5    4.69    0.19
   0  -8   5    4.98    0.21
  -1   8  -5    0.85    0.07
  -1   8  -5    0.89    0.10
  -1   8  -5    0.79    0.09
  -1   8  -5    0.71    0.08
   1  -8   5    0.72    0.08
   1  -8   5    0.90    0.10
   1  -8   5    0.69    0.07
  -2   8  -5    1.45    0.13
  -2   8  -5    1.90    0.12
  -2   8  -5    1.67    0.10
   2  -8   5    1.63    0.10
   2  -8   5    1.89    0.12
   2  -8   5    1.40    0.13
  -3   8  -5    1.59    0.14
  -3   8  -5    1.79    0.11
  -3   8  -5    1.56    0.11
   3  -8   5    1.79    0.12
  -4   8  -5    7.73    0.29
  -4   8  -5    8.54    0.38
   4  -8   5    8.45    0.31
  -5   8  -5    0.89    0.07
  -5   8  -5    0.77    0.13
   5  -8   5    0.93    0.10
  -6   8  -5    1.00    0.15
   6  -8   5    0.63    0.09
   5   7  -5    0.04    0.05
   4   7  -5    3.20    0.17
   3   7  -5    2.42    0.14
   2   7  -5    0.10    0.05
   2   7  -5    0.04    0.04
   1   7  -5    3.66    0.18
   1   7  -5    3.69    0.18
   1   7  -5    3.72    0.18
   1   7  -5    3.77    0.16
  -1  -7   5    3.80    0.15
  -1  -7   5    3.70    0.18
   0   7  -5    1.12    0.10
   0   7  -5    1.04    0.09
   0   7  -5    1.14    0.10
   0   7  -5    0.93    0.08
   0  -7   5    0.89    0.09
   0  -7   5    1.02    0.10
   0  -7   5    0.99    0.08
  -1   7  -5    8.68    0.26
  -1   7  -5    8.51    0.34
  -1   7  -5    8.54    0.30
  -1   7  -5    7.92    0.30
   1  -7   5    8.71    0.28
   1  -7   5    8.78    0.30
   1  -7   5    8.29    0.31
  -2   7  -5    1.19    0.11
  -2   7  -5    1.35    0.10
  -2   7  -5    1.37    0.09
   2  -7   5    1.48    0.09
   2  -7   5    1.12    0.10
   2  -7   5    1.25    0.12
  -3   7  -5    0.83    0.11
  -3   7  -5    0.91    0.08
  -3   7  -5    0.85    0.08
   3  -7   5    0.68    0.08
  -4   7  -5   -0.01    0.03
  -4   7  -5    0.02    0.06
   4  -7   5   -0.01    0.04
  -5   7  -5    0.00    0.05
   5  -7   5   -0.01    0.04
  -6   7  -5    0.34    0.11
   6  -7   5    0.24    0.07
   6   6  -5    1.42    0.13
   5   6  -5    0.76    0.09
   4   6  -5    0.05    0.04
   3   6  -5    8.04    0.29
   2   6  -5   13.99    0.48
   2   6  -5   13.89    0.43
  -2  -6   5   13.40    0.44
   1   6  -5   12.90    0.45
   1   6  -5   13.37    0.43
   1   6  -5   14.19    0.45
   1   6  -5   14.00    0.48
  -1  -6   5   14.09    0.45
  -1  -6   5   13.76    0.41
   0   6  -5   13.04    0.48
   0   6  -5   13.56    0.45
   0   6  -5   14.24    0.44
   0  -6   5   13.85    0.45
   0  -6   5   14.02    0.41
   0  -6   5   13.72    0.44
  -1   6  -5    0.06    0.04
  -1   6  -5    0.05    0.03
  -1   6  -5    0.04    0.02
  -1   6  -5    0.06    0.04
   1  -6   5    0.05    0.04
   1  -6   5    0.07    0.03
   1  -6   5    0.12    0.04
  -2   6  -5   15.89    0.57
  -2   6  -5   16.13    0.49
  -2   6  -5   15.77    0.50
   2  -6   5   15.94    0.52
   2  -6   5   15.69    0.46
   2  -6   5   15.56    0.48
  -3   6  -5   17.70    0.54
  -3   6  -5   17.62    0.65
  -3   6  -5   18.82    0.58
   3  -6   5   17.49    0.54
  -4   6  -5    1.43    0.11
  -4   6  -5    1.28    0.08
  -4   6  -5    1.27    0.13
   4  -6   5    1.45    0.10
  -5   6  -5    0.56    0.10
   5  -6   5    0.47    0.06
  -6   6  -5   -0.05    0.08
   6  -6   5   -0.06    0.04
   6   5  -5    0.12    0.06
   5   5  -5    0.00    0.04
   4   5  -5    0.27    0.06
   3   5  -5    0.24    0.05
   2   5  -5    0.00    0.02
   2   5  -5    0.03    0.03
  -2  -5   5    0.03    0.04
   1   5  -5    2.21    0.13
   1   5  -5    2.29    0.12
   1   5  -5    2.20    0.11
   1   5  -5    2.33    0.11
  -1  -5   5    2.37    0.13
  -1  -5   5    2.36    0.10
   0   5  -5    0.04    0.03
   0   5  -5   -0.02    0.02
   0   5  -5   -0.04    0.03
   0   5  -5    0.03    0.03
   0   5  -5    0.01    0.02
   0  -5   5    0.02    0.04
   0  -5   5    0.00    0.01
   0  -5   5    0.01    0.03
  -1   5  -5   47.68    1.29
  -1   5  -5   46.18    1.51
  -1   5  -5   48.11    1.40
  -1   5  -5   47.04    1.33
   1  -5   5   48.06    1.33
   1  -5   5   48.48    1.30
   1  -5   5   47.40    1.40
  -2   5  -5    2.77    0.16
  -2   5  -5    2.88    0.13
  -2   5  -5    2.91    0.13
   2  -5   5    2.70    0.13
   2  -5   5    3.06    0.12
   2  -5   5    2.50    0.14
  -4   5  -5   13.69    0.46
  -4   5  -5   12.61    0.39
  -4   5  -5   13.18    0.52
   4  -5   5   13.25    0.41
  -5   5  -5    0.10    0.06
  -5   5  -5    0.00    0.05
   5  -5   5    0.02    0.04
  -6   5  -5    1.91    0.20
   6  -5   5    1.70    0.11
  -7   5  -5   -0.04    0.09
   7  -5   5    0.06    0.10
   6   4  -5   -0.09    0.04
   5   4  -5    0.10    0.05
   4   4  -5    1.27    0.09
   3   4  -5    4.71    0.18
  -3  -4   5    4.77    0.19
   2   4  -5    2.04    0.11
   2   4  -5    1.84    0.09
   2   4  -5    1.98    0.10
  -2  -4   5    1.99    0.11
   1   4  -5    0.01    0.02
   1   4  -5    0.01    0.03
   1   4  -5    0.17    0.04
   1   4  -5    0.00    0.02
  -1  -4   5    0.02    0.02
  -1  -4   5   -0.03    0.04
   0   4  -5    3.67    0.15
   0   4  -5    3.94    0.14
   0   4  -5    3.70    0.15
   0   4  -5    3.70    0.13
   0   4  -5    3.50    0.15
   0  -4   5    3.74    0.15
   0  -4   5    3.58    0.14
   0  -4   5    3.60    0.16
  -1   4  -5   92.67    2.48
  -1   4  -5   87.47    2.83
  -1   4  -5   92.08    2.43
  -1   4  -5   92.06    2.62
   1  -4   5   90.42    2.47
   1  -4   5   89.01    2.44
   1  -4   5   93.51    2.61
  -2   4  -5   89.74    2.46
  -2   4  -5   89.10    2.61
  -2   4  -5   88.67    2.83
   2  -4   5   93.08    2.43
   2  -4   5   91.31    2.46
  -4   4  -5    0.18    0.05
  -4   4  -5    0.09    0.05
   4  -4   5    0.15    0.04
  -5   4  -5   -0.04    0.05
  -5   4  -5    0.06    0.05
   5  -4   5    0.00    0.03
  -6   4  -5    1.87    0.20
  -7   4  -5    0.11    0.11
   7  -4   5    0.23    0.10
   7  -4   5    0.13    0.11
   6   3  -5    0.26    0.06
   5   3  -5    0.24    0.05
   4   3  -5    0.04    0.03
  -4  -3   5    0.11    0.04
   3   3  -5   15.33    0.47
  -3  -3   5   16.11    0.50
   2   3  -5    6.77    0.25
   2   3  -5    7.18    0.24
   2   3  -5    7.28    0.27
  -2  -3   5    7.16    0.25
  -2  -3   5    7.31    0.26
   1   3  -5   13.91    0.44
   1   3  -5   15.02    0.44
   1   3  -5   14.71    0.47
  -1  -3   5   14.21    0.42
  -1  -3   5   15.40    0.47
   0   3  -5    2.72    0.12
   0   3  -5    2.79    0.11
   0   3  -5    2.91    0.13
   0   3  -5    2.86    0.11
   0  -3   5    2.97    0.12
   0  -3   5    2.83    0.11
   0  -3   5    2.94    0.14
  -1   3  -5   50.18    1.48
  -1   3  -5   51.20    1.36
  -1   3  -5   50.94    1.40
  -1   3  -5   48.11    1.60
   1  -3   5   51.50    1.40
   1  -3   5   50.38    1.47
   1  -3   5   52.43    1.38
  -2   3  -5   43.56    1.21
  -2   3  -5   43.24    1.29
  -2   3  -5   42.22    1.40
   2  -3   5   44.23    1.20
   2  -3   5   42.14    1.28
   2  -3   5   45.88    1.18
  -3   3  -5    0.00    0.01
  -3   3  -5    0.00    0.03
   3  -3   5    0.05    0.04
   3  -3   5    0.00    0.01
  -4   3  -5   14.09    0.54
  -4   3  -5   14.14    0.48
   4  -3   5   14.03    0.42
  -5   3  -5   -0.11    0.05
  -5   3  -5   -0.02    0.04
   5  -3   5    0.00    0.03
  -6   3  -5    0.38    0.11
   6  -3   5    0.34    0.06
   6  -3   5    0.48    0.12
   6  -3   5    0.35    0.10
  -7   3  -5    0.30    0.12
   7  -3   5    0.32    0.12
   6   2  -5    0.01    0.04
   5   2  -5    0.69    0.07
   4   2  -5   -0.01    0.02
  -4  -2   5    0.07    0.04
  -3  -2   5    0.75    0.07
   2   2  -5   54.77    1.59
   2   2  -5   51.02    1.50
   2   2  -5   55.32    1.49
  -2  -2   5   55.64    1.58
  -2  -2   5   54.83    1.50
   1   2  -5   81.69    2.25
   1   2  -5   81.67    2.38
   1   2  -5   86.85    2.24
  -1  -2   5   79.46    2.21
  -1  -2   5   83.69    2.36
   0   2  -5    3.65    0.12
   0   2  -5    3.63    0.13
   0   2  -5    3.62    0.14
   0   2  -5    2.97    0.14
   0   2  -5    3.53    0.14
   0  -2   5    3.56    0.15
   0  -2   5    3.56    0.13
   0  -2   5    3.75    0.14
  -1   2  -5   85.98    2.29
  -1   2  -5   83.11    2.43
  -1   2  -5   82.35    2.62
   1  -2   5   88.82    2.26
   1  -2   5   81.07    2.28
  -2   2  -5    1.60    0.09
  -2   2  -5    1.51    0.10
  -2   2  -5    1.35    0.08
   2  -2   5    1.50    0.08
   2  -2   5    1.54    0.10
   2  -2   5    1.40    0.07
  -4   2  -5    4.97    0.22
  -4   2  -5    4.69    0.25
   4  -2   5    4.78    0.18
   4  -2   5    5.20    0.22
  -5   2  -5    0.03    0.07
  -5   2  -5    0.05    0.05
   5  -2   5    0.02    0.07
   5  -2   5    0.11    0.04
   5  -2   5    0.18    0.06
  -6   2  -5    1.59    0.19
   6  -2   5    1.83    0.19
   6  -2   5    1.57    0.15
  -7   2  -5    0.65    0.15
   7  -2   5    0.91    0.16
   7   1  -5    0.28    0.06
   6   1  -5    0.23    0.05
   5   1  -5    3.00    0.14
  -5  -1   5    3.40    0.18
   4   1  -5   18.27    0.53
  -4  -1   5   18.20    0.59
  -3  -1   5    0.91    0.07
  -3  -1   5    0.96    0.08
   2   1  -5   24.91    0.75
   2   1  -5   24.78    0.71
   2   1  -5   24.91    0.70
  -2  -1   5   24.83    0.75
  -2  -1   5   24.22    0.71
   1   1  -5    9.42    0.30
   1   1  -5    9.41    0.29
   1   1  -5    9.57    0.28
   1   1  -5    9.57    0.32
  -1  -1   5    9.53    0.32
   0   1  -5   30.31    0.91
   0   1  -5   31.75    0.85
   0   1  -5   30.53    0.84
   0   1  -5   31.93    0.87
   0   1  -5   30.21    0.97
   0  -1   5   29.34    0.86
   0  -1   5   30.54    0.84
  -1   1  -5   11.19    0.34
  -1   1  -5   11.02    0.36
  -1   1  -5   10.38    0.39
   1  -1   5   11.67    0.34
   1  -1   5   11.34    0.37
   1  -1   5   11.08    0.32
  -2   1  -5    0.65    0.06
  -2   1  -5    0.48    0.07
   2  -1   5    0.46    0.05
   2  -1   5    0.48    0.06
  -4   1  -5    0.02    0.05
  -4   1  -5    0.03    0.04
   4  -1   5    0.00    0.05
   4  -1   5    0.01    0.04
   4  -1   5   -0.09    0.03
  -5   1  -5    8.72    0.36
  -5   1  -5    9.08    0.41
   5  -1   5    9.00    0.34
   5  -1   5    9.60    0.29
   5  -1   5    9.11    0.41
  -6   1  -5    0.27    0.10
   6  -1   5    0.16    0.08
  -7   1  -5    0.48    0.14
   7  -1   5    0.85    0.15
   7   0  -5    0.02    0.04
   6   0  -5    0.84    0.08
   5   0  -5    7.83    0.26
  -5   0   5    8.42    0.33
   4   0  -5    4.23    0.16
  -4   0   5    4.45    0.20
  -4   0   5    4.31    0.16
  -3   0   5   28.98    0.87
  -3   0   5   28.02    0.81
   2   0  -5   32.74    0.88
   2   0  -5   32.02    0.93
   2   0  -5   30.15    0.87
  -2   0   5   30.40    0.88
  -2   0   5   30.04    0.93
   1   0  -5    0.04    0.02
   1   0  -5    0.06    0.02
   1   0  -5    0.04    0.02
   1   0  -5    0.05    0.02
  -1   0   5    0.04    0.03
   0   0  -5    3.11    0.11
   0   0  -5    2.96    0.13
   0   0  -5    3.15    0.11
   0   0  -5    3.14    0.12
   0   0   5    3.12    0.11
   0   0   5    2.93    0.14
   0   0   5    2.92    0.13
   0   0   5    2.94    0.12
  -1   0  -5   32.51    1.01
  -1   0  -5   33.97    1.09
   1   0   5   32.93    1.00
   1   0   5   32.85    1.09
   1   0   5   35.62    0.93
   1   0   5   36.64    0.95
  -2   0  -5    0.07    0.03
  -2   0  -5    0.13    0.04
   2   0   5    0.10    0.03
   2   0   5    0.07    0.03
   2   0   5    0.18    0.05
  -4   0  -5    1.18    0.14
  -4   0  -5    1.28    0.11
   4   0   5    1.14    0.08
   4   0   5    1.23    0.10
   4   0   5    1.18    0.13
  -5   0  -5    0.04    0.07
  -5   0  -5    0.02    0.05
   5   0   5   -0.05    0.03
   5   0   5   -0.05    0.05
   5   0   5    0.03    0.07
  -6   0  -5    0.24    0.10
   6   0   5    0.41    0.06
   6   0   5    0.62    0.12
   7   0   5    0.34    0.11
   6  -1  -5    0.05    0.03
  -6   1   5    0.04    0.06
   5  -1  -5    0.01    0.03
  -5   1   5    0.03    0.05
   4  -1  -5    0.88    0.07
  -4   1   5    0.80    0.09
  -4   1   5    0.85    0.06
   3  -1  -5   10.57    0.35
  -3   1   5   10.48    0.36
  -3   1   5   10.02    0.32
   2  -1  -5   76.96    2.17
   2  -1  -5   74.22    2.01
   2  -1  -5   75.59    2.04
  -2   1   5   74.38    2.05
  -2   1   5   74.34    2.16
   1  -1  -5    0.01    0.01
   1  -1  -5    0.01    0.01
   1  -1  -5    0.00    0.02
  -1   1   5   -0.01    0.01
   0  -1  -5   71.78    1.91
   0  -1  -5   72.41    1.93
   0  -1  -5   70.22    2.05
   0   1   5   70.32    2.04
   0   1   5   69.17    2.21
   0   1   5   74.10    1.94
  -1  -1  -5    2.39    0.12
  -1  -1  -5    2.37    0.11
   1   1   5    2.46    0.10
   1   1   5    2.64    0.12
   1   1   5    2.53    0.13
   1   1   5    2.69    0.11
  -2  -1  -5    0.71    0.09
   2   1   5    0.60    0.05
   2   1   5    0.66    0.05
   2   1   5    0.64    0.07
   2   1   5    0.57    0.08
  -4  -1  -5    1.45    0.12
  -4  -1  -5    1.15    0.13
   4   1   5    1.42    0.10
   4   1   5    1.52    0.08
   4   1   5    1.15    0.13
   5   1   5    4.94    0.19
   5   1   5    5.18    0.28
   6   1   5    0.18    0.08
   6   1   5    0.05    0.04
   6  -2  -5    4.27    0.17
  -6   2   5    4.62    0.25
   5  -2  -5    0.21    0.04
  -5   2   5    0.26    0.08
   4  -2  -5    0.37    0.05
  -4   2   5    0.42    0.05
  -4   2   5    0.41    0.07
   3  -2  -5   14.92    0.46
  -3   2   5   14.11    0.49
  -3   2   5   14.89    0.44
   2  -2  -5    8.45    0.26
   2  -2  -5    8.24    0.25
   2  -2  -5    8.86    0.28
  -2   2   5    7.91    0.29
  -2   2   5    8.02    0.27
   1  -2  -5   40.78    1.17
   1  -2  -5   41.14    1.11
   1  -2  -5   39.14    1.09
  -1   2   5   39.52    1.18
  -1   2   5   40.56    1.26
   0  -2  -5   38.37    1.14
   0  -2  -5   39.40    1.06
   0  -2  -5   38.99    1.08
   0   2   5   39.65    1.15
   0   2   5   38.89    1.09
  -1  -2  -5   25.13    0.77
   1   2   5   25.20    0.71
   1   2   5   25.02    0.72
   1   2   5   25.73    0.84
   1   2   5   26.10    0.76
  -2  -2  -5   44.53    1.33
   2   2   5   44.45    1.21
   2   2   5   45.70    1.30
   2   2   5   43.80    1.43
   2   2   5   44.32    1.23
  -4  -2  -5    0.30    0.07
   4   2   5    0.21    0.04
   4   2   5    0.23    0.06
   4   2   5    0.21    0.08
   5   2   5    1.52    0.10
   5   2   5    1.56    0.16
   6   2   5    0.17    0.09
   6   2   5    0.08    0.04
   6   2   5    0.17    0.05
   7  -3  -5    0.34    0.05
  -7   3   5    0.37    0.11
   6  -3  -5    0.39    0.06
  -6   3   5    0.36    0.10
   5  -3  -5    0.97    0.07
  -5   3   5    0.87    0.12
   4  -3  -5    0.24    0.05
   4  -3  -5    0.16    0.04
  -4   3   5    0.18    0.06
   3  -3  -5   13.37    0.41
  -3   3   5   12.93    0.40
  -3   3   5   12.55    0.43
  -3   3   5   13.23    0.45
   2  -3  -5    1.10    0.06
   2  -3  -5    1.26    0.07
   2  -3  -5    1.20    0.07
  -2   3   5    0.99    0.06
   1  -3  -5    5.48    0.19
   1  -3  -5    5.51    0.18
   1  -3  -5    5.62    0.19
  -1   3   5    5.53    0.21
  -1   3   5    5.08    0.21
   0  -3  -5   75.46    2.20
   0  -3  -5   75.95    2.06
   0  -3  -5   77.63    2.08
   0   3   5   75.58    2.19
   0   3   5   79.91    2.39
   0   3   5   75.02    2.08
   0   3   5   75.95    2.08
  -1  -3  -5    1.27    0.08
   1   3   5    1.53    0.09
   1   3   5    1.19    0.09
   1   3   5    1.42    0.08
  -2  -3  -5    6.87    0.27
   2   3   5    6.97    0.25
   2   3   5    6.77    0.23
   2   3   5    7.01    0.29
  -3  -3  -5   26.77    0.85
   3   3   5   27.11    0.80
   3   3   5   26.45    0.77
  -4  -3  -5    0.28    0.07
   4   3   5    0.04    0.07
   4   3   5    0.16    0.04
   5   3   5    1.24    0.10
   5   3   5    1.03    0.14
   5   3   5    1.13    0.09
   6   3   5    0.03    0.04
   6   3   5    0.03    0.07
   7  -4  -5    0.29    0.06
  -7   4   5    0.24    0.10
   6  -4  -5    0.04    0.04
  -6   4   5    0.10    0.07
   5  -4  -5    0.93    0.08
  -5   4   5    0.83    0.12
   4  -4  -5   -0.03    0.03
  -4   4   5    0.01    0.04
   3  -4  -5   21.16    0.62
   3  -4  -5   20.35    0.60
   2  -4  -5    8.90    0.27
   2  -4  -5    8.92    0.28
   2  -4  -5    8.71    0.28
  -2   4   5    8.79    0.32
   1  -4  -5    0.15    0.03
   1  -4  -5    0.14    0.03
   1  -4  -5    0.17    0.03
  -1   4   5    0.12    0.04
  -1   4   5    0.13    0.04
   0  -4  -5    7.95    0.25
   0  -4  -5    7.84    0.27
   0  -4  -5    7.94    0.26
   0   4   5    8.30    0.31
   0   4   5    7.71    0.28
  -1  -4  -5    0.02    0.02
  -1  -4  -5   -0.03    0.02
   1   4   5   -0.01    0.03
   1   4   5   -0.04    0.03
   1   4   5    0.01    0.02
   1   4   5    0.04    0.03
  -2  -4  -5    1.85    0.12
   2   4   5    1.89    0.11
   2   4   5    1.68    0.10
   2   4   5    1.83    0.10
  -3  -4  -5   12.68    0.46
   3   4   5   13.37    0.50
   3   4   5   12.89    0.40
   3   4   5   12.53    0.40
   4   4   5    0.30    0.09
   4   4   5    0.10    0.05
   5   4   5    3.20    0.22
   5   4   5    2.88    0.15
   6   4   5    0.10    0.05
   6   4   5    0.16    0.10
   7  -5  -5    0.11    0.05
  -7   5   5    0.07    0.09
   6  -5  -5    0.39    0.06
  -6   5   5    0.51    0.11
   5  -5  -5    0.23    0.04
  -5   5   5    0.38    0.09
   4  -5  -5   -0.04    0.02
  -4   5   5   -0.06    0.04
   3  -5  -5    1.95    0.10
  -3   5   5    2.05    0.11
   2  -5  -5    0.30    0.04
   2  -5  -5    0.29    0.04
  -2   5   5    0.41    0.06
  -2   5   5    0.40    0.06
   1  -5  -5    6.82    0.24
   1  -5  -5    6.99    0.23
   1  -5  -5    7.01    0.23
  -1   5   5    6.63    0.26
  -1   5   5    7.12    0.27
   0  -5  -5    1.86    0.10
   0  -5  -5    2.09    0.09
   0  -5  -5    2.07    0.10
   0   5   5    2.22    0.14
   0   5   5    2.11    0.11
   0   5   5    2.01    0.11
  -1  -5  -5    3.00    0.14
  -1  -5  -5    2.97    0.11
   1   5   5    2.84    0.13
   1   5   5    2.97    0.13
   1   5   5    2.89    0.17
  -2  -5  -5    1.57    0.12
   2   5   5    1.69    0.10
   2   5   5    1.20    0.13
   2   5   5    1.65    0.09
   3   5   5    0.76    0.12
   3   5   5    0.64    0.08
   4   5   5    0.46    0.07
   4   5   5    0.43    0.10
   5   5   5    0.08    0.08
   5   5   5    0.13    0.05
   6   5   5    0.46    0.13
   6   5   5    0.37    0.07
  -7   6   5    0.18    0.10
   6  -6  -5    0.84    0.09
  -6   6   5    1.23    0.17
   5  -6  -5    1.32    0.10
  -5   6   5    1.31    0.08
  -5   6   5    1.37    0.14
   4  -6  -5    2.61    0.13
  -4   6   5    2.44    0.16
   3  -6  -5    2.76    0.13
  -3   6   5    2.45    0.14
  -3   6   5    2.68    0.16
   2  -6  -5    2.70    0.13
   2  -6  -5    2.61    0.12
  -2   6   5    2.55    0.14
  -2   6   5    2.60    0.14
   1  -6  -5    2.01    0.10
   1  -6  -5    2.06    0.11
  -1   6   5    2.24    0.14
  -1   6   5    2.13    0.12
   0  -6  -5   32.11    0.89
   0  -6  -5   32.80    0.95
   0   6   5   31.93    0.91
   0   6   5   30.36    0.95
   0   6   5   31.57    1.05
  -1  -6  -5    3.82    0.17
  -1  -6  -5    3.83    0.14
   1   6   5    3.80    0.16
   1   6   5    3.53    0.21
   1   6   5    3.64    0.15
  -2  -6  -5    2.21    0.14
   2   6   5    2.51    0.13
   2   6   5    2.16    0.18
   3   6   5   -0.01    0.06
   3   6   5    0.04    0.04
   4   6   5    0.16    0.09
   5   6   5    0.01    0.09
   5   6   5    0.02    0.04
   6  -7  -5    0.01    0.04
  -6   7   5    0.03    0.07
   5  -7  -5    0.32    0.06
  -5   7   5    0.33    0.08
  -5   7   5    0.33    0.05
   4  -7  -5    0.11    0.04
  -4   7   5    0.15    0.06
   3  -7  -5    7.98    0.29
  -3   7   5    8.64    0.34
  -3   7   5    8.84    0.34
   2  -7  -5    0.04    0.03
   2  -7  -5    0.04    0.04
  -2   7   5    0.06    0.04
  -2   7   5    0.01    0.04
   1  -7  -5    1.34    0.10
   1  -7  -5    1.42    0.09
  -1   7   5    1.49    0.13
  -1   7   5    1.18    0.10
   0  -7  -5   13.88    0.41
   0  -7  -5   14.18    0.44
   0  -7  -5   14.08    0.44
   0   7   5   13.34    0.43
   0   7   5   13.24    0.45
   0   7   5   13.15    0.51
  -1  -7  -5    0.13    0.03
   1   7   5    0.16    0.04
   1   7   5    0.21    0.08
   1   7   5    0.17    0.04
   2   7   5    4.80    0.27
   2   7   5    4.48    0.20
   3   7   5    1.14    0.16
   3   7   5    1.44    0.11
   4   7   5    0.01    0.04
   4   7   5    0.12    0.10
   5   7   5    0.47    0.14
   5   7   5    0.53    0.08
   6  -8  -5    0.62    0.09
  -6   8   5    0.66    0.14
   5  -8  -5    0.09    0.05
  -5   8   5    0.03    0.06
  -5   8   5    0.02    0.03
   4  -8  -5    0.30    0.06
  -4   8   5    0.25    0.07
  -4   8   5    0.25    0.08
  -4   8   5    0.23    0.06
   3  -8  -5    5.55    0.23
  -3   8   5    5.25    0.26
  -3   8   5    5.66    0.26
   2  -8  -5    1.35    0.11
   2  -8  -5    1.25    0.12
  -2   8   5    1.71    0.14
  -2   8   5    1.53    0.12
   1  -8  -5   52.06    1.45
   1  -8  -5   52.89    1.49
  -1   8   5   53.10    1.55
  -1   8   5   52.13    1.70
   0  -8  -5    2.28    0.12
   0   8   5    2.44    0.19
   0   8   5    2.28    0.13
   0   8   5    2.22    0.14
  -1  -8  -5    0.71    0.07
   1   8   5    0.64    0.08
   1   8   5    0.80    0.13
   2   8   5    2.90    0.22
   2   8   5    3.10    0.16
   3   8   5    0.22    0.10
   3   8   5    0.18    0.05
   4   8   5   -0.02    0.04
   4   8   5   -0.06    0.10
   5   8   5    0.66    0.16
   5   8   5    0.45    0.09
   6  -9  -5    0.12    0.06
  -6   9   5    0.24    0.10
   5  -9  -5    0.65    0.09
  -5   9   5    0.62    0.08
  -5   9   5    0.76    0.13
   4  -9  -5    1.27    0.11
  -4   9   5    1.06    0.11
  -4   9   5    1.23    0.12
  -4   9   5    1.50    0.17
   3  -9  -5    0.39    0.07
  -3   9   5    0.17    0.07
  -3   9   5    0.41    0.09
   2  -9  -5   10.48    0.34
   2  -9  -5   10.20    0.36
  -2   9   5    9.87    0.41
  -2   9   5   10.12    0.39
   1  -9  -5    0.33    0.06
   1  -9  -5    0.37    0.07
  -1   9   5    0.27    0.09
  -1   9   5    0.43    0.08
   0  -9  -5    5.74    0.22
   0   9   5    5.85    0.24
   0   9   5    6.03    0.30
  -1  -9  -5    0.17    0.05
   1   9   5    0.18    0.09
   1   9   5    0.13    0.05
   2   9   5    1.39    0.12
   2   9   5    1.43    0.18
   3   9   5    0.94    0.16
   3   9   5    0.93    0.11
   4   9   5    0.01    0.11
   4   9   5   -0.02    0.05
   6 -10  -5    0.29    0.08
  -6  10   5    0.45    0.13
  -6  10   5    0.33    0.06
   5 -10  -5    0.20    0.07
  -5  10   5    0.24    0.10
  -5  10   5    0.28    0.06
   4 -10  -5    0.42    0.07
  -4  10   5    0.56    0.10
  -4  10   5    0.50    0.11
  -4  10   5    0.48    0.08
   3 -10  -5    1.17    0.12
  -3  10   5    1.06    0.14
  -3  10   5    1.14    0.14
  -3  10   5    1.11    0.12
   2 -10  -5    0.53    0.08
   2 -10  -5    0.52    0.07
  -2  10   5    0.64    0.11
  -2  10   5    0.60    0.10
   1 -10  -5    1.83    0.12
  -1  10   5    1.91    0.17
  -1  10   5    1.79    0.13
   0 -10  -5    0.02    0.04
   0  10   5    0.04    0.07
  -1 -10  -5    0.06    0.04
   1  10   5    0.16    0.09
   2  10   5    0.36    0.13
   2  10   5    0.36    0.07
   3  10   5    0.28    0.13
   3  10   5    0.47    0.09
   4  10   5    0.06    0.06
   4  10   5   -0.25    0.12
   5 -11  -5    0.12    0.07
  -5  11   5    0.10    0.05
  -5  11   5    0.11    0.09
   4 -11  -5    0.74    0.11
  -4  11   5    0.81    0.14
  -4  11   5    0.84    0.11
  -4  11   5    0.67    0.11
   3 -11  -5   -0.02    0.05
  -3  11   5    0.03    0.07
  -3  11   5    0.00    0.06
  -3  11   5    0.00    0.05
   2 -11  -5    0.12    0.05
   2 -11  -5    0.04    0.05
  -2  11   5    0.03    0.06
  -2  11   5    0.15    0.08
  -2  11   5    0.20    0.07
   1 -11  -5    0.70    0.09
  -1  11   5    0.92    0.12
  -1  11   5    0.97    0.14
   0 -11  -5    0.00    0.04
   0  11   5   -0.10    0.07
   1  11   5    2.15    0.22
   2  11   5    0.54    0.15
   2  11   5    0.73    0.12
   3  11   5    0.12    0.06
   3  11   5   -0.07    0.12
   5 -12  -5    0.22    0.08
  -5  12   5    0.26    0.11
  -5  12   5    0.39    0.08
   4 -12  -5    0.04    0.06
  -4  12   5    0.02    0.07
  -4  12   5    0.01    0.06
  -4  12   5   -0.02    0.08
   3 -12  -5    3.09    0.20
  -3  12   5    3.21    0.22
  -3  12   5    3.21    0.20
  -3  12   5    2.89    0.22
   2 -12  -5    0.06    0.05
  -2  12   5   -0.02    0.06
  -2  12   5    0.02    0.06
  -2  12   5   -0.06    0.07
   1 -12  -5    0.73    0.09
  -1  12   5    0.57    0.12
   0 -12  -5    0.10    0.05
   0  12   5    0.09    0.10
   1  12   5    0.05    0.11
   2  12   5    0.25    0.14
   4 -13  -5   -0.04    0.06
  -4  13   5   -0.08    0.07
  -4  13   5   -0.04    0.08
  -4  13   5    0.01    0.06
   3 -13  -5    0.14    0.08
   3 -13  -5    0.18    0.08
  -3  13   5    0.20    0.10
  -3  13   5    0.18    0.09
  -3  13   5    0.29    0.09
   2 -13  -5    0.17    0.07
  -2  13   5    0.30    0.09
  -2  13   5    0.36    0.11
   1 -13  -5    0.43    0.08
  -1  13   5    0.26    0.11
   0 -13  -5   -0.11    0.05
   0  13   5   -0.12    0.08
   1  13   5    0.70    0.17
   2  13   5    0.04    0.13
   3 -14  -5   -0.01    0.06
  -3  14   5   -0.13    0.07
  -3  14   5    0.11    0.07
   2 -14  -5    0.07    0.07
  -2  14   5   -0.09    0.07
   1 -14  -5    0.16    0.08
  -1  14   5    0.25    0.11
   0 -14  -5    0.05    0.06
   0  14   5    0.00    0.11
   0  14  -6    0.93    0.11
   0  14  -6    1.00    0.15
   0 -14   6    0.89    0.11
  -1  14  -6    1.23    0.17
   1 -14   6    0.99    0.11
  -2  14  -6    0.00    0.07
  -2  14  -6    0.00    0.08
   2 -14   6   -0.02    0.07
  -3  14  -6    0.03    0.06
  -3  14  -6   -0.09    0.08
   3 -14   6    0.02    0.09
   2  13  -6   -0.05    0.08
   1  13  -6    0.43    0.11
   0  13  -6    0.10    0.06
   0  13  -6    0.32    0.10
   0 -13   6    0.15    0.06
  -1  13  -6    0.49    0.11
   1 -13   6    0.29    0.08
  -2  13  -6    0.01    0.07
  -2  13  -6    0.02    0.06
   2 -13   6   -0.05    0.06
   2 -13   6    0.03    0.08
  -3  13  -6    1.33    0.15
  -3  13  -6    1.42    0.19
   3 -13   6    1.31    0.16
   3 -13   6    1.34    0.15
  -4  13  -6    0.05    0.08
  -4  13  -6   -0.01    0.06
   4 -13   6    0.03    0.08
   4 -13   6    0.00    0.08
   3  12  -6    0.82    0.14
   2  12  -6    0.63    0.12
   1  12  -6   -0.04    0.07
   1  12  -6    0.01    0.08
  -1 -12   6   -0.01    0.05
   0  12  -6    0.02    0.06
   0  12  -6    0.15    0.07
   0 -12   6    0.10    0.06
  -1  12  -6    0.13    0.05
  -1  12  -6    0.14    0.08
   1 -12   6    0.11    0.06
  -2  12  -6    0.53    0.11
  -2  12  -6    0.44    0.09
   2 -12   6    0.26    0.08
   2 -12   6    0.40    0.08
   2 -12   6    0.50    0.11
  -3  12  -6    1.99    0.19
  -3  12  -6    1.75    0.16
   3 -12   6    1.70    0.17
   3 -12   6    1.62    0.17
  -4  12  -6   -0.08    0.05
  -4  12  -6   -0.08    0.07
   4 -12   6    0.02    0.07
   4 -12   6    0.02    0.07
   3  11  -6    0.01    0.06
   3  11  -6   -0.02    0.08
   2  11  -6    1.03    0.14
   1  11  -6    0.56    0.10
   1  11  -6    0.56    0.11
  -1 -11   6    0.38    0.07
   0  11  -6    0.50    0.07
   0  11  -6    0.59    0.10
   0  11  -6    0.44    0.09
   0 -11   6    0.39    0.07
  -1  11  -6    0.14    0.05
  -1  11  -6    0.24    0.08
  -1  11  -6    0.24    0.07
   1 -11   6    0.23    0.08
   1 -11   6    0.17    0.06
  -2  11  -6   -0.08    0.04
  -2  11  -6    0.02    0.06
   2 -11   6    0.00    0.06
   2 -11   6   -0.08    0.04
   2 -11   6    0.02    0.06
  -3  11  -6    0.02    0.06
  -3  11  -6   -0.03    0.05
   3 -11   6   -0.05    0.05
   3 -11   6   -0.01    0.07
  -4  11  -6    1.89    0.15
  -4  11  -6    2.40    0.21
   4 -11   6    2.20    0.17
   4 -11   6    2.00    0.19
  -5  11  -6    0.20    0.06
  -5  11  -6    0.20    0.10
   5 -11   6    0.10    0.08
   4  10  -6    0.39    0.09
   3  10  -6    0.21    0.07
   3  10  -6    0.36    0.10
   2  10  -6    1.93    0.15
   2  10  -6    1.71    0.16
   1  10  -6    0.50    0.09
   1  10  -6    0.35    0.08
  -1 -10   6    0.33    0.07
   0  10  -6    3.93    0.20
   0  10  -6    3.77    0.17
   0  10  -6    3.90    0.21
   0 -10   6    3.49    0.17
   0 -10   6    3.68    0.21
  -1  10  -6   -0.02    0.05
  -1  10  -6    0.09    0.06
  -1  10  -6   -0.07    0.03
  -1  10  -6    0.03    0.05
   1 -10   6   -0.06    0.05
   1 -10   6   -0.06    0.06
   1 -10   6    0.00    0.06
  -2  10  -6    0.89    0.11
  -2  10  -6    0.83    0.12
   2 -10   6    0.83    0.11
   2 -10   6    0.74    0.08
   2 -10   6    0.76    0.09
  -3  10  -6    0.21    0.07
  -3  10  -6    0.33    0.09
   3 -10   6    0.20    0.07
   3 -10   6    0.18    0.08
  -4  10  -6   -0.03    0.04
  -4  10  -6    0.02    0.07
   4 -10   6   -0.04    0.05
   4 -10   6    0.04    0.07
  -5  10  -6    0.56    0.08
  -5  10  -6    0.74    0.13
   5 -10   6    0.55    0.09
   4   9  -6    0.18    0.07
   3   9  -6    1.32    0.12
   3   9  -6    0.89    0.13
   2   9  -6   -0.02    0.05
   2   9  -6    0.04    0.06
   1   9  -6    2.64    0.17
   1   9  -6    2.65    0.16
   1   9  -6    2.62    0.17
  -1  -9   6    2.77    0.14
   0   9  -6    2.49    0.16
   0   9  -6    2.84    0.17
   0   9  -6    2.43    0.13
   0   9  -6    2.60    0.16
   0  -9   6    2.88    0.17
   0  -9   6    2.60    0.14
  -1   9  -6    1.17    0.11
  -1   9  -6    1.26    0.13
  -1   9  -6    1.14    0.08
  -1   9  -6    1.23    0.12
   1  -9   6    1.09    0.10
   1  -9   6    1.16    0.12
   1  -9   6    1.11    0.11
  -2   9  -6    5.73    0.28
  -2   9  -6    5.99    0.25
  -2   9  -6    5.64    0.23
   2  -9   6    5.16    0.26
   2  -9   6    5.73    0.22
   2  -9   6    5.53    0.24
  -3   9  -6    0.52    0.10
  -3   9  -6    0.56    0.08
   3  -9   6    0.49    0.08
   3  -9   6    0.56    0.10
  -4   9  -6    2.73    0.20
  -4   9  -6    2.41    0.15
   4  -9   6    2.38    0.16
  -5   9  -6    0.73    0.14
  -5   9  -6    0.53    0.07
   5  -9   6    0.63    0.09
  -6   9  -6    0.99    0.17
   6  -9   6    0.89    0.11
   5   8  -6    0.01    0.06
   4   8  -6    0.24    0.07
   3   8  -6    0.59    0.08
   3   8  -6    0.69    0.11
   2   8  -6    4.88    0.24
   2   8  -6    5.14    0.22
   2   8  -6    5.08    0.25
   1   8  -6    0.09    0.06
   1   8  -6    0.08    0.04
   1   8  -6    0.07    0.05
  -1  -8   6    0.04    0.06
  -1  -8   6    0.05    0.04
   0   8  -6    1.13    0.10
   0   8  -6    1.18    0.12
   0   8  -6    1.31    0.11
   0   8  -6    1.40    0.12
   0  -8   6    1.39    0.10
   0  -8   6    1.49    0.13
  -1   8  -6   -0.05    0.02
  -1   8  -6    0.05    0.04
  -1   8  -6   -0.07    0.03
  -1   8  -6   -0.01    0.04
   1  -8   6   -0.01    0.04
   1  -8   6   -0.05    0.05
   1  -8   6   -0.09    0.03
  -2   8  -6    5.87    0.29
  -2   8  -6    6.28    0.25
  -2   8  -6    6.33    0.25
   2  -8   6    6.48    0.25
   2  -8   6    6.23    0.23
   2  -8   6    6.00    0.27
  -3   8  -6   -0.01    0.03
  -3   8  -6   -0.05    0.03
  -3   8  -6   -0.02    0.04
   3  -8   6    0.07    0.06
   3  -8   6   -0.04    0.04
  -4   8  -6    1.62    0.11
  -4   8  -6    1.49    0.16
   4  -8   6    1.67    0.13
  -5   8  -6    0.00    0.03
  -5   8  -6   -0.06    0.06
   5  -8   6   -0.14    0.04
  -6   8  -6    2.20    0.22
   6  -8   6    1.71    0.15
   5   7  -6    0.02    0.05
   4   7  -6    0.05    0.05
   3   7  -6    1.08    0.10
   2   7  -6    0.95    0.11
   2   7  -6    1.34    0.11
   2   7  -6    1.18    0.10
   1   7  -6   12.76    0.41
   1   7  -6   12.58    0.45
   1   7  -6   11.91    0.44
  -1  -7   6   12.62    0.43
  -1  -7   6   12.36    0.38
   0   7  -6   10.01    0.32
   0   7  -6   10.17    0.34
   0   7  -6   10.41    0.36
   0   7  -6    9.89    0.38
   0   7  -6    9.37    0.36
   0  -7   6   10.54    0.37
   0  -7   6    9.99    0.33
   0  -7   6   10.25    0.35
  -1   7  -6    0.16    0.05
  -1   7  -6    0.19    0.05
  -1   7  -6    0.17    0.03
  -1   7  -6    0.21    0.05
   1  -7   6    0.23    0.05
   1  -7   6    0.20    0.06
   1  -7   6    0.20    0.05
  -2   7  -6   21.47    0.75
  -2   7  -6   21.79    0.65
  -2   7  -6   21.02    0.67
   2  -7   6   20.93    0.69
   2  -7   6   21.68    0.63
   2  -7   6   21.53    0.65
  -3   7  -6    0.02    0.04
  -3   7  -6    0.02    0.04
  -3   7  -6   -0.01    0.05
   3  -7   6    0.01    0.04
   3  -7   6   -0.03    0.06
  -4   7  -6    1.34    0.10
  -4   7  -6    1.63    0.12
  -4   7  -6    1.27    0.14
   4  -7   6    1.13    0.11
  -5   7  -6    0.45    0.11
   5  -7   6    0.37    0.07
  -6   7  -6   -0.04    0.07
   6  -7   6   -0.06    0.05
   5   6  -6    0.13    0.06
   4   6  -6    6.03    0.25
   3   6  -6    0.32    0.06
   2   6  -6    0.48    0.07
   2   6  -6    0.50    0.08
   2   6  -6    0.61    0.07
  -2  -6   6    0.70    0.08
   1   6  -6    6.83    0.26
   1   6  -6    7.01    0.25
   1   6  -6    6.91    0.27
   1   6  -6    6.62    0.27
  -1  -6   6    7.02    0.23
  -1  -6   6    7.16    0.27
   0   6  -6    3.23    0.16
   0   6  -6    3.31    0.15
   0   6  -6    3.16    0.16
   0   6  -6    3.30    0.16
   0   6  -6    3.21    0.14
   0  -6   6    3.44    0.14
   0  -6   6    3.32    0.17
   0  -6   6    3.31    0.16
  -1   6  -6    0.11    0.04
  -1   6  -6    0.15    0.04
  -1   6  -6    0.17    0.03
  -1   6  -6    0.10    0.04
   1  -6   6    0.16    0.06
   1  -6   6    0.17    0.04
   1  -6   6    0.20    0.04
  -2   6  -6    8.27    0.30
  -2   6  -6    8.18    0.29
  -2   6  -6    8.15    0.34
   2  -6   6    8.50    0.30
   2  -6   6    8.49    0.27
   2  -6   6    7.85    0.32
  -3   6  -6    6.07    0.24
  -3   6  -6    5.95    0.29
  -3   6  -6    6.09    0.23
   3  -6   6    6.12    0.23
   3  -6   6    6.11    0.27
  -4   6  -6    3.77    0.22
  -4   6  -6    3.69    0.16
  -4   6  -6    3.99    0.19
   4  -6   6    3.49    0.20
   4  -6   6    3.95    0.17
  -5   6  -6    0.99    0.14
   5  -6   6    1.17    0.10
  -6   6  -6    0.37    0.12
   6  -6   6    0.37    0.07
   6  -6   6    0.45    0.12
   6   5  -6   -0.01    0.05
   5   5  -6    0.05    0.05
   4   5  -6    0.80    0.09
   3   5  -6    1.82    0.11
   2   5  -6    0.12    0.04
   2   5  -6    0.12    0.05
   2   5  -6    0.15    0.04
  -2  -5   6    0.15    0.06
   1   5  -6    0.99    0.09
   1   5  -6    0.92    0.09
   1   5  -6    0.99    0.07
   1   5  -6    1.00    0.08
  -1  -5   6    0.97    0.07
  -1  -5   6    1.12    0.10
   0   5  -6    6.95    0.27
   0   5  -6    7.22    0.27
   0   5  -6    7.04    0.23
   0   5  -6    7.20    0.26
   0  -5   6    7.29    0.26
   0  -5   6    7.34    0.24
   0  -5   6    7.28    0.27
  -1   5  -6    1.78    0.11
  -1   5  -6    1.82    0.11
  -1   5  -6    1.87    0.12
  -1   5  -6    1.88    0.08
   1  -5   6    2.02    0.10
   1  -5   6    1.75    0.12
   1  -5   6    1.69    0.11
  -2   5  -6   26.10    0.77
  -2   5  -6   26.52    0.81
  -2   5  -6   25.17    0.88
   2  -5   6   27.25    0.74
   2  -5   6   25.82    0.76
  -3   5  -6    0.25    0.06
  -3   5  -6    0.19    0.04
  -3   5  -6    0.20    0.05
   3  -5   6    0.24    0.06
   3  -5   6    0.15    0.05
  -4   5  -6    3.62    0.22
  -4   5  -6    3.82    0.19
   4  -5   6    3.61    0.20
   4  -5   6    3.84    0.17
  -5   5  -6    0.32    0.09
  -5   5  -6    0.36    0.08
   5  -5   6    0.28    0.06
   5  -5   6    0.33    0.09
  -6   5  -6    2.89    0.24
   6  -5   6    3.26    0.21
   6  -5   6    2.95    0.16
   6   4  -6    0.60    0.09
   5   4  -6    0.74    0.09
   4   4  -6    1.40    0.10
   3   4  -6    2.26    0.12
  -3  -4   6    2.07    0.13
   2   4  -6    4.18    0.17
  -2  -4   6    4.01    0.18
   1   4  -6   45.07    1.37
   1   4  -6   44.74    1.44
   1   4  -6   44.68    1.30
   1   4  -6   48.57    1.29
  -1  -4   6   47.79    1.36
  -1  -4   6   46.14    1.26
   0   4  -6    0.31    0.05
   0   4  -6    0.35    0.05
   0   4  -6    0.31    0.04
   0   4  -6    0.29    0.04
   0   4  -6    0.26    0.05
   0  -4   6    0.39    0.07
   0  -4   6    0.30    0.04
  -1   4  -6   14.36    0.50
  -1   4  -6   14.63    0.45
  -1   4  -6   14.49    0.41
  -1   4  -6   14.08    0.47
   1  -4   6   14.48    0.48
   1  -4   6   15.02    0.43
   1  -4   6   14.53    0.45
  -2   4  -6    4.83    0.22
  -2   4  -6    4.72    0.20
  -2   4  -6    4.89    0.19
   2  -4   6    4.77    0.17
   2  -4   6    4.82    0.19
  -3   4  -6    0.02    0.03
  -3   4  -6   -0.02    0.02
  -3   4  -6   -0.02    0.04
   3  -4   6    0.01    0.04
   3  -4   6   -0.06    0.03
  -4   4  -6    0.63    0.10
  -4   4  -6    0.86    0.10
   4  -4   6    0.64    0.07
   4  -4   6    0.77    0.10
  -5   4  -6    0.12    0.06
  -5   4  -6    0.16    0.07
   5  -4   6    0.22    0.05
   5  -4   6    0.14    0.07
  -6   4  -6    0.13    0.10
  -6   4  -6    0.16    0.07
   6  -4   6    0.14    0.09
   6  -4   6    0.12    0.05
   6   3  -6    0.14    0.05
   5   3  -6    0.01    0.04
   4   3  -6   10.09    0.33
  -4  -3   6   10.19    0.37
   3   3  -6    1.06    0.08
   3   3  -6    1.08    0.11
  -3  -3   6    1.10    0.09
   2   3  -6    0.36    0.05
   2   3  -6    0.40    0.07
  -2  -3   6    0.37    0.06
   1   3  -6   30.44    0.88
   1   3  -6   29.82    0.96
   1   3  -6   30.86    0.87
   1   3  -6   31.89    0.85
  -1  -3   6   29.50    0.84
  -1  -3   6   30.70    0.92
   0   3  -6    0.77    0.06
   0   3  -6    0.75    0.07
   0   3  -6    1.08    0.06
   0   3  -6    0.78    0.06
   0   3  -6    0.82    0.07
   0  -3   6    0.74    0.08
   0  -3   6    0.96    0.07
  -1   3  -6   26.52    0.76
  -1   3  -6   25.63    0.86
  -1   3  -6   25.65    0.80
  -1   3  -6   25.98    0.72
   1  -3   6   26.08    0.80
   1  -3   6   27.03    0.74
   1  -3   6   26.69    0.76
  -2   3  -6   19.34    0.67
  -2   3  -6   18.75    0.61
  -2   3  -6   18.43    0.57
   2  -3   6   19.36    0.55
   2  -3   6   19.23    0.61
   2  -3   6   20.15    0.57
  -3   3  -6    2.33    0.13
  -3   3  -6    2.13    0.15
   3  -3   6    2.11    0.13
  -4   3  -6    1.70    0.13
  -4   3  -6    1.73    0.15
   4  -3   6    1.76    0.10
   4  -3   6    1.80    0.13
  -5   3  -6    0.05    0.07
  -5   3  -6    0.05    0.05
   5  -3   6    0.10    0.04
   5  -3   6    0.11    0.06
  -6   3  -6    1.58    0.20
  -6   3  -6    1.72    0.16
   6  -3   6    1.83    0.17
   6  -3   6    1.81    0.12
   6  -3   6    1.99    0.20
   6   2  -6   -0.01    0.04
   5   2  -6   -0.01    0.03
   4   2  -6    0.09    0.03
  -4  -2   6    0.06    0.05
   3   2  -6    1.04    0.11
   3   2  -6    1.13    0.08
  -3  -2   6    1.39    0.10
   2   2  -6   50.75    1.53
   2   2  -6   51.63    1.43
   2   2  -6   49.88    1.44
  -2  -2   6   54.57    1.52
   1   2  -6    4.19    0.15
   1   2  -6    4.01    0.17
   1   2  -6    3.97    0.16
   1   2  -6    4.02    0.15
  -1  -2   6    4.12    0.18
   0   2  -6    1.78    0.09
   0   2  -6    1.91    0.10
   0   2  -6    1.93    0.08
   0   2  -6    2.05    0.10
   0  -2   6    1.90    0.12
   0  -2   6    1.42    0.09
   0  -2   6    1.99    0.09
  -1   2  -6   34.25    0.95
  -1   2  -6   32.77    1.08
  -1   2  -6   34.04    0.91
  -1   2  -6   33.33    1.01
   1  -2   6   34.60    0.93
   1  -2   6   33.15    0.95
  -2   2  -6    1.14    0.08
  -2   2  -6    1.17    0.09
   2  -2   6    0.94    0.07
   2  -2   6    1.12    0.08
   2  -2   6    1.13    0.09
  -3   2  -6    7.17    0.28
  -3   2  -6    7.18    0.31
   3  -2   6    7.09    0.28
  -4   2  -6    2.08    0.14
  -4   2  -6    2.12    0.17
   4  -2   6    2.16    0.11
   4  -2   6    2.37    0.15
  -5   2  -6    0.94    0.14
  -5   2  -6    0.73    0.11
   5  -2   6    0.72    0.10
   5  -2   6    0.78    0.13
   5  -2   6    0.69    0.07
  -6   2  -6    2.59    0.22
   6  -2   6    2.14    0.13
   6  -2   6    2.03    0.17
   6  -2   6    2.55    0.22
   6   1  -6    0.70    0.08
   5   1  -6    0.03    0.03
  -5  -1   6    0.00    0.04
   4   1  -6   13.78    0.43
  -4  -1   6   14.58    0.49
   3   1  -6    8.38    0.31
   3   1  -6    8.13    0.27
  -3  -1   6    8.79    0.31
   2   1  -6   16.37    0.49
   2   1  -6   17.00    0.51
   2   1  -6   17.12    0.53
  -2  -1   6   16.01    0.50
  -2  -1   6   16.69    0.53
   1   1  -6   74.74    2.03
   1   1  -6   75.05    2.01
   1   1  -6   74.20    2.14
   1   1  -6   73.31    1.99
  -1  -1   6   72.61    2.13
   0   1  -6    2.77    0.12
   0   1  -6    2.67    0.12
   0   1  -6    2.91    0.11
   0   1  -6    2.80    0.12
   0   1  -6    2.77    0.10
   0  -1   6    2.68    0.12
   0  -1   6    2.53    0.13
   0  -1   6    2.74    0.11
  -1   1  -6   10.39    0.37
   1  -1   6   10.21    0.35
   1  -1   6   10.78    0.31
   1  -1   6   10.05    0.33
  -2   1  -6   12.68    0.46
  -2   1  -6   12.04    0.42
   2  -1   6   11.89    0.36
   2  -1   6   12.84    0.42
   2  -1   6   13.06    0.39
  -3   1  -6    0.59    0.09
  -3   1  -6    0.59    0.08
   3  -1   6    0.70    0.09
   3  -1   6    0.60    0.09
  -4   1  -6    6.71    0.28
  -4   1  -6    6.75    0.32
   4  -1   6    6.67    0.31
   4  -1   6    6.58    0.23
   4  -1   6    6.17    0.26
  -5   1  -6    0.36    0.08
  -5   1  -6    0.28    0.09
   5  -1   6    0.22    0.09
   5  -1   6    0.30    0.08
   5  -1   6    0.29    0.05
  -6   1  -6    0.28    0.11
   6  -1   6    0.30    0.10
   6  -1   6    0.13    0.05
   6   0  -6    0.78    0.08
   5   0  -6    0.46    0.06
  -5   0   6    0.45    0.09
   4   0  -6    8.54    0.29
   4   0  -6    8.67    0.33
  -4   0   6    8.98    0.34
   3   0  -6    3.06    0.13
   3   0  -6    2.93    0.15
  -3   0   6    3.03    0.16
   2   0  -6    0.12    0.04
   2   0  -6    0.07    0.03
   2   0  -6    0.10    0.03
   2   0  -6    0.09    0.03
  -2   0   6    0.15    0.04
  -2   0   6    0.14    0.04
   1   0  -6    0.91    0.07
   1   0  -6    0.56    0.05
   1   0  -6    0.59    0.06
  -1   0   6    0.70    0.08
   0   0  -6    0.75    0.05
   0   0  -6    0.65    0.05
   0   0  -6    0.71    0.05
   0   0  -6    0.72    0.06
   0   0   6    0.59    0.06
   0   0   6    0.65    0.07
   0   0   6    0.71    0.06
   0   0   6    0.65    0.06
  -1   0  -6    1.57    0.09
  -1   0  -6    1.55    0.10
  -1   0  -6    1.47    0.06
   1   0   6    1.42    0.08
   1   0   6    1.30    0.08
   1   0   6    1.63    0.10
   1   0   6    1.51    0.10
  -2   0  -6    0.12    0.05
  -2   0  -6    0.15    0.04
   2   0   6    0.09    0.03
   2   0   6    0.13    0.05
   2   0   6    0.14    0.04
   2   0   6    0.19    0.05
  -3   0  -6    0.73    0.08
  -3   0  -6    0.61    0.09
   3   0   6    0.69    0.09
   3   0   6    0.44    0.08
  -4   0  -6    0.06    0.06
  -4   0  -6   -0.07    0.04
   4   0   6    0.01    0.05
   4   0   6   -0.05    0.05
   4   0   6   -0.02    0.03
  -5   0  -6    0.67    0.13
  -5   0  -6    0.66    0.11
   5   0   6    0.81    0.08
   5   0   6    0.73    0.13
   5   0   6    0.93    0.11
  -6   0  -6    0.43    0.12
   6   0   6    0.33    0.06
   6   0   6    0.63    0.13
   7  -1  -6   -0.01    0.04
   6  -1  -6    0.09    0.04
  -6   1   6    0.12    0.07
   5  -1  -6    1.72    0.10
  -5   1   6    1.84    0.14
   4  -1  -6    0.07    0.05
   4  -1  -6   -0.04    0.03
  -4   1   6    0.13    0.05
   3  -1  -6    1.03    0.09
   3  -1  -6    0.92    0.07
  -3   1   6    0.91    0.09
   2  -1  -6    0.22    0.04
   2  -1  -6    0.29    0.05
   2  -1  -6    0.24    0.03
  -2   1   6    0.30    0.06
  -2   1   6    0.28    0.04
   1  -1  -6   17.48    0.53
   1  -1  -6   16.69    0.48
   1  -1  -6   16.96    0.50
  -1   1   6   16.54    0.54
   0  -1  -6    0.97    0.06
   0  -1  -6    0.97    0.07
   0  -1  -6    0.95    0.05
   0   1   6    0.73    0.06
   0   1   6    1.00    0.09
  -1  -1  -6    5.47    0.23
  -1  -1  -6    5.56    0.17
  -1  -1  -6    5.48    0.21
   1   1   6    5.35    0.22
   1   1   6    5.55    0.22
   1   1   6    5.59    0.20
   1   1   6    5.61    0.19
  -2  -1  -6    3.13    0.17
  -2  -1  -6    2.85    0.15
   2   1   6    3.19    0.15
   2   1   6    3.02    0.12
   2   1   6    3.29    0.13
   2   1   6    2.97    0.16
  -3  -1  -6    0.08    0.05
  -3  -1  -6    0.11    0.04
   3   1   6    0.07    0.03
   3   1   6    0.07    0.06
   3   1   6   -0.01    0.05
  -4  -1  -6    5.45    0.28
  -4  -1  -6    5.28    0.26
   4   1   6    5.09    0.20
   4   1   6    5.48    0.27
   4   1   6    5.60    0.23
  -5  -1  -6    0.14    0.07
   5   1   6   -0.04    0.06
   5   1   6    0.01    0.04
   6   1   6    0.03    0.05
   6   1   6    0.00    0.07
   7  -2  -6    0.43    0.07
   6  -2  -6    3.15    0.15
  -6   2   6    3.08    0.21
   5  -2  -6    0.54    0.06
   5  -2  -6    0.62    0.08
  -5   2   6    0.70    0.11
   4  -2  -6   41.22    1.14
   4  -2  -6   41.39    1.22
  -4   2   6   40.21    1.25
   3  -2  -6    0.02    0.03
   3  -2  -6   -0.03    0.02
  -3   2   6    0.00    0.03
   2  -2  -6   16.83    0.49
   2  -2  -6   17.42    0.53
   2  -2  -6   17.48    0.50
  -2   2   6   16.57    0.51
  -2   2   6   17.02    0.55
   1  -2  -6   -0.01    0.02
   1  -2  -6    0.00    0.02
   1  -2  -6    0.01    0.02
  -1   2   6    0.01    0.02
  -1   2   6    0.00    0.03
   0  -2  -6   12.32    0.40
   0  -2  -6   12.45    0.36
   0  -2  -6   12.64    0.38
   0   2   6   11.94    0.41
   0   2   6   12.36    0.43
  -1  -2  -6   35.25    1.05
   1   2   6   34.47    0.98
   1   2   6   34.28    1.04
   1   2   6   35.57    1.13
  -2  -2  -6    0.06    0.04
   2   2   6    0.05    0.03
   2   2   6    0.06    0.04
   2   2   6    0.07    0.04
   2   2   6    0.09    0.03
  -3  -2  -6    8.67    0.34
   3   2   6    8.49    0.29
   3   2   6    8.28    0.36
   3   2   6    8.92    0.31
  -4  -2  -6    1.59    0.14
   4   2   6    1.43    0.15
   4   2   6    1.28    0.10
   4   2   6    1.65    0.12
   5   2   6    2.82    0.21
   5   2   6    2.59    0.14
   6   2   6    0.37    0.11
   6   2   6   -0.01    0.05
   7  -3  -6    0.04    0.04
  -7   3   6    0.04    0.08
   6  -3  -6    0.12    0.05
  -6   3   6    0.32    0.09
   5  -3  -6    0.32    0.05
  -5   3   6    0.23    0.07
   4  -3  -6    5.62    0.22
   4  -3  -6    5.50    0.21
  -4   3   6    5.51    0.25
   3  -3  -6    1.24    0.09
   3  -3  -6    1.26    0.08
  -3   3   6    1.13    0.10
   2  -3  -6   22.70    0.67
   2  -3  -6   21.57    0.64
   2  -3  -6   22.41    0.62
  -2   3   6   21.19    0.70
   1  -3  -6    9.54    0.30
   1  -3  -6    9.67    0.31
   1  -3  -6    9.41    0.29
  -1   3   6    8.66    0.33
   0  -3  -6   16.27    0.47
   0  -3  -6   16.14    0.51
   0  -3  -6   16.45    0.49
   0   3   6   16.07    0.52
   0   3   6   16.66    0.56
  -1  -3  -6    2.93    0.14
  -1  -3  -6    2.84    0.11
   1   3   6    2.93    0.13
   1   3   6    2.92    0.14
   1   3   6    2.73    0.15
  -2  -3  -6   32.22    1.00
   2   3   6   32.19    0.92
   2   3   6   32.67    0.96
   2   3   6   31.98    1.07
  -3  -3  -6   22.20    0.74
   3   3   6   22.00    0.69
   3   3   6   22.61    0.66
   3   3   6   22.67    0.79
  -4  -3  -6    8.17    0.34
   4   3   6    7.66    0.28
   4   3   6    7.85    0.36
   5   3   6    0.67    0.12
   5   3   6    0.51    0.07
   5   3   6    0.52    0.07
   6   3   6    0.05    0.05
   6   3   6    0.10    0.09
   7  -4  -6    0.06    0.05
  -7   4   6    0.12    0.09
   6  -4  -6    0.05    0.04
  -6   4   6    0.08    0.07
   5  -4  -6    0.28    0.05
  -5   4   6    0.34    0.09
   4  -4  -6    3.30    0.15
  -4   4   6    3.39    0.19
   3  -4  -6    0.00    0.02
   3  -4  -6    0.03    0.03
  -3   4   6    0.00    0.02
   2  -4  -6    0.04    0.03
   2  -4  -6    0.00    0.02
   2  -4  -6    0.01    0.02
  -2   4   6    0.01    0.03
  -2   4   6    0.10    0.04
   1  -4  -6    0.01    0.02
   1  -4  -6   -0.02    0.02
   1  -4  -6    0.05    0.02
  -1   4   6   -0.03    0.03
  -1   4   6    0.00    0.02
  -1   4   6    0.02    0.03
   0  -4  -6    0.29    0.04
   0  -4  -6    0.31    0.05
   0  -4  -6    0.36    0.04
   0   4   6    0.44    0.06
   0   4   6    0.53    0.07
   0   4   6    0.47    0.07
   0   4   6    0.45    0.06
  -1  -4  -6    8.46    0.26
  -1  -4  -6    8.76    0.31
   1   4   6    8.90    0.29
   1   4   6    8.49    0.29
   1   4   6    8.47    0.34
   1   4   6    8.53    0.30
  -2  -4  -6    0.08    0.05
   2   4   6    0.02    0.04
   2   4   6    0.01    0.04
   2   4   6    0.06    0.05
   2   4   6    0.08    0.05
  -3  -4  -6    1.06    0.13
   3   4   6    1.07    0.09
   3   4   6    1.03    0.12
   3   4   6    0.93    0.09
  -4  -4  -6   11.73    0.45
   4   4   6   11.19    0.38
   4   4   6   11.25    0.47
   4   4   6   11.33    0.38
   5   4   6    0.14    0.05
   5   4   6    0.13    0.08
   6   4   6    0.15    0.06
   6   4   6    0.36    0.11
   6  -5  -6   -0.01    0.04
  -6   5   6    0.03    0.07
   5  -5  -6    1.29    0.10
  -5   5   6    1.34    0.14
   4  -5  -6    1.62    0.10
  -4   5   6    1.58    0.13
   3  -5  -6    0.82    0.08
  -3   5   6    0.94    0.08
  -3   5   6    1.10    0.10
   2  -5  -6    0.10    0.03
   2  -5  -6    0.08    0.03
   2  -5  -6    0.13    0.04
  -2   5   6    0.11    0.04
  -2   5   6    0.10    0.04
   1  -5  -6    8.06    0.27
   1  -5  -6    8.21    0.28
   1  -5  -6    8.44    0.27
  -1   5   6    8.09    0.32
  -1   5   6    7.76    0.30
   0  -5  -6    0.19    0.04
   0  -5  -6    0.21    0.04
   0   5   6    0.25    0.05
   0   5   6    0.22    0.05
   0   5   6    0.23    0.07
  -1  -5  -6   -0.01    0.03
  -1  -5  -6    0.00    0.02
   1   5   6    0.03    0.04
   1   5   6   -0.01    0.03
   1   5   6   -0.07    0.05
  -2  -5  -6    0.35    0.07
   2   5   6    0.31    0.06
   2   5   6    0.22    0.08
   2   5   6    0.25    0.05
  -3  -5  -6    1.17    0.13
   3   5   6    0.87    0.13
   3   5   6    0.88    0.09
   4   5   6    0.96    0.14
   4   5   6    1.01    0.10
   5   5   6    0.12    0.09
   5   5   6    0.03    0.05
   6  -6  -6    0.17    0.06
  -6   6   6    0.10    0.08
   5  -6  -6    1.03    0.09
  -5   6   6    1.12    0.15
   4  -6  -6    0.05    0.03
  -4   6   6    0.04    0.05
   3  -6  -6    9.54    0.33
  -3   6   6    9.56    0.36
  -3   6   6    9.55    0.37
   2  -6  -6    2.89    0.13
   2  -6  -6    2.92    0.14
  -2   6   6    2.92    0.17
  -2   6   6    2.87    0.16
   1  -6  -6    5.79    0.21
   1  -6  -6    5.93    0.21
   1  -6  -6    6.06    0.23
  -1   6   6    5.80    0.24
  -1   6   6    5.97    0.26
   0  -6  -6    0.28    0.05
   0  -6  -6    0.22    0.05
   0  -6  -6    0.24    0.04
   0   6   6    0.24    0.05
   0   6   6    0.19    0.07
   0   6   6    0.25    0.05
  -1  -6  -6    0.11    0.05
  -1  -6  -6    0.06    0.03
   1   6   6    0.05    0.07
   1   6   6    0.00    0.03
   1   6   6    0.02    0.03
  -2  -6  -6    0.46    0.08
   2   6   6    0.45    0.10
   2   6   6    0.40    0.07
   3   6   6   -0.04    0.03
   3   6   6    0.11    0.07
   4   6   6    0.19    0.09
   4   6   6    0.22    0.06
   5   6   6   -0.05    0.05
   5   6   6   -0.01    0.09
   6  -7  -6    0.19    0.06
  -6   7   6    0.28    0.10
   5  -7  -6    0.23    0.06
  -5   7   6    0.35    0.09
  -5   7   6    0.43    0.06
   4  -7  -6    0.51    0.07
  -4   7   6    0.46    0.09
   3  -7  -6    5.15    0.21
  -3   7   6    4.98    0.23
  -3   7   6    5.28    0.25
   2  -7  -6   47.68    1.32
   2  -7  -6   48.39    1.35
  -2   7   6   47.13    1.53
  -2   7   6   46.69    1.43
   1  -7  -6    8.70    0.30
   1  -7  -6    9.25    0.31
   1  -7  -6    9.37    0.32
  -1   7   6    8.78    0.37
  -1   7   6    8.72    0.34
   0  -7  -6   14.00    0.45
   0  -7  -6   13.52    0.41
   0   7   6   12.90    0.45
   0   7   6   13.36    0.44
   0   7   6   12.65    0.51
  -1  -7  -6   -0.01    0.04
  -1  -7  -6    0.00    0.03
   1   7   6    0.02    0.07
   1   7   6    0.00    0.03
   1   7   6    0.01    0.04
   2   7   6   -0.08    0.07
   2   7   6   -0.02    0.03
   3   7   6   -0.04    0.03
   3   7   6    0.08    0.08
   4   7   6    1.90    0.21
   4   7   6    2.01    0.14
   5   7   6    0.07    0.06
   5   7   6   -0.05    0.11
   6  -8  -6   -0.07    0.05
  -6   8   6   -0.03    0.07
   5  -8  -6   -0.02    0.04
  -5   8   6   -0.11    0.04
  -5   8   6   -0.02    0.03
   4  -8  -6    0.11    0.05
  -4   8   6    0.29    0.08
   3  -8  -6    1.29    0.11
  -3   8   6    1.19    0.14
  -3   8   6    1.23    0.12
   2  -8  -6    0.29    0.06
   2  -8  -6    0.15    0.05
  -2   8   6    0.26    0.07
  -2   8   6    0.36    0.08
   1  -8  -6    0.17    0.05
   1  -8  -6    0.16    0.05
  -1   8   6    0.14    0.06
  -1   8   6    0.22    0.08
   0  -8  -6    0.37    0.07
   0  -8  -6    0.30    0.05
   0   8   6    0.33    0.10
   0   8   6    0.43    0.07
  -1  -8  -6    0.52    0.06
   1   8   6    0.67    0.12
   1   8   6    0.49    0.08
   2   8   6    0.38    0.11
   2   8   6    0.37    0.07
   3   8   6    0.24    0.11
   3   8   6    0.27    0.07
   4   8   6   -0.02    0.10
   4   8   6    0.00    0.05
   6  -9  -6    0.70    0.10
  -6   9   6    0.43    0.12
   5  -9  -6    0.33    0.07
  -5   9   6    0.24    0.09
  -5   9   6    0.24    0.06
   4  -9  -6    0.03    0.05
  -4   9   6   -0.03    0.06
   3  -9  -6    3.65    0.19
  -3   9   6    4.02    0.22
  -3   9   6    3.86    0.21
   2  -9  -6    1.43    0.12
   2  -9  -6    1.31    0.11
  -2   9   6    1.51    0.13
  -2   9   6    1.18    0.13
   1  -9  -6    3.22    0.16
  -1   9   6    2.98    0.17
  -1   9   6    3.19    0.21
   0  -9  -6    0.53    0.07
   0   9   6    0.82    0.14
  -1  -9  -6    2.82    0.14
   1   9   6    2.96    0.17
   1   9   6    3.51    0.25
   2   9   6    0.69    0.10
   2   9   6    0.69    0.14
   3   9   6    0.24    0.07
   3   9   6    0.21    0.12
   4   9   6    0.04    0.06
   4   9   6   -0.02    0.11
   5 -10  -6    0.05    0.06
  -5  10   6    0.00    0.07
  -5  10   6    0.06    0.05
   4 -10  -6    0.46    0.08
  -4  10   6    0.57    0.09
  -4  10   6    0.40    0.10
   3 -10  -6    0.20    0.07
  -3  10   6    0.08    0.07
  -3  10   6    0.13    0.07
   2 -10  -6    0.98    0.11
   2 -10  -6    1.12    0.11
  -2  10   6    1.00    0.13
  -2  10   6    1.14    0.13
   1 -10  -6    0.20    0.05
  -1  10   6    0.26    0.09
  -1  10   6    0.39    0.08
   0 -10  -6    0.01    0.04
   0  10   6   -0.02    0.08
  -1 -10  -6    0.08    0.04
   1  10   6    0.12    0.10
   2  10   6    0.61    0.16
   2  10   6    0.53    0.09
   3  10   6    0.34    0.08
   3  10   6    0.63    0.17
   5 -11  -6    0.09    0.07
  -5  11   6    0.07    0.09
  -5  11   6   -0.01    0.05
   4 -11  -6   -0.03    0.05
  -4  11   6   -0.01    0.05
  -4  11   6    0.04    0.08
   3 -11  -6    0.05    0.06
  -3  11   6   -0.02    0.06
  -3  11   6    0.01    0.07
  -3  11   6    0.10    0.07
   2 -11  -6    0.24    0.06
  -2  11   6    0.39    0.09
  -2  11   6    0.38    0.10
   1 -11  -6    0.37    0.07
  -1  11   6    0.65    0.13
   0 -11  -6    0.77    0.09
   0  11   6    0.91    0.15
   1  11   6    0.11    0.11
   2  11   6    0.06    0.12
   3  11   6    0.08    0.06
   3  11   6    0.05    0.14
   4 -12  -6    0.29    0.09
  -4  12   6    0.22    0.10
  -4  12   6    0.09    0.07
   3 -12  -6    0.04    0.06
  -3  12   6    0.05    0.08
  -3  12   6    0.06    0.07
  -3  12   6    0.13    0.07
   2 -12  -6    0.04    0.06
  -2  12   6    0.24    0.08
  -2  12   6    0.14    0.09
  -2  12   6    0.17    0.08
   1 -12  -6    0.14    0.06
  -1  12   6    0.06    0.09
   0 -12  -6    1.00    0.10
   0  12   6    1.23    0.18
   1  12   6    0.00    0.11
   2  12   6    0.13    0.13
   3 -13  -6    1.08    0.12
  -3  13   6    1.03    0.16
  -3  13   6    1.42    0.18
  -3  13   6    1.26    0.15
   2 -13  -6    0.25    0.08
  -2  13   6    0.32    0.11
  -2  13   6    0.30    0.10
   1 -13  -6    0.38    0.08
  -1  13   6    0.30    0.12
   0 -13  -6    0.06    0.06
   0  13   6    0.02    0.11
   1  13   6    0.12    0.13
   2 -14  -6    0.21    0.08
  -2  14   6    0.14    0.10
   1 -14  -6    1.12    0.12
  -1  14   6    1.11    0.19
   0  14  -7   -0.07    0.07
   0  14  -7   -0.10    0.06
   0 -14   7    0.01    0.07
  -1  14  -7    1.36    0.18
   1 -14   7    1.14    0.12
  -2  14  -7    0.05    0.07
  -2  14  -7    0.03    0.08
   2 -14   7    0.00    0.07
   1  13  -7    0.05    0.10
   0  13  -7    0.01    0.07
   0  13  -7    0.00    0.06
   0 -13   7    0.03    0.06
  -1  13  -7    0.05    0.08
   1 -13   7   -0.03    0.06
  -2  13  -7    0.66    0.11
  -2  13  -7    0.98    0.16
   2 -13   7    0.79    0.14
   2 -13   7    0.70    0.10
  -3  13  -7    0.71    0.14
  -3  13  -7    0.44    0.10
   3 -13   7    0.61    0.13
   3 -13   7    0.68    0.12
   2  12  -7    0.38    0.12
   1  12  -7    0.36    0.10
  -1 -12   7    0.44    0.08
   0  12  -7    1.66    0.16
   0  12  -7    1.34    0.12
   0  12  -7    1.49    0.15
   0 -12   7    1.41    0.13
  -1  12  -7   -0.02    0.07
   1 -12   7   -0.06    0.05
  -2  12  -7    1.98    0.19
  -2  12  -7    1.38    0.15
   2 -12   7    1.48    0.14
   2 -12   7    1.34    0.15
  -3  12  -7    0.02    0.08
  -3  12  -7    0.11    0.07
   3 -12   7    0.18    0.09
   3 -12   7    0.05    0.08
  -4  12  -7    0.45    0.13
  -4  12  -7    0.22    0.08
   4 -12   7    0.15    0.10
   4 -12   7    0.37    0.09
   3  11  -7    0.22    0.08
   3  11  -7    0.33    0.11
   2  11  -7    2.97    0.22
   1  11  -7    0.04    0.06
   1  11  -7    0.01    0.07
  -1 -11   7    0.10    0.06
   0  11  -7    0.16    0.06
   0  11  -7    0.16    0.08
   0  11  -7    0.11    0.07
   0 -11   7    0.10    0.06
  -1  11  -7    0.08    0.05
  -1  11  -7    0.03    0.06
  -1  11  -7    0.01    0.04
  -1  11  -7    0.08    0.06
   1 -11   7    0.03    0.05
   1 -11   7    0.11    0.07
  -2  11  -7    0.49    0.09
  -2  11  -7    0.60    0.11
   2 -11   7    0.53    0.08
   2 -11   7    0.42    0.09
   2 -11   7    0.40    0.10
  -3  11  -7    2.24    0.17
  -3  11  -7    2.05    0.19
   3 -11   7    1.96    0.18
   3 -11   7    2.16    0.17
  -4  11  -7   -0.05    0.07
  -4  11  -7   -0.05    0.05
   4 -11   7    0.13    0.08
   4 -11   7    0.07    0.07
  -5  11  -7    0.21    0.11
  -5  11  -7    0.34    0.07
   5 -11   7    0.40    0.11
   5 -11   7    0.36    0.11
   4  10  -7    0.31    0.09
   4  10  -7    0.22    0.11
   3  10  -7    0.16    0.07
   3  10  -7   -0.01    0.07
   2  10  -7    0.14    0.08
   1  10  -7    0.65    0.10
   1  10  -7    0.48    0.10
  -1 -10   7    0.59    0.08
   0  10  -7    3.23    0.20
   0  10  -7    2.60    0.15
   0  10  -7    2.86    0.18
   0 -10   7    3.06    0.20
   0 -10   7    2.88    0.16
  -1  10  -7    0.00    0.03
  -1  10  -7    0.05    0.05
  -1  10  -7    0.01    0.05
  -1  10  -7    0.01    0.05
   1 -10   7    0.03    0.05
   1 -10   7   -0.04    0.06
  -2  10  -7    2.36    0.18
  -2  10  -7    2.08    0.16
   2 -10   7    2.08    0.14
   2 -10   7    2.06    0.17
   2 -10   7    2.37    0.17
  -3  10  -7   -0.08    0.04
  -3  10  -7    0.03    0.06
   3 -10   7   -0.04    0.07
   3 -10   7   -0.05    0.05
  -4  10  -7    1.01    0.11
  -4  10  -7    1.22    0.17
   4 -10   7    1.10    0.14
   4 -10   7    1.34    0.13
  -5  10  -7    0.19    0.09
  -5  10  -7    0.26    0.06
   5 -10   7    0.30    0.10
   5 -10   7    0.25    0.08
   4   9  -7    0.25    0.08
   4   9  -7    0.33    0.11
   3   9  -7    0.04    0.07
   3   9  -7    0.01    0.05
   2   9  -7    3.36    0.21
   2   9  -7    3.46    0.19
   1   9  -7    0.05    0.05
   1   9  -7    0.09    0.07
  -1  -9   7    0.02    0.05
   0   9  -7    0.04    0.06
   0   9  -7    0.02    0.04
   0   9  -7    0.08    0.06
   0  -9   7    0.03    0.07
   0  -9   7   -0.01    0.04
  -1   9  -7   -0.01    0.05
  -1   9  -7   -0.06    0.04
  -1   9  -7   -0.01    0.04
  -1   9  -7   -0.10    0.03
   1  -9   7    0.01    0.06
   1  -9   7   -0.02    0.05
   1  -9   7   -0.07    0.06
  -2   9  -7    5.15    0.23
  -2   9  -7    4.67    0.25
  -2   9  -7    4.59    0.21
   2  -9   7    4.80    0.21
   2  -9   7    4.52    0.23
   2  -9   7    4.33    0.24
  -3   9  -7    3.56    0.19
  -3   9  -7    3.66    0.23
   3  -9   7    3.56    0.20
   3  -9   7    3.29    0.21
  -4   9  -7    1.73    0.18
  -4   9  -7    1.58    0.12
   4  -9   7    1.38    0.16
   4  -9   7    1.64    0.14
  -5   9  -7   -0.07    0.06
  -5   9  -7    0.04    0.04
   5  -9   7   -0.10    0.05
   5  -9   7    0.00    0.07
   5   8  -7    0.41    0.09
   5   8  -7    0.50    0.12
   4   8  -7    0.46    0.09
   4   8  -7    0.26    0.09
   3   8  -7    0.06    0.07
   3   8  -7    0.00    0.05
   2   8  -7    1.27    0.13
   2   8  -7    1.28    0.12
   1   8  -7    0.91    0.11
   1   8  -7    0.84    0.09
   1   8  -7    0.61    0.08
  -1  -8   7    0.85    0.11
  -1  -8   7    0.68    0.08
   0   8  -7    7.40    0.30
   0   8  -7    6.87    0.29
   0   8  -7    7.42    0.29
   0   8  -7    6.87    0.25
   0  -8   7    6.98    0.26
   0  -8   7    7.09    0.30
  -1   8  -7    0.70    0.10
  -1   8  -7    0.59    0.06
  -1   8  -7    0.97    0.11
  -1   8  -7    0.62    0.09
   1  -8   7    0.65    0.08
   1  -8   7    0.61    0.08
   1  -8   7    0.66    0.11
  -2   8  -7    1.39    0.12
  -2   8  -7    1.33    0.11
  -2   8  -7    1.52    0.14
   2  -8   7    1.16    0.11
   2  -8   7    1.32    0.14
   2  -8   7    1.33    0.11
  -3   8  -7    0.80    0.12
  -3   8  -7    0.55    0.08
  -3   8  -7    0.65    0.09
   3  -8   7    0.58    0.08
   3  -8   7    0.54    0.10
  -4   8  -7    0.10    0.04
  -4   8  -7    0.05    0.07
   4  -8   7    0.04    0.05
   4  -8   7    0.00    0.06
  -5   8  -7    0.24    0.10
   5  -8   7    0.04    0.06
   5  -8   7    0.01    0.07
  -6   8  -7    0.19    0.10
   6  -8   7    0.02    0.07
   6  -8   7    0.22    0.11
   5   7  -7    0.16    0.07
   4   7  -7   -0.04    0.07
   4   7  -7   -0.03    0.04
   3   7  -7    0.31    0.07
   3   7  -7    0.36    0.09
   2   7  -7    0.35    0.08
   2   7  -7    0.29    0.06
   1   7  -7    1.87    0.12
   1   7  -7    1.65    0.14
   1   7  -7    1.87    0.12
  -1  -7   7    1.67    0.15
  -1  -7   7    1.72    0.11
   0   7  -7   11.86    0.39
   0   7  -7   10.90    0.35
   0   7  -7   10.65    0.41
   0   7  -7   10.86    0.39
   0  -7   7   11.18    0.40
   0  -7   7   10.71    0.36
  -1   7  -7    5.84    0.24
  -1   7  -7    5.61    0.26
  -1   7  -7    5.69    0.19
  -1   7  -7    5.39    0.24
   1  -7   7    5.79    0.22
   1  -7   7    5.55    0.25
   1  -7   7    5.72    0.24
  -2   7  -7   28.29    0.98
  -2   7  -7   28.11    0.89
  -2   7  -7   28.81    0.85
   2  -7   7   29.09    0.85
   2  -7   7   28.35    0.91
   2  -7   7   29.15    0.82
  -3   7  -7    0.31    0.09
  -3   7  -7    0.37    0.07
  -3   7  -7    0.39    0.06
   3  -7   7    0.35    0.09
   3  -7   7    0.41    0.07
  -4   7  -7    1.48    0.10
  -4   7  -7    1.49    0.15
  -4   7  -7    1.46    0.12
   4  -7   7    1.26    0.14
   4  -7   7    1.21    0.12
  -5   7  -7    0.85    0.14
   5  -7   7    0.54    0.11
   5  -7   7    0.58    0.08
  -6   7  -7    0.68    0.14
   6  -7   7    0.68    0.10
   6  -7   7    0.55    0.13
   5   6  -7    0.07    0.05
   4   6  -7    0.12    0.07
   4   6  -7    0.21    0.06
   3   6  -7    0.40    0.08
   3   6  -7    0.37    0.07
   2   6  -7    1.47    0.13
   2   6  -7    1.43    0.11
  -2  -6   7    1.38    0.12
   1   6  -7    0.21    0.06
   1   6  -7    0.16    0.05
   1   6  -7    0.24    0.05
  -1  -6   7    0.03    0.04
  -1  -6   7    0.24    0.07
   0   6  -7    1.39    0.10
   0   6  -7    1.40    0.11
   0   6  -7    1.37    0.11
   0   6  -7    1.25    0.10
   0   6  -7    1.34    0.09
   0  -6   7    1.26    0.12
   0  -6   7    1.24    0.11
   0  -6   7    1.27    0.10
  -1   6  -7    0.68    0.06
  -1   6  -7    0.53    0.08
  -1   6  -7    0.51    0.07
  -1   6  -7    0.49    0.07
   1  -6   7    0.55    0.06
   1  -6   7    0.65    0.09
   1  -6   7    0.50    0.07
  -2   6  -7   16.89    0.52
  -2   6  -7   15.73    0.53
  -2   6  -7   16.31    0.59
   2  -6   7   16.48    0.49
   2  -6   7   15.86    0.51
   2  -6   7   15.64    0.55
  -3   6  -7   25.65    0.77
  -3   6  -7   26.65    0.92
  -3   6  -7   25.87    0.82
   3  -6   7   26.19    0.84
   3  -6   7   26.62    0.78
  -4   6  -7    0.45    0.06
  -4   6  -7    0.60    0.10
  -4   6  -7    0.66    0.10
   4  -6   7    0.45    0.07
   4  -6   7    0.58    0.10
  -5   6  -7    0.59    0.12
  -5   6  -7    0.55    0.09
   5  -6   7    0.54    0.08
   5  -6   7    0.69    0.12
  -6   6  -7    0.28    0.11
   6  -6   7    0.09    0.09
   6  -6   7    0.12    0.06
   5   5  -7    0.00    0.05
   4   5  -7    0.08    0.07
   4   5  -7    0.20    0.06
   3   5  -7    0.01    0.04
   3   5  -7   -0.03    0.05
   2   5  -7    0.87    0.08
   2   5  -7    0.90    0.10
  -2  -5   7    1.07    0.11
   1   5  -7    1.10    0.09
   1   5  -7    0.87    0.08
   1   5  -7    1.05    0.07
   1   5  -7    0.95    0.08
   1   5  -7    1.14    0.11
  -1  -5   7    0.96    0.11
  -1  -5   7    0.97    0.08
   0   5  -7    0.09    0.04
   0   5  -7    0.16    0.04
   0   5  -7    0.04    0.03
   0   5  -7    0.07    0.03
   0   5  -7    0.12    0.04
   0  -5   7    0.13    0.06
   0  -5   7    0.05    0.04
   0  -5   7    0.09    0.04
  -1   5  -7    3.47    0.17
  -1   5  -7    3.65    0.13
  -1   5  -7    3.66    0.18
  -1   5  -7    4.00    0.17
   1  -5   7    3.42    0.19
   1  -5   7    3.43    0.17
   1  -5   7    3.85    0.16
  -2   5  -7   10.24    0.39
  -2   5  -7    9.74    0.34
  -2   5  -7    9.89    0.35
   2  -5   7   10.67    0.32
   2  -5   7    9.41    0.37
   2  -5   7    9.75    0.34
  -3   5  -7   18.91    0.69
  -3   5  -7   18.29    0.57
  -3   5  -7   19.15    0.62
   3  -5   7   18.13    0.63
   3  -5   7   20.20    0.58
  -4   5  -7    0.20    0.06
  -4   5  -7    0.21    0.07
   4  -5   7    0.22    0.05
   4  -5   7    0.20    0.08
  -5   5  -7    5.49    0.27
  -5   5  -7    5.36    0.30
   5  -5   7    5.42    0.23
   5  -5   7    5.53    0.27
  -6   5  -7   -0.06    0.08
   6  -5   7    0.07    0.08
   6  -5   7    0.10    0.05
   6   4  -7    0.10    0.06
   5   4  -7    0.05    0.05
   4   4  -7    0.77    0.08
   4   4  -7    0.81    0.11
   3   4  -7   -0.01    0.05
   3   4  -7    0.00    0.03
  -3  -4   7    0.01    0.04
   2   4  -7    1.35    0.09
   2   4  -7    1.06    0.11
  -2  -4   7    1.41    0.12
   1   4  -7    0.17    0.03
   1   4  -7    0.12    0.04
   1   4  -7    0.30    0.05
   1   4  -7    0.09    0.04
  -1  -4   7    0.15    0.06
  -1  -4   7    0.12    0.03
   0   4  -7    0.04    0.03
   0   4  -7    0.03    0.03
   0   4  -7    0.01    0.01
   0   4  -7    0.08    0.04
   0  -4   7    0.08    0.06
   0  -4   7    0.07    0.04
   0  -4   7    0.03    0.03
  -1   4  -7    4.53    0.19
  -1   4  -7    4.53    0.20
  -1   4  -7    4.41    0.15
  -1   4  -7    4.56    0.19
   1  -4   7    4.36    0.18
   1  -4   7    4.53    0.17
   1  -4   7    4.47    0.21
  -2   4  -7    1.99    0.13
  -2   4  -7    1.73    0.11
  -2   4  -7    1.90    0.12
   2  -4   7    1.94    0.11
   2  -4   7    1.84    0.11
  -3   4  -7    2.33    0.14
  -3   4  -7    2.32    0.16
  -3   4  -7    2.10    0.12
   3  -4   7    2.61    0.16
   3  -4   7    2.00    0.13
  -4   4  -7    2.05    0.17
  -4   4  -7    2.27    0.15
   4  -4   7    2.28    0.13
   4  -4   7    1.99    0.15
  -5   4  -7   -0.04    0.05
  -5   4  -7   -0.04    0.06
   5  -4   7    0.00    0.06
   5  -4   7   -0.03    0.04
  -6   4  -7    0.20    0.08
  -6   4  -7    0.35    0.12
   6  -4   7    0.33    0.07
   6  -4   7    0.39    0.10
   6  -4   7    0.32    0.12
   6   3  -7   -0.03    0.05
   5   3  -7    1.41    0.11
   4   3  -7    5.61    0.27
   4   3  -7    5.88    0.23
  -4  -3   7    6.11    0.26
   3   3  -7   25.38    0.75
   3   3  -7   24.71    0.81
  -3  -3   7   26.76    0.80
   2   3  -7   19.22    0.58
   2   3  -7   18.68    0.62
  -2  -3   7   19.89    0.62
   1   3  -7    0.35    0.05
   1   3  -7    0.44    0.06
   1   3  -7    0.43    0.05
  -1  -3   7    0.36    0.06
  -1  -3   7    0.34    0.05
  -1  -3   7    0.44    0.08
   0   3  -7    5.72    0.19
   0   3  -7    5.80    0.22
   0   3  -7    5.36    0.22
   0   3  -7    5.57    0.22
   0  -3   7    5.56    0.21
   0  -3   7    5.92    0.20
   0  -3   7    5.64    0.24
  -1   3  -7    2.08    0.12
  -1   3  -7    2.21    0.12
  -1   3  -7    2.11    0.11
  -1   3  -7    2.14    0.09
   1  -3   7    2.00    0.11
   1  -3   7    1.78    0.12
   1  -3   7    2.30    0.11
  -2   3  -7    0.65    0.07
  -2   3  -7    0.73    0.08
  -2   3  -7    0.72    0.09
   2  -3   7    0.59    0.07
   2  -3   7    0.59    0.08
   2  -3   7    0.61    0.06
  -3   3  -7    6.93    0.31
  -3   3  -7    6.51    0.27
   3  -3   7    6.97    0.28
   3  -3   7    7.08    0.25
  -4   3  -7    1.99    0.18
  -4   3  -7    2.43    0.16
   4  -3   7    2.30    0.16
   4  -3   7    2.44    0.13
  -5   3  -7    0.52    0.10
  -5   3  -7    0.61    0.12
   5  -3   7    0.51    0.07
   5  -3   7    0.66    0.11
  -6   3  -7    0.60    0.11
  -6   3  -7    0.58    0.14
   6  -3   7    0.67    0.12
   6  -3   7    0.73    0.09
   6  -3   7    0.49    0.14
   6   2  -7   -0.01    0.04
   5   2  -7    0.77    0.08
   5   2  -7    0.71    0.11
   4   2  -7    3.10    0.15
   4   2  -7    3.16    0.19
  -4  -2   7    3.39    0.18
   3   2  -7    2.24    0.15
   3   2  -7    2.45    0.12
  -3  -2   7    2.44    0.15
   2   2  -7    0.01    0.03
   2   2  -7    0.05    0.04
   2   2  -7    0.02    0.02
  -2  -2   7    0.04    0.05
   1   2  -7    2.94    0.12
   1   2  -7    2.91    0.13
   1   2  -7    2.88    0.15
   1   2  -7    2.91    0.14
  -1  -2   7    2.95    0.16
   0   2  -7    0.62    0.07
   0   2  -7    0.57    0.05
   0   2  -7    0.62    0.06
   0   2  -7    0.44    0.06
   0  -2   7    0.43    0.08
   0  -2   7    0.43    0.06
   0  -2   7    0.47    0.05
  -1   2  -7    9.09    0.30
  -1   2  -7    8.62    0.33
  -1   2  -7    9.00    0.26
  -1   2  -7    8.78    0.31
   1  -2   7    8.63    0.29
   1  -2   7    9.44    0.28
   1  -2   7    7.78    0.32
  -2   2  -7    2.23    0.15
  -2   2  -7    2.48    0.13
   2  -2   7    2.64    0.13
   2  -2   7    2.66    0.15
   2  -2   7    2.63    0.11
  -3   2  -7    0.02    0.03
  -3   2  -7    0.02    0.05
   3  -2   7    0.02    0.05
   3  -2   7    0.02    0.03
  -4   2  -7    9.00    0.40
  -4   2  -7    9.14    0.36
   4  -2   7    9.04    0.35
   4  -2   7    9.10    0.31
  -5   2  -7    0.47    0.10
  -5   2  -7    0.52    0.11
   5  -2   7    0.56    0.12
   5  -2   7    0.48    0.07
   5  -2   7    0.46    0.09
  -6   2  -7    0.45    0.11
  -6   2  -7    0.47    0.12
   6  -2   7    0.32    0.12
   6  -2   7    0.57    0.11
   6  -2   7    0.41    0.07
   6   1  -7    0.10    0.08
   6   1  -7    0.14    0.05
   5   1  -7    0.47    0.06
   5   1  -7    0.43    0.09
  -5  -1   7    0.57    0.09
   4   1  -7    0.06    0.05
   4   1  -7    0.06    0.04
  -4  -1   7    0.15    0.06
   3   1  -7    1.14    0.08
   3   1  -7    1.14    0.11
  -3  -1   7    1.37    0.11
   2   1  -7    4.84    0.18
   2   1  -7    4.98    0.21
   2   1  -7    4.99    0.18
  -2  -1   7    4.95    0.22
   1   1  -7   24.80    0.71
   1   1  -7   24.38    0.69
   1   1  -7   23.69    0.74
   1   1  -7   23.56    0.67
  -1  -1   7   23.11    0.74
   0   1  -7   29.58    0.98
   0   1  -7   30.98    0.85
   0   1  -7   30.92    0.87
   0   1  -7   31.74    0.89
   0   1  -7   29.87    0.93
   0  -1   7   31.56    0.86
  -1   1  -7   32.09    1.08
  -1   1  -7   33.38    0.91
   1  -1   7   32.67    1.01
   1  -1   7   34.62    0.95
   1  -1   7   34.54    0.93
  -2   1  -7    1.63    0.11
  -2   1  -7    1.66    0.12
   2  -1   7    1.73    0.10
   2  -1   7    1.47    0.09
   2  -1   7    1.70    0.12
  -3   1  -7    0.04    0.06
  -3   1  -7    0.06    0.04
   3  -1   7    0.04    0.06
   3  -1   7    0.02    0.03
   3  -1   7    0.07    0.06
  -4   1  -7    4.76    0.27
  -4   1  -7    4.88    0.24
   4  -1   7    4.97    0.20
   4  -1   7    4.86    0.23
   4  -1   7    4.62    0.26
  -5   1  -7    0.09    0.07
  -5   1  -7    0.18    0.08
   5  -1   7    0.23    0.08
   5  -1   7    0.13    0.05
   5  -1   7    0.32    0.10
  -6   1  -7    1.95    0.18
  -6   1  -7    2.08    0.21
   6  -1   7    2.11    0.13
   6  -1   7    2.48    0.22
   6   0  -7    0.07    0.08
   6   0  -7    0.12    0.04
   5   0  -7    0.21    0.05
   5   0  -7    0.35    0.08
  -5   0   7    0.37    0.08
   4   0  -7    0.07    0.03
   4   0  -7   -0.04    0.05
  -4   0   7    0.06    0.05
   3   0  -7    0.91    0.10
   3   0  -7    0.87    0.07
  -3   0   7    1.12    0.11
   2   0  -7    5.25    0.21
   2   0  -7    5.31    0.19
   2   0  -7    5.25    0.18
  -2   0   7    5.07    0.22
   1   0  -7   11.60    0.36
   1   0  -7   12.38    0.37
   1   0  -7   11.65    0.39
  -1   0   7   11.89    0.41
   0   0  -7   21.07    0.65
   0   0  -7   19.99    0.68
   0   0  -7   21.04    0.59
   0   0  -7   20.66    0.60
   0   0   7   21.77    0.60
   0   0   7   20.62    0.66
  -1   0  -7    9.30    0.35
  -1   0  -7    9.26    0.32
  -1   0  -7    9.32    0.27
   1   0   7    9.28    0.29
   1   0   7    9.67    0.31
   1   0   7    9.22    0.33
   1   0   7    8.67    0.34
  -2   0  -7   10.48    0.40
   2   0   7   10.10    0.40
   2   0   7   10.79    0.37
   2   0   7    9.78    0.32
   2   0   7   10.49    0.34
  -3   0  -7    1.86    0.13
  -3   0  -7    1.71    0.15
   3   0   7    1.49    0.14
   3   0   7    1.75    0.11
   3   0   7    1.75    0.13
  -4   0  -7    2.65    0.20
  -4   0  -7    3.06    0.19
   4   0   7    3.00    0.17
   4   0   7    2.71    0.20
   4   0   7    2.86    0.14
  -5   0  -7    0.32    0.10
  -5   0  -7    0.23    0.09
   5   0   7    0.47    0.09
   5   0   7    0.42    0.10
   5   0   7    0.34    0.06
   6   0   7    0.03    0.05
   6   0   7    0.18    0.09
   6  -1  -7    0.46    0.07
  -6   1   7    0.41    0.10
   5  -1  -7   -0.02    0.05
   5  -1  -7   -0.02    0.03
  -5   1   7    0.01    0.05
   4  -1  -7    2.43    0.12
   4  -1  -7    2.32    0.15
  -4   1   7    2.65    0.17
   3  -1  -7   10.75    0.37
   3  -1  -7   10.35    0.34
  -3   1   7   10.37    0.39
   2  -1  -7    0.21    0.05
   2  -1  -7    0.12    0.03
   2  -1  -7    0.13    0.03
  -2   1   7    0.06    0.04
   1  -1  -7    2.13    0.11
   1  -1  -7    1.91    0.10
   1  -1  -7    1.85    0.09
  -1   1   7    2.05    0.10
   0  -1  -7   18.33    0.57
   0  -1  -7   18.28    0.53
   0  -1  -7   18.16    0.51
   0   1   7   17.01    0.54
   0   1   7   18.43    0.60
   0   1   7   17.86    0.58
  -1  -1  -7    0.42    0.04
  -1  -1  -7    0.46    0.06
   1   1   7    0.54    0.08
   1   1   7    0.46    0.07
   1   1   7    0.45    0.06
   1   1   7    0.46    0.06
  -2  -1  -7    0.40    0.07
   2   1   7    0.19    0.06
   2   1   7    0.15    0.04
   2   1   7    0.34    0.05
   2   1   7    0.32    0.07
  -3  -1  -7   13.60    0.51
  -3  -1  -7   13.10    0.47
   3   1   7   12.74    0.41
   3   1   7   12.75    0.44
   3   1   7   12.86    0.50
  -4  -1  -7   12.08    0.49
  -4  -1  -7   12.00    0.46
   4   1   7   11.99    0.42
   4   1   7   11.89    0.49
   4   1   7   11.76    0.39
  -5  -1  -7    0.03    0.07
   5   1   7    0.14    0.09
   5   1   7    0.12    0.05
   6   1   7    2.28    0.21
   6   1   7    1.69    0.13
   6  -2  -7    1.03    0.10
  -6   2   7    1.03    0.15
   5  -2  -7    0.52    0.06
   5  -2  -7    0.44    0.08
  -5   2   7    0.55    0.10
   4  -2  -7    2.00    0.13
   4  -2  -7    1.97    0.11
  -4   2   7    1.92    0.15
   3  -2  -7    0.02    0.03
   3  -2  -7    0.08    0.04
  -3   2   7    0.02    0.04
   2  -2  -7    8.38    0.28
   2  -2  -7    7.87    0.26
   2  -2  -7    8.30    0.29
   1  -2  -7   10.05    0.33
   1  -2  -7   10.06    0.31
   1  -2  -7   10.20    0.34
  -1   2   7    9.97    0.35
  -1   2   7   10.70    0.34
  -1   2   7   10.22    0.37
   0  -2  -7   24.16    0.73
   0  -2  -7   24.03    0.67
   0  -2  -7   23.60    0.69
   0   2   7   23.50    0.78
   0   2   7   23.71    0.70
   0   2   7   24.12    0.75
  -1  -2  -7    0.72    0.05
  -1  -2  -7    0.80    0.08
   1   2   7    0.81    0.09
   1   2   7    0.83    0.09
   1   2   7    0.64    0.07
  -2  -2  -7    4.19    0.20
   2   2   7    3.96    0.17
   2   2   7    4.32    0.21
   2   2   7    4.19    0.20
   2   2   7    4.03    0.17
  -3  -2  -7    5.27    0.25
   3   2   7    5.77    0.22
   3   2   7    5.84    0.28
   3   2   7    5.50    0.24
  -4  -2  -7    1.84    0.16
   4   2   7    1.91    0.17
   4   2   7    1.94    0.12
   4   2   7    2.03    0.15
  -5  -2  -7    0.11    0.08
   5   2   7    0.07    0.08
   5   2   7    0.08    0.05
   6   2   7    0.21    0.10
   6   2   7    0.02    0.06
   6  -3  -7    3.84    0.18
  -6   3   7    4.30    0.26
   5  -3  -7    0.88    0.08
  -5   3   7    1.03    0.13
   4  -3  -7    5.94    0.24
   4  -3  -7    6.00    0.23
  -4   3   7    6.17    0.28
   3  -3  -7    1.87    0.11
   3  -3  -7    1.86    0.11
  -3   3   7    1.89    0.14
   2  -3  -7    7.01    0.24
   2  -3  -7    7.37    0.25
   2  -3  -7    7.55    0.26
  -2   3   7    7.04    0.26
   1  -3  -7    0.93    0.07
   1  -3  -7    1.03    0.07
   1  -3  -7    0.98    0.07
  -1   3   7    1.07    0.08
  -1   3   7    0.94    0.08
  -1   3   7    0.91    0.09
  -1   3   7    1.02    0.09
   0  -3  -7   11.95    0.36
   0  -3  -7   11.83    0.40
   0   3   7   11.49    0.41
   0   3   7   12.36    0.39
   0   3   7   12.47    0.43
  -1  -3  -7    0.58    0.07
  -1  -3  -7    0.55    0.05
   1   3   7    0.37    0.07
   1   3   7    0.48    0.06
   1   3   7    0.65    0.08
  -2  -3  -7   10.08    0.37
   2   3   7   10.06    0.40
   2   3   7    9.98    0.36
   2   3   7   10.29    0.34
  -3  -3  -7    2.46    0.17
   3   3   7    2.85    0.19
   3   3   7    2.41    0.15
   3   3   7    2.56    0.14
  -4  -3  -7    0.17    0.08
   4   3   7    0.11    0.08
   4   3   7    0.01    0.04
   5   3   7    1.26    0.16
   5   3   7    0.81    0.09
   6   3   7    0.04    0.09
   6   3   7   -0.02    0.05
   6  -4  -7   -0.07    0.04
  -6   4   7    0.01    0.07
   5  -4  -7    0.46    0.06
  -5   4   7    0.45    0.10
   4  -4  -7    0.19    0.05
  -4   4   7    0.21    0.07
   3  -4  -7    0.43    0.06
   3  -4  -7    0.49    0.06
  -3   4   7    0.59    0.09
   2  -4  -7    6.90    0.23
   2  -4  -7    7.15    0.25
   2  -4  -7    7.26    0.25
  -2   4   7    7.18    0.29
  -2   4   7    6.64    0.26
   1  -4  -7    1.00    0.08
   1  -4  -7    1.03    0.08
   1  -4  -7    0.95    0.07
  -1   4   7    1.14    0.10
  -1   4   7    1.01    0.09
   0  -4  -7    0.00    0.01
   0  -4  -7    0.17    0.04
   0  -4  -7    0.05    0.03
   0   4   7    0.08    0.04
   0   4   7    0.12    0.05
   0   4   7    0.04    0.03
   0   4   7    0.12    0.05
  -1  -4  -7   10.62    0.32
  -1  -4  -7   10.57    0.38
   1   4   7   10.56    0.37
   1   4   7   10.49    0.42
   1   4   7   11.07    0.36
   1   4   7   11.11    0.36
  -2  -4  -7    4.81    0.22
   2   4   7    4.92    0.21
   2   4   7    4.77    0.24
   2   4   7    4.47    0.20
  -3  -4  -7    8.10    0.34
   3   4   7    8.09    0.29
   3   4   7    7.97    0.36
  -4  -4  -7    0.55    0.10
   4   4   7    0.41    0.10
   4   4   7    0.38    0.07
   4   4   7    0.29    0.06
   5   4   7    0.18    0.09
   5   4   7    0.04    0.05
   6  -5  -7    0.60    0.08
  -6   5   7    0.55    0.12
   5  -5  -7    0.11    0.04
  -5   5   7    0.13    0.07
   4  -5  -7    0.04    0.03
  -4   5   7    0.02    0.05
   3  -5  -7    0.05    0.03
  -3   5   7   -0.06    0.03
   2  -5  -7   15.65    0.47
   2  -5  -7   15.91    0.49
   2  -5  -7   16.07    0.49
  -2   5   7   15.44    0.54
  -2   5   7   15.34    0.54
   1  -5  -7    5.45    0.21
   1  -5  -7    5.26    0.21
   1  -5  -7    5.22    0.19
  -1   5   7    5.38    0.24
  -1   5   7    5.38    0.24
   0  -5  -7    0.86    0.08
   0  -5  -7    0.84    0.07
   0  -5  -7    0.64    0.07
   0   5   7    0.88    0.09
   0   5   7    0.67    0.10
   0   5   7    0.90    0.09
  -1  -5  -7    8.77    0.32
  -1  -5  -7    8.79    0.27
   1   5   7    9.01    0.31
   1   5   7    8.37    0.32
   1   5   7    7.94    0.36
  -2  -5  -7    0.01    0.04
   2   5   7    0.04    0.06
   2   5   7   -0.02    0.04
   2   5   7    0.05    0.04
   2   5   7    0.03    0.04
  -3  -5  -7    2.21    0.17
   3   5   7    2.07    0.13
   3   5   7    2.04    0.18
   4   5   7    0.55    0.09
   4   5   7    0.61    0.12
   5   5   7   -0.05    0.04
   5   5   7    0.11    0.10
   6  -6  -7    0.13    0.05
  -6   6   7    0.09    0.08
   5  -6  -7    0.05    0.04
  -5   6   7    0.07    0.06
   4  -6  -7    1.12    0.10
  -4   6   7    1.03    0.13
   3  -6  -7    0.73    0.08
  -3   6   7    0.75    0.11
   2  -6  -7    8.11    0.30
   2  -6  -7    8.23    0.28
  -2   6   7    7.76    0.32
  -2   6   7    8.18    0.33
   1  -6  -7    0.94    0.09
   1  -6  -7    0.89    0.09
   1  -6  -7    1.15    0.09
  -1   6   7    1.07    0.11
  -1   6   7    1.01    0.12
   0  -6  -7   11.44    0.36
   0  -6  -7   11.87    0.40
   0   6   7   11.57    0.39
   0   6   7   11.60    0.41
   0   6   7   11.50    0.45
  -1  -6  -7    2.45    0.15
  -1  -6  -7    2.27    0.11
   1   6   7    2.37    0.14
   1   6   7    2.25    0.19
   1   6   7    2.52    0.14
  -2  -6  -7    0.46    0.09
   2   6   7    0.51    0.07
   2   6   7    0.46    0.11
  -3  -6  -7   -0.02    0.05
   3   6   7    0.01    0.04
   3   6   7    0.01    0.07
   4   6   7    0.62    0.09
   4   6   7    0.82    0.15
   5   6   7    0.05    0.10
   5   6   7   -0.03    0.05
   6  -7  -7   -0.03    0.05
  -6   7   7   -0.02    0.07
   5  -7  -7    0.06    0.05
  -5   7   7    0.03    0.06
   4  -7  -7    0.89    0.09
  -4   7   7    0.88    0.12
   3  -7  -7    4.87    0.21
  -3   7   7    4.68    0.24
   2  -7  -7    8.19    0.30
   2  -7  -7    7.91    0.28
  -2   7   7    7.79    0.33
  -2   7   7    7.57    0.32
   1  -7  -7    1.61    0.11
   1  -7  -7    1.44    0.12
  -1   7   7    1.33    0.15
  -1   7   7    1.54    0.13
   0  -7  -7    7.58    0.29
   0  -7  -7    7.47    0.26
   0   7   7    7.51    0.30
   0   7   7    7.59    0.35
  -1  -7  -7   18.06    0.53
  -1  -7  -7   18.11    0.61
   1   7   7   17.63    0.59
   1   7   7   18.49    0.69
   1   7   7   19.34    0.59
  -2  -7  -7   -0.04    0.05
   2   7   7    0.01    0.04
   2   7   7    0.02    0.08
   3   7   7    1.84    0.14
   3   7   7    1.98    0.20
   4   7   7   -0.07    0.05
   4   7   7    0.10    0.10
   5   7   7    0.13    0.12
   6  -8  -7    0.14    0.07
  -6   8   7    0.05    0.09
   5  -8  -7    0.05    0.05
  -5   8   7    0.13    0.07
   4  -8  -7    0.61    0.08
  -4   8   7    0.72    0.13
   3  -8  -7    0.06    0.05
  -3   8   7    0.19    0.07
   2  -8  -7    2.99    0.17
   2  -8  -7    3.15    0.16
  -2   8   7    3.15    0.19
  -2   8   7    2.98    0.18
   1  -8  -7    1.21    0.11
   1  -8  -7    1.13    0.10
  -1   8   7    1.17    0.14
  -1   8   7    1.14    0.11
   0  -8  -7    0.02    0.04
   0  -8  -7   -0.01    0.04
   0   8   7    0.05    0.05
   0   8   7    0.03    0.08
  -1  -8  -7    0.14    0.06
   1   8   7    0.14    0.06
   1   8   7    0.13    0.09
   2   8   7   -0.01    0.04
   2   8   7    0.01    0.08
   3   8   7   -0.06    0.09
   3   8   7    0.05    0.05
   4   8   7    0.14    0.12
   4   8   7    0.00    0.06
   5  -9  -7   -0.01    0.05
  -5   9   7    0.06    0.05
  -5   9   7   -0.01    0.06
   4  -9  -7    0.05    0.05
  -4   9   7   -0.01    0.06
   3  -9  -7    1.61    0.14
  -3   9   7    2.14    0.17
   2  -9  -7    0.24    0.06
   2  -9  -7    0.21    0.06
  -2   9   7    0.33    0.08
  -2   9   7    0.27    0.08
   1  -9  -7    0.47    0.07
  -1   9   7    0.62    0.11
  -1   9   7    0.58    0.09
   0  -9  -7    0.09    0.04
   0   9   7    0.16    0.09
   1   9   7   -0.10    0.07
   2   9   7    0.06    0.05
   2   9   7   -0.01    0.09
   3   9   7    0.52    0.15
   3   9   7    0.40    0.09
   4   9   7    0.41    0.09
   4   9   7    0.21    0.14
   5 -10  -7    0.43    0.09
  -5  10   7    0.47    0.09
  -5  10   7    0.62    0.13
   4 -10  -7   -0.02    0.05
  -4  10   7    0.06    0.08
   3 -10  -7    0.30    0.08
  -3  10   7    0.31    0.09
  -3  10   7    0.25    0.09
   2 -10  -7    2.81    0.16
   2 -10  -7    2.76    0.18
  -2  10   7    2.74    0.19
  -2  10   7    2.74    0.20
   1 -10  -7    0.08    0.05
  -1  10   7   -0.01    0.05
  -1  10   7    0.00    0.07
   0 -10  -7    2.62    0.14
   0  10   7    2.75    0.23
   1  10   7    0.00    0.10
   2  10   7    0.12    0.06
   2  10   7    0.17    0.13
   3  10   7    0.31    0.15
   3  10   7    0.33    0.09
   4 -11  -7    0.33    0.09
  -4  11   7    0.42    0.12
  -4  11   7    0.33    0.08
   3 -11  -7    0.04    0.05
  -3  11   7    0.03    0.07
  -3  11   7   -0.09    0.06
   2 -11  -7    0.17    0.07
  -2  11   7    0.24    0.08
  -2  11   7    0.27    0.10
   1 -11  -7    0.03    0.05
  -1  11   7   -0.04    0.08
   0 -11  -7    0.11    0.05
   0  11   7    0.31    0.12
   1  11   7    0.81    0.17
   2  11   7    0.76    0.18
   4 -12  -7    0.05    0.07
  -4  12   7   -0.03    0.06
  -4  12   7    0.06    0.08
   3 -12  -7    0.10    0.07
   3 -12  -7    0.14    0.07
  -3  12   7    0.09    0.08
  -3  12   7    0.28    0.10
  -3  12   7    0.11    0.09
   2 -12  -7   -0.02    0.06
  -2  12   7    0.09    0.07
  -2  12   7    0.05    0.09
   1 -12  -7    0.05    0.06
  -1  12   7    0.10    0.10
   0 -12  -7    1.25    0.12
   0  12   7    1.34    0.19
   1  12   7   -0.07    0.12
   2  12   7    1.30    0.22
   3 -13  -7   -0.07    0.06
  -3  13   7   -0.09    0.08
  -3  13   7    0.04    0.08
  -3  13   7    0.02    0.07
   2 -13  -7    0.12    0.07
  -2  13   7    0.21    0.10
   1 -13  -7    0.03    0.06
  -1  13   7    0.03    0.10
   0 -13  -7    0.20    0.07
   0  13   7   -0.07    0.11
   1  13  -8    0.27    0.08
   1  13  -8    0.05    0.09
   0  13  -8    0.37    0.11
   0  13  -8    0.36    0.08
   0 -13   8    0.36    0.09
  -1  13  -8    0.96    0.15
   1 -13   8    0.79    0.11
  -2  13  -8    0.29    0.09
  -2  13  -8    0.25    0.11
   2 -13   8    0.34    0.09
   2 -13   8    0.20    0.10
  -3  13  -8   -0.02    0.08
  -3  13  -8    0.08    0.07
   3 -13   8    0.19    0.10
   2  12  -8   -0.04    0.09
   1  12  -8   -0.03    0.08
   1  12  -8   -0.02    0.06
  -1 -12   8   -0.03    0.06
   0  12  -8    0.02    0.05
   0  12  -8   -0.09    0.06
   0  12  -8    0.04    0.07
   0 -12   8   -0.05    0.06
  -1  12  -8    0.19    0.08
   1 -12   8    0.03    0.06
  -2  12  -8    0.35    0.09
  -2  12  -8    0.37    0.10
   2 -12   8    0.36    0.11
   2 -12   8    0.29    0.08
  -3  12  -8    0.47    0.10
  -3  12  -8    0.60    0.13
   3 -12   8    0.31    0.10
   3 -12   8    0.37    0.10
  -4  12  -8    0.35    0.09
  -4  12  -8    0.57    0.15
   4 -12   8    0.50    0.12
   3  11  -8    0.32    0.11
   2  11  -8    1.90    0.19
   1  11  -8    0.11    0.07
   1  11  -8    0.20    0.09
  -1 -11   8    0.23    0.07
   0  11  -8    2.62    0.15
   0  11  -8    2.46    0.19
   0  11  -8    2.72    0.20
   0 -11   8    2.98    0.17
  -1  11  -8    0.02    0.06
  -1  11  -8    0.03    0.07
  -1  11  -8    0.01    0.04
   1 -11   8    0.03    0.08
   1 -11   8   -0.04    0.05
  -2  11  -8    0.85    0.12
  -2  11  -8    1.14    0.15
   2 -11   8    0.98    0.14
   2 -11   8    0.84    0.10
  -3  11  -8    0.17    0.09
  -3  11  -8    0.01    0.05
   3 -11   8    0.08    0.07
   3 -11   8    0.07    0.08
  -4  11  -8    0.14    0.06
  -4  11  -8    0.11    0.10
   4 -11   8    0.27    0.11
   4 -11   8    0.00    0.08
   3  10  -8   -0.03    0.08
   3  10  -8    0.04    0.06
   2  10  -8    0.82    0.13
   1  10  -8    1.87    0.14
   1  10  -8    1.93    0.17
  -1 -10   8    1.86    0.14
   0  10  -8    0.00    0.06
   0  10  -8    0.02    0.05
   0  10  -8    0.04    0.05
   0 -10   8    0.05    0.06
   0 -10   8   -0.02    0.08
  -1  10  -8    1.19    0.12
  -1  10  -8    1.12    0.13
  -1  10  -8    1.30    0.10
  -1  10  -8    1.40    0.15
   1 -10   8    1.29    0.15
   1 -10   8    1.05    0.11
  -2  10  -8    0.01    0.06
  -2  10  -8   -0.02    0.05
  -2  10  -8    0.01    0.04
   2 -10   8    0.03    0.06
   2 -10   8    0.00    0.07
   2 -10   8    0.06    0.06
  -3  10  -8    0.14    0.06
  -3  10  -8    0.13    0.08
   3 -10   8    0.02    0.06
   3 -10   8    0.12    0.08
  -4  10  -8    2.30    0.21
  -4  10  -8    1.84    0.15
   4 -10   8    2.07    0.19
   4 -10   8    1.99    0.17
  -5  10  -8   -0.01    0.04
  -5  10  -8    0.00    0.08
   5 -10   8   -0.04    0.08
   5 -10   8   -0.08    0.06
   4   9  -8    0.08    0.10
   4   9  -8    0.15    0.07
   3   9  -8    1.32    0.16
   3   9  -8    1.17    0.13
   2   9  -8    0.05    0.06
   2   9  -8    0.10    0.09
   1   9  -8    0.76    0.09
   1   9  -8    0.69    0.12
  -1  -9   8    0.96    0.09
   0   9  -8    0.15    0.06
   0   9  -8    0.10    0.07
   0   9  -8    0.13    0.05
   0  -9   8    0.13    0.06
   0  -9   8    0.26    0.09
  -1   9  -8    1.23    0.09
  -1   9  -8    1.17    0.12
  -1   9  -8    1.32    0.13
  -1   9  -8    1.24    0.13
   1  -9   8    0.98    0.10
   1  -9   8    1.22    0.14
  -2   9  -8    0.08    0.06
  -2   9  -8    0.10    0.05
  -2   9  -8    0.15    0.07
   2  -9   8    0.08    0.08
   2  -9   8    0.12    0.06
   2  -9   8    0.17    0.06
  -3   9  -8    2.10    0.16
  -3   9  -8    2.55    0.20
  -3   9  -8    2.50    0.16
   3  -9   8    2.05    0.16
   3  -9   8    2.06    0.18
  -4   9  -8    0.33    0.07
  -4   9  -8    0.31    0.10
   4  -9   8    0.36    0.08
   4  -9   8    0.21    0.10
  -5   9  -8    0.53    0.07
  -5   9  -8    0.53    0.13
   5  -9   8    0.54    0.12
   5  -9   8    0.56    0.10
   4   8  -8    0.14    0.07
   4   8  -8    0.04    0.08
   3   8  -8    1.84    0.18
   3   8  -8    2.12    0.16
   2   8  -8    0.58    0.09
   2   8  -8    0.54    0.10
   1   8  -8    4.53    0.24
   1   8  -8    4.77    0.20
  -1  -8   8    4.80    0.24
  -1  -8   8    4.21    0.19
   0   8  -8    2.42    0.17
   0   8  -8    2.79    0.17
   0   8  -8    2.88    0.18
   0   8  -8    2.52    0.13
   0  -8   8    2.66    0.15
   0  -8   8    3.00    0.19
  -1   8  -8    6.23    0.29
  -1   8  -8    6.34    0.22
  -1   8  -8    6.37    0.27
  -1   8  -8    6.48    0.27
   1  -8   8    6.91    0.28
   1  -8   8    6.24    0.29
   1  -8   8    6.22    0.25
  -2   8  -8    0.41    0.08
  -2   8  -8    0.57    0.10
  -2   8  -8    0.45    0.08
   2  -8   8    0.33    0.07
   2  -8   8    0.52    0.10
   2  -8   8    0.40    0.07
  -3   8  -8    0.39    0.07
  -3   8  -8    0.56    0.12
  -3   8  -8    0.46    0.08
   3  -8   8    0.42    0.08
   3  -8   8    0.29    0.09
  -4   8  -8    0.24    0.09
  -4   8  -8    0.16    0.05
   4  -8   8    0.13    0.07
   4  -8   8    0.33    0.10
  -5   8  -8   -0.02    0.06
   5  -8   8   -0.08    0.05
   5  -8   8   -0.04    0.08
   5   7  -8    0.01    0.06
   5   7  -8   -0.01    0.08
   4   7  -8    0.40    0.11
   4   7  -8    0.36    0.08
   3   7  -8    1.70    0.14
   3   7  -8    1.12    0.14
   2   7  -8    0.16    0.07
   2   7  -8    0.26    0.06
   1   7  -8    0.34    0.06
   1   7  -8    0.32    0.08
   1   7  -8    0.36    0.06
  -1  -7   8    0.34    0.09
  -1  -7   8    0.36    0.06
   0   7  -8    0.75    0.09
   0   7  -8    0.79    0.10
   0   7  -8    0.99    0.10
   0   7  -8    0.83    0.08
   0  -7   8    0.85    0.09
   0  -7   8    0.99    0.12
  -1   7  -8   15.47    0.57
  -1   7  -8   15.23    0.51
  -1   7  -8   15.54    0.46
  -1   7  -8   15.25    0.53
   1  -7   8   16.19    0.52
   1  -7   8   15.87    0.55
   1  -7   8   15.91    0.49
  -2   7  -8    3.82    0.22
  -2   7  -8    3.61    0.19
  -2   7  -8    3.73    0.19
   2  -7   8    3.23    0.19
   2  -7   8    3.58    0.21
   2  -7   8    3.86    0.18
  -3   7  -8    2.29    0.14
  -3   7  -8    2.39    0.15
  -3   7  -8    2.40    0.18
   3  -7   8    2.15    0.17
   3  -7   8    2.20    0.15
  -4   7  -8    0.23    0.05
  -4   7  -8    0.23    0.07
  -4   7  -8    0.14    0.08
   4  -7   8    0.32    0.09
   4  -7   8    0.13    0.06
  -5   7  -8   -0.03    0.07
   5  -7   8   -0.01    0.05
   5  -7   8    0.05    0.09
  -6   7  -8    0.47    0.13
   6  -7   8    0.20    0.10
   6  -7   8    0.38    0.09
   5   6  -8    0.44    0.09
   5   6  -8    0.37    0.11
   4   6  -8   -0.03    0.04
   4   6  -8   -0.07    0.07
   3   6  -8    2.56    0.19
   3   6  -8    2.86    0.16
   2   6  -8    0.04    0.04
   2   6  -8    0.03    0.05
  -2  -6   8   -0.08    0.06
   1   6  -8    0.54    0.07
   1   6  -8    0.47    0.07
   1   6  -8    0.52    0.08
  -1  -6   8    0.52    0.10
  -1  -6   8    0.52    0.07
   0   6  -8   11.91    0.42
   0   6  -8   11.94    0.43
   0   6  -8   11.81    0.41
   0   6  -8   11.59    0.37
   0  -6   8   11.51    0.43
   0  -6   8   11.40    0.38
  -1   6  -8    0.29    0.04
  -1   6  -8    0.30    0.06
  -1   6  -8    0.29    0.06
  -1   6  -8    0.30    0.06
   1  -6   8    0.39    0.09
   1  -6   8    0.27    0.06
   1  -6   8    0.32    0.06
  -2   6  -8   11.20    0.40
  -2   6  -8   10.95    0.39
  -2   6  -8   11.33    0.45
   2  -6   8   12.02    0.38
   2  -6   8   11.16    0.43
   2  -6   8   11.26    0.39
  -3   6  -8    2.85    0.16
  -3   6  -8    2.66    0.19
  -3   6  -8    2.62    0.15
   3  -6   8    2.62    0.18
   3  -6   8    2.85    0.16
  -4   6  -8    0.08    0.05
  -4   6  -8    0.03    0.06
   4  -6   8    0.05    0.05
   4  -6   8    0.12    0.08
  -5   6  -8    0.95    0.15
  -5   6  -8    0.86    0.12
   5  -6   8    1.04    0.14
   5  -6   8    0.90    0.10
  -6   6  -8    0.11    0.10
   6  -6   8    0.13    0.09
   6  -6   8   -0.04    0.06
   5   5  -8    0.23    0.10
   5   5  -8    0.15    0.06
   4   5  -8   -0.06    0.06
   4   5  -8   -0.04    0.04
   3   5  -8    7.58    0.32
   3   5  -8    7.57    0.28
  -3  -5   8    7.50    0.31
   2   5  -8    1.48    0.13
   2   5  -8    1.49    0.11
  -2  -5   8    1.35    0.14
   1   5  -8    0.00    0.03
   1   5  -8    0.01    0.04
   1   5  -8    0.00    0.03
  -1  -5   8   -0.05    0.06
  -1  -5   8    0.02    0.04
   0   5  -8    6.74    0.26
   0   5  -8    6.78    0.27
   0   5  -8    6.80    0.27
   0   5  -8    6.50    0.23
   0  -5   8    6.81    0.26
   0  -5   8    6.76    0.29
   0  -5   8    6.80    0.25
  -1   5  -8    3.50    0.14
  -1   5  -8    3.88    0.18
  -1   5  -8    3.76    0.18
  -1   5  -8    3.57    0.19
   1  -5   8    3.98    0.18
   1  -5   8    3.93    0.17
   1  -5   8    3.51    0.20
  -2   5  -8   13.24    0.49
  -2   5  -8   12.85    0.43
  -2   5  -8   13.10    0.45
   2  -5   8   12.83    0.41
   2  -5   8   13.22    0.43
   2  -5   8   12.73    0.47
  -3   5  -8    8.19    0.32
  -3   5  -8    7.71    0.35
  -3   5  -8    7.58    0.29
   3  -5   8    8.29    0.34
   3  -5   8    7.75    0.30
  -4   5  -8    0.19    0.07
  -4   5  -8    0.19    0.06
   4  -5   8    0.09    0.07
   4  -5   8    0.23    0.06
  -5   5  -8   -0.02    0.07
  -5   5  -8    0.05    0.06
   5  -5   8    0.02    0.05
   5  -5   8    0.03    0.08
  -6   5  -8    0.03    0.09
   6  -5   8    0.01    0.06
   6  -5   8    0.07    0.08
   6   4  -8    0.07    0.09
   5   4  -8    0.49    0.08
   5   4  -8    0.47    0.11
   4   4  -8   -0.18    0.06
   4   4  -8   -0.05    0.04
   3   4  -8    0.80    0.11
   3   4  -8    0.75    0.08
  -3  -4   8    0.97    0.11
   2   4  -8    0.68    0.07
   2   4  -8    0.58    0.07
   2   4  -8    0.69    0.09
  -2  -4   8    0.75    0.10
   1   4  -8    0.58    0.08
   1   4  -8    0.70    0.07
   1   4  -8    0.51    0.06
  -1  -4   8    0.46    0.09
  -1  -4   8    0.50    0.06
   0   4  -8    1.81    0.11
   0   4  -8    1.75    0.09
   0   4  -8    1.54    0.11
   0   4  -8    1.76    0.10
   0   4  -8    1.71    0.12
   0  -4   8    1.65    0.11
   0  -4   8    1.84    0.15
   0  -4   8    1.73    0.11
  -1   4  -8    0.11    0.04
  -1   4  -8    0.19    0.05
  -1   4  -8    0.22    0.05
  -1   4  -8    0.19    0.03
   1  -4   8    0.19    0.05
   1  -4   8    0.21    0.05
   1  -4   8    0.10    0.06
  -2   4  -8    0.02    0.04
  -2   4  -8    0.05    0.04
  -2   4  -8    0.01    0.04
   2  -4   8   -0.10    0.04
   2  -4   8    0.00    0.05
   2  -4   8   -0.08    0.04
  -3   4  -8    7.73    0.31
  -3   4  -8    7.95    0.35
   3  -4   8    7.83    0.29
   3  -4   8    7.69    0.32
  -4   4  -8    0.84    0.13
  -4   4  -8    0.63    0.09
   4  -4   8    0.70    0.11
   4  -4   8    0.65    0.08
  -5   4  -8    2.51    0.18
  -5   4  -8    2.45    0.21
   5  -4   8    2.34    0.15
   5  -4   8    2.45    0.19
  -6   4  -8   -0.02    0.09
  -6   4  -8    0.10    0.08
   6  -4   8    0.06    0.06
   6  -4   8    0.07    0.10
   6  -4   8    0.08    0.08
   6   3  -8    0.01    0.05
   6   3  -8    0.05    0.09
   5   3  -8    0.42    0.07
   5   3  -8    0.29    0.09
   4   3  -8    0.70    0.08
   4   3  -8    0.59    0.10
  -4  -3   8    0.89    0.11
   3   3  -8   17.18    0.59
   3   3  -8   17.13    0.54
  -3  -3   8   17.51    0.58
   2   3  -8    2.85    0.14
   2   3  -8    3.03    0.14
   2   3  -8    3.02    0.17
  -2  -3   8    2.94    0.17
   1   3  -8    2.38    0.12
   1   3  -8    2.16    0.11
   1   3  -8    2.15    0.12
  -1  -3   8    2.06    0.15
   0   3  -8   35.68    0.98
   0   3  -8   30.09    1.00
   0   3  -8   35.30    1.13
   0   3  -8   37.78    1.03
   0  -3   8   36.26    1.02
   0  -3   8   36.90    0.99
   0  -3   8   35.60    1.08
  -1   3  -8    0.03    0.03
  -1   3  -8    0.02    0.02
  -1   3  -8    0.00    0.03
  -1   3  -8    0.00    0.03
   1  -3   8    0.04    0.03
   1  -3   8    0.09    0.04
   1  -3   8    0.05    0.02
  -2   3  -8    6.50    0.26
  -2   3  -8    6.30    0.24
  -2   3  -8    6.60    0.29
   2  -3   8    6.89    0.23
   2  -3   8    6.72    0.25
   2  -3   8    6.24    0.27
  -3   3  -8    0.66    0.09
  -3   3  -8    0.91    0.12
   3  -3   8    0.71    0.09
   3  -3   8    0.83    0.11
  -4   3  -8   -0.03    0.05
  -4   3  -8    0.05    0.05
   4  -3   8   -0.04    0.06
   4  -3   8    0.01    0.04
  -5   3  -8    2.08    0.20
  -5   3  -8    2.22    0.18
   5  -3   8    2.23    0.14
   5  -3   8    2.21    0.20
   5  -3   8    2.11    0.17
  -6   3  -8    0.05    0.07
  -6   3  -8   -0.13    0.08
   6  -3   8    0.01    0.09
   6  -3   8    0.06    0.08
   6  -3   8    0.04    0.05
   6   2  -8    0.41    0.08
   6   2  -8    0.32    0.10
   5   2  -8    0.25    0.06
   5   2  -8    0.33    0.09
   4   2  -8    1.36    0.10
   4   2  -8    1.18    0.13
  -4  -2   8    1.42    0.13
   3   2  -8    0.37    0.06
   3   2  -8    0.38    0.08
  -3  -2   8    0.53    0.09
   2   2  -8   35.66    0.98
   2   2  -8   34.90    1.07
   2   2  -8   34.34    0.99
  -2  -2   8   34.29    1.06
   1   2  -8    0.31    0.06
   1   2  -8    0.31    0.04
   1   2  -8    0.43    0.06
   1   2  -8    0.44    0.06
  -1  -2   8    0.29    0.07
   0   2  -8    1.06    0.09
   0   2  -8    1.28    0.10
   0   2  -8    1.17    0.08
   0  -2   8    1.20    0.13
   0  -2   8    1.30    0.10
   0  -2   8    1.09    0.09
  -1   2  -8    0.14    0.04
  -1   2  -8    0.00    0.01
  -1   2  -8    0.07    0.02
  -1   2  -8    0.09    0.04
   1  -2   8    0.02    0.03
   1  -2   8    0.04    0.03
   1  -2   8    0.00    0.02
  -2   2  -8    0.02    0.03
  -2   2  -8   -0.10    0.04
   2  -2   8    0.04    0.06
   2  -2   8   -0.02    0.03
   2  -2   8   -0.02    0.03
  -3   2  -8    1.15    0.12
  -3   2  -8    1.29    0.11
   3  -2   8    1.14    0.10
   3  -2   8    0.88    0.11
  -4   2  -8    1.41    0.15
  -4   2  -8    1.27    0.13
   4  -2   8    1.47    0.14
   4  -2   8    1.42    0.15
   4  -2   8    1.48    0.11
  -5   2  -8    0.26    0.10
  -5   2  -8    0.32    0.09
   5  -2   8    0.18    0.06
   5  -2   8    0.26    0.10
   5  -2   8    0.22    0.08
  -6   2  -8    1.85    0.21
  -6   2  -8    1.59    0.18
   6  -2   8    1.65    0.21
   6  -2   8    1.85    0.13
   6  -2   8    2.15    0.18
   6   1  -8    0.31    0.07
   6   1  -8    0.13    0.09
   5   1  -8   -0.01    0.03
   5   1  -8    0.01    0.06
  -5  -1   8    0.05    0.06
   4   1  -8    2.56    0.14
   4   1  -8    2.67    0.17
  -4  -1   8    2.62    0.17
   3   1  -8   -0.02    0.03
   3   1  -8    0.04    0.05
  -3  -1   8    0.03    0.05
   2   1  -8   10.65    0.38
   2   1  -8   11.15    0.35
   2   1  -8   10.67    0.34
  -2  -1   8   10.65    0.40
   1   1  -8    8.72    0.31
   1   1  -8    8.57    0.29
   1   1  -8    8.48    0.27
   1   1  -8    8.86    0.30
  -1  -1   8    8.18    0.33
   0   1  -8   32.77    1.01
   0   1  -8   32.94    1.07
   0   1  -8   33.54    0.93
   0  -1   8   33.13    1.07
   0  -1   8   33.73    0.96
   0  -1   8   34.27    0.94
  -1   1  -8    1.14    0.06
  -1   1  -8    1.23    0.10
   1  -1   8    1.16    0.09
   1  -1   8    1.15    0.10
   1  -1   8    0.97    0.11
   1  -1   8    1.10    0.09
  -2   1  -8    9.35    0.36
  -2   1  -8    9.99    0.39
   2  -1   8   10.19    0.33
   2  -1   8    9.31    0.39
   2  -1   8   10.27    0.37
   2  -1   8    9.81    0.32
  -3   1  -8    0.32    0.07
  -3   1  -8    0.28    0.08
   3  -1   8    0.26    0.08
   3  -1   8    0.33    0.08
   3  -1   8    0.29    0.06
  -4   1  -8    1.28    0.13
  -4   1  -8    1.37    0.15
   4  -1   8    1.16    0.15
   4  -1   8    1.05    0.12
   4  -1   8    1.20    0.10
  -5   1  -8    1.55    0.16
  -5   1  -8    1.70    0.18
   5  -1   8    2.02    0.19
   5  -1   8    1.90    0.16
   5  -1   8    1.77    0.13
  -6   1  -8    0.25    0.11
  -6   1  -8    0.13    0.08
   6  -1   8    0.17    0.10
   6  -1   8    0.09    0.06
   6   0  -8    0.38    0.10
   6   0  -8    0.38    0.07
   5   0  -8   -0.02    0.06
   5   0  -8    0.02    0.04
  -5   0   8    0.04    0.06
   4   0  -8    1.51    0.14
   4   0  -8    1.51    0.10
  -4   0   8    1.55    0.14
   3   0  -8   13.89    0.48
   3   0  -8   14.24    0.45
  -3   0   8   14.34    0.50
   2   0  -8   -0.01    0.03
   2   0  -8    0.02    0.04
  -2   0   8    0.03    0.05
   1   0  -8   12.22    0.41
   1   0  -8   12.03    0.37
   1   0  -8   12.53    0.39
   0   0  -8    0.69    0.07
   0   0  -8    0.89    0.08
   0   0   8    0.52    0.09
   0   0   8    0.77    0.07
   0   0   8    0.80    0.08
  -1   0  -8    1.28    0.07
  -1   0  -8    1.20    0.09
  -1   0  -8    1.23    0.10
   1   0   8    1.32    0.09
   1   0   8    1.15    0.10
   1   0   8    1.20    0.09
   1   0   8    1.19    0.12
  -2   0  -8   20.63    0.72
   2   0   8   21.19    0.62
   2   0   8   19.85    0.72
   2   0   8   19.69    0.66
   2   0   8   20.74    0.60
  -3   0  -8    5.28    0.25
  -3   0  -8    5.75    0.27
   3   0   8    5.74    0.28
   3   0   8    5.36    0.25
   3   0   8    5.29    0.21
  -4   0  -8    0.56    0.11
  -4   0  -8    0.57    0.09
   4   0   8    0.56    0.10
   4   0   8    0.67    0.11
   4   0   8    0.67    0.08
  -5   0  -8   -0.03    0.06
  -5   0  -8   -0.07    0.06
   5   0   8    0.01    0.07
   5   0   8    0.09    0.07
   5   0   8    0.00    0.05
  -6   0  -8    0.43    0.11
   6   0   8    0.47    0.08
   6   0   8    0.50    0.12
   6  -1  -8    1.27    0.11
  -6   1   8    1.10    0.15
   5  -1  -8    0.72    0.08
   5  -1  -8    0.72    0.11
  -5   1   8    0.73    0.11
   4  -1  -8    0.08    0.06
   4  -1  -8   -0.03    0.03
  -4   1   8    0.04    0.05
   3  -1  -8    4.35    0.19
   3  -1  -8    5.03    0.21
  -3   1   8    4.83    0.23
   2  -1  -8    3.35    0.16
   2  -1  -8    3.25    0.14
   2  -1  -8    3.37    0.15
  -2   1   8    3.09    0.18
   1  -1  -8   10.56    0.33
   1  -1  -8   10.74    0.34
   1  -1  -8   10.73    0.36
  -1   1   8   10.35    0.36
   0  -1  -8    7.35    0.27
   0  -1  -8    7.04    0.23
   0   1   8    7.02    0.26
   0   1   8    6.86    0.27
   0   1   8    7.06    0.29
  -1  -1  -8    1.00    0.09
  -1  -1  -8    0.97    0.06
   1   1   8    1.02    0.09
   1   1   8    1.13    0.09
   1   1   8    0.90    0.11
   1   1   8    1.13    0.09
  -2  -1  -8   19.65    0.67
  -2  -1  -8   18.47    0.62
   2   1   8   18.77    0.67
   2   1   8   18.05    0.55
   2   1   8   18.74    0.61
   2   1   8   19.05    0.57
  -3  -1  -8    0.41    0.08
  -3  -1  -8    0.33    0.08
   3   1   8    0.30    0.08
   3   1   8    0.33    0.08
   3   1   8    0.34    0.06
  -4  -1  -8    1.27    0.14
   4   1   8    1.36    0.14
   4   1   8    1.11    0.14
   4   1   8    1.28    0.11
  -5  -1  -8    1.93    0.18
   5   1   8    1.86    0.13
   5   1   8    2.11    0.19
   6   1   8    0.12    0.09
   6   1   8   -0.10    0.05
   6  -2  -8    0.01    0.04
  -6   2   8    0.07    0.08
   5  -2  -8    0.04    0.04
  -5   2   8    0.15    0.07
   4  -2  -8    0.46    0.06
   4  -2  -8    0.41    0.07
  -4   2   8    0.36    0.08
   3  -2  -8    3.34    0.16
   3  -2  -8    3.10    0.15
  -3   2   8    3.34    0.19
   2  -2  -8    0.66    0.07
   2  -2  -8    0.55    0.06
   2  -2  -8    0.49    0.06
   1  -2  -8   17.52    0.51
   1  -2  -8   18.32    0.56
   1  -2  -8   18.53    0.53
  -1   2   8   14.93    0.57
   0  -2  -8   10.88    0.37
   0  -2  -8   10.57    0.33
   0   2   8   10.73    0.36
   0   2   8   10.50    0.39
   0   2   8   10.33    0.39
  -1  -2  -8    3.09    0.16
  -1  -2  -8    3.01    0.12
   1   2   8    3.14    0.17
   1   2   8    3.33    0.18
   1   2   8    3.20    0.15
  -2  -2  -8   25.14    0.82
   2   2   8   25.87    0.80
   2   2   8   25.20    0.74
   2   2   8   25.62    0.88
   2   2   8   25.90    0.76
  -3  -2  -8    0.06    0.05
   3   2   8    0.04    0.06
   3   2   8    0.02    0.06
   3   2   8    0.04    0.04
  -4  -2  -8    0.20    0.08
   4   2   8    0.18    0.08
   4   2   8    0.14    0.05
  -5  -2  -8    1.28    0.16
   5   2   8    1.72    0.18
   5   2   8    1.36    0.12
   6   2   8    0.20    0.07
   6   2   8    0.31    0.12
   6  -3  -8    0.47    0.07
  -6   3   8    0.26    0.10
   5  -3  -8    0.22    0.05
  -5   3   8    0.34    0.09
   4  -3  -8    2.17    0.13
  -4   3   8    2.25    0.17
   3  -3  -8    4.15    0.18
   3  -3  -8    3.90    0.18
  -3   3   8    3.87    0.21
   2  -3  -8    0.31    0.05
   2  -3  -8    0.19    0.04
   2  -3  -8    0.25    0.04
  -2   3   8    0.32    0.07
   1  -3  -8    0.22    0.05
   1  -3  -8    0.11    0.04
   1  -3  -8    0.20    0.04
  -1   3   8    0.18    0.06
  -1   3   8    0.23    0.05
   0  -3  -8    0.03    0.03
   0  -3  -8    0.09    0.04
   0  -3  -8    0.05    0.03
   0   3   8    0.11    0.04
   0   3   8    0.12    0.05
   0   3   8    0.07    0.05
  -1  -3  -8   -0.01    0.02
  -1  -3  -8    0.06    0.04
   1   3   8    0.07    0.06
   1   3   8    0.03    0.04
   1   3   8    0.04    0.05
  -2  -3  -8    2.96    0.18
   2   3   8    3.07    0.19
   2   3   8    2.99    0.16
   2   3   8    2.75    0.17
  -3  -3  -8    0.79    0.11
   3   3   8    0.68    0.10
   3   3   8    0.73    0.08
   3   3   8    0.75    0.11
  -4  -3  -8    0.20    0.08
   4   3   8    0.23    0.06
   4   3   8    0.23    0.08
  -5  -3  -8    0.24    0.09
   5   3   8    0.40    0.11
   5   3   8    0.33    0.07
   6  -4  -8    0.00    0.04
  -6   4   8    0.07    0.08
   5  -4  -8    0.44    0.07
  -5   4   8    0.31    0.09
   4  -4  -8    0.23    0.05
  -4   4   8    0.28    0.08
   3  -4  -8    1.59    0.11
   3  -4  -8    1.66    0.11
  -3   4   8    1.71    0.14
   2  -4  -8    2.45    0.12
   2  -4  -8    2.45    0.13
   2  -4  -8    2.29    0.13
  -2   4   8    2.34    0.16
   1  -4  -8    6.48    0.24
   1  -4  -8    6.48    0.25
   1  -4  -8    6.40    0.23
  -1   4   8    6.39    0.27
  -1   4   8    6.56    0.27
   0  -4  -8    0.92    0.07
   0  -4  -8    1.11    0.09
   0   4   8    0.99    0.09
   0   4   8    1.05    0.11
   0   4   8    1.10    0.09
   0   4   8    0.82    0.10
  -1  -4  -8    0.62    0.08
  -1  -4  -8    0.67    0.06
   1   4   8    0.65    0.08
   1   4   8    0.66    0.09
   1   4   8    0.56    0.10
  -2  -4  -8    0.87    0.10
   2   4   8    0.51    0.09
   2   4   8    0.62    0.10
   2   4   8    0.76    0.09
  -3  -4  -8    0.28    0.08
   3   4   8    0.33    0.09
   3   4   8    0.20    0.06
  -4  -4  -8   -0.02    0.07
   4   4   8    0.00    0.05
   4   4   8   -0.03    0.06
   4   4   8    0.06    0.05
   5   4   8    0.32    0.07
   5   4   8    0.41    0.12
   5   4   8    0.35    0.07
   6  -5  -8    0.36    0.07
  -6   5   8    0.60    0.13
   5  -5  -8    0.58    0.08
  -5   5   8    0.69    0.12
   4  -5  -8    1.12    0.10
  -4   5   8    1.27    0.15
   3  -5  -8    1.63    0.12
  -3   5   8    1.73    0.14
   2  -5  -8    9.03    0.31
   2  -5  -8    8.60    0.29
   2  -5  -8    8.63    0.31
  -2   5   8    8.87    0.36
   1  -5  -8   28.65    0.82
   1  -5  -8   28.05    0.85
   1  -5  -8   28.96    0.88
  -1   5   8   29.49    0.96
  -1   5   8   28.69    0.91
   0  -5  -8    1.58    0.11
   0  -5  -8    1.52    0.09
   0   5   8    1.59    0.13
   0   5   8    1.59    0.12
   0   5   8    1.67    0.15
  -1  -5  -8   11.53    0.41
  -1  -5  -8   11.21    0.34
   1   5   8   10.96    0.45
   1   5   8   11.22    0.38
   1   5   8   11.44    0.39
   1   5   8   11.20    0.41
  -2  -5  -8    0.19    0.07
   2   5   8    0.04    0.06
   2   5   8    0.11    0.07
   2   5   8    0.09    0.05
   2   5   8    0.12    0.05
  -3  -5  -8    0.62    0.11
   3   5   8    0.55    0.11
   3   5   8    0.53    0.08
   3   5   8    0.73    0.09
  -4  -5  -8    0.20    0.09
   4   5   8    0.15    0.07
   4   5   8    0.14    0.09
   5   5   8    0.07    0.10
   5   5   8    0.02    0.06
   6  -6  -8    0.60    0.09
  -6   6   8    0.49    0.12
   5  -6  -8    0.50    0.08
  -5   6   8    0.46    0.11
   4  -6  -8    0.80    0.09
  -4   6   8    0.81    0.12
   3  -6  -8    0.27    0.06
  -3   6   8    0.19    0.07
   2  -6  -8    0.12    0.04
   2  -6  -8    0.18    0.05
  -2   6   8    0.18    0.06
  -2   6   8    0.19    0.07
   1  -6  -8    6.24    0.25
   1  -6  -8    6.49    0.25
   1  -6  -8    6.16    0.23
  -1   6   8    5.91    0.27
  -1   6   8    6.57    0.29
   0  -6  -8    0.52    0.06
   0  -6  -8    0.47    0.07
   0   6   8    0.57    0.11
   0   6   8    0.54    0.08
  -1  -6  -8    0.21    0.04
  -1  -6  -8    0.27    0.07
   1   6   8    0.16    0.06
   1   6   8    0.17    0.07
   1   6   8    0.35    0.10
  -2  -6  -8    0.18    0.07
   2   6   8    0.19    0.06
   2   6   8    0.23    0.09
  -3  -6  -8    1.47    0.16
   3   6   8    1.33    0.17
   3   6   8    1.28    0.12
   4   6   8    0.04    0.09
   4   6   8    0.05    0.06
   5   6   8    0.02    0.10
   5   6   8   -0.07    0.05
   6  -7  -8    0.34    0.08
  -6   7   8    0.39    0.06
  -6   7   8    0.51    0.13
   5  -7  -8    0.01    0.05
  -5   7   8    0.04    0.07
   4  -7  -8    0.02    0.04
  -4   7   8    0.02    0.05
   3  -7  -8    1.39    0.12
  -3   7   8    1.58    0.15
   2  -7  -8    4.40    0.20
   2  -7  -8    3.99    0.18
  -2   7   8    4.20    0.23
  -2   7   8    3.76    0.21
   1  -7  -8    0.30    0.06
   1  -7  -8    0.26    0.06
  -1   7   8    0.32    0.09
  -1   7   8    0.43    0.08
   0  -7  -8    8.69    0.32
   0  -7  -8    7.68    0.28
   0   7   8    8.58    0.34
   0   7   8    8.89    0.38
  -1  -7  -8    0.01    0.04
  -1  -7  -8    0.05    0.05
   1   7   8   -0.03    0.04
   1   7   8   -0.02    0.05
   1   7   8    0.03    0.08
  -2  -7  -8    0.11    0.07
   2   7   8    0.22    0.10
   2   7   8    0.10    0.05
   3   7   8    0.12    0.10
   3   7   8    0.00    0.05
   4   7   8    1.24    0.19
   4   7   8    1.30    0.14
   5  -8  -8   -0.09    0.04
  -5   8   8    0.01    0.07
   4  -8  -8    1.56    0.14
  -4   8   8    1.64    0.17
   3  -8  -8    0.56    0.09
  -3   8   8    0.56    0.10
   2  -8  -8    1.57    0.13
   2  -8  -8    1.35    0.11
  -2   8   8    1.56    0.14
  -2   8   8    1.36    0.13
   1  -8  -8    2.21    0.13
  -1   8   8    2.18    0.18
  -1   8   8    2.14    0.16
   0  -8  -8    0.63    0.07
   0   8   8    0.73    0.13
   0   8   8    0.68    0.10
  -1  -8  -8    0.67    0.10
   1   8   8    0.74    0.14
  -2  -8  -8    0.09    0.06
   2   8   8    0.05    0.09
   2   8   8    0.14    0.06
   3   8   8    1.52    0.20
   3   8   8    1.45    0.14
   4   8   8    0.53    0.16
   4   8   8    0.21    0.07
   5  -9  -8    0.10    0.07
  -5   9   8    0.09    0.08
   4  -9  -8    0.26    0.08
  -4   9   8    0.29    0.10
   3  -9  -8    0.23    0.07
  -3   9   8    0.30    0.09
   2  -9  -8    0.08    0.05
   2  -9  -8    0.10    0.05
  -2   9   8    0.06    0.06
  -2   9   8    0.13    0.07
   1  -9  -8    0.01    0.04
  -1   9   8   -0.06    0.04
  -1   9   8   -0.06    0.07
   0  -9  -8   -0.02    0.04
   0   9   8   -0.02    0.08
   1   9   8   -0.03    0.09
   2   9   8    1.45    0.14
   2   9   8    1.26    0.18
   3   9   8    0.16    0.13
   3   9   8    0.10    0.06
   5 -10  -8    0.58    0.11
  -5  10   8    0.67    0.10
  -5  10   8    0.68    0.15
   4 -10  -8    0.72    0.11
  -4  10   8    0.49    0.13
   3 -10  -8   -0.06    0.04
  -3  10   8   -0.01    0.06
   2 -10  -8    0.17    0.06
  -2  10   8    0.20    0.09
  -2  10   8    0.11    0.07
   1 -10  -8    0.38    0.07
  -1  10   8    0.53    0.10
  -1  10   8    0.29    0.11
   0 -10  -8    0.07    0.05
   0  10   8    0.13    0.10
   1  10   8    0.07    0.10
   2  10   8    0.52    0.16
   3  10   8    0.04    0.06
   3  10   8    0.28    0.15
   4 -11  -8    2.87    0.21
  -4  11   8    3.00    0.21
  -4  11   8    3.33    0.25
   3 -11  -8    0.39    0.08
   3 -11  -8    0.32    0.08
  -3  11   8    0.35    0.11
   2 -11  -8    2.04    0.15
  -2  11   8    1.84    0.17
  -2  11   8    1.82    0.19
   1 -11  -8    0.37    0.08
  -1  11   8    0.25    0.11
   0 -11  -8    0.10    0.05
   0  11   8    0.00    0.10
   1  11   8   -0.24    0.10
   2  11   8    0.20    0.14
   3 -12  -8   -0.03    0.06
  -3  12   8    0.08    0.08
   2 -12  -8    0.44    0.09
  -2  12   8    0.29    0.11
  -2  12   8    0.48    0.13
   1 -12  -8    0.07    0.06
  -1  12   8    0.26    0.12
   0 -12  -8    2.06    0.15
   0  12   8    2.33    0.25
   1  12   8    1.24    0.21
   1 -13  -8    0.86    0.11
  -1  13   8    1.08    0.19
  -1  13  -9    0.05    0.08
   1 -13   9   -0.03    0.07
   1  12  -9    0.38    0.08
   1  12  -9    0.11    0.09
   0  12  -9    0.11    0.06
   0  12  -9   -0.01    0.07
   0 -12   9    0.08    0.07
  -1  12  -9   -0.06    0.06
   1 -12   9    0.02    0.07
  -2  12  -9    0.46    0.12
  -2  12  -9    0.39    0.09
   2 -12   9    0.35    0.08
   2 -12   9    0.48    0.12
  -3  12  -9    0.25    0.08
  -3  12  -9    0.31    0.11
   3 -12   9    0.29    0.11
   3 -12   9    0.10    0.08
   2  11  -9   -0.01    0.07
   2  11  -9   -0.09    0.08
   1  11  -9    2.50    0.21
   1  11  -9    2.72    0.17
  -1 -11   9    2.69    0.16
   0  11  -9    0.16    0.06
   0  11  -9    0.08    0.07
   0 -11   9    0.03    0.06
  -1  11  -9    0.33    0.09
  -1  11  -9    0.46    0.10
   1 -11   9    0.42    0.08
   1 -11   9    0.70    0.13
  -2  11  -9    0.07    0.07
  -2  11  -9   -0.01    0.06
   2 -11   9    0.01    0.08
   2 -11   9    0.00    0.06
  -3  11  -9   -0.06    0.08
  -3  11  -9    0.01    0.06
   3 -11   9    0.07    0.09
   3 -11   9   -0.02    0.07
  -4  11  -9    0.55    0.09
  -4  11  -9    0.91    0.17
   4 -11   9    0.74    0.12
   4 -11   9    0.51    0.13
   3  10  -9   -0.10    0.08
   2  10  -9    0.07    0.09
   1  10  -9    0.01    0.08
   1  10  -9    0.13    0.07
  -1 -10   9    0.04    0.06
   0  10  -9    0.14    0.08
   0  10  -9    0.06    0.05
   0 -10   9    0.15    0.10
   0 -10   9    0.09    0.07
  -1  10  -9    3.15    0.19
  -1  10  -9    3.16    0.21
  -1  10  -9    3.26    0.21
   1 -10   9    2.87    0.18
   1 -10   9    3.35    0.23
  -2  10  -9    0.73    0.12
  -2  10  -9    0.96    0.13
  -2  10  -9    0.63    0.10
   2 -10   9    0.50    0.09
   2 -10   9    0.81    0.12
   2 -10   9    0.71    0.13
  -3  10  -9    0.77    0.14
  -3  10  -9    0.69    0.11
   3 -10   9    0.72    0.11
   3 -10   9    0.63    0.12
  -4  10  -9    0.36    0.08
  -4  10  -9    0.36    0.11
   4 -10   9    0.32    0.09
   4 -10   9    0.12    0.09
   3   9  -9    0.08    0.06
   3   9  -9    0.15    0.10
   2   9  -9    0.11    0.09
   1   9  -9    1.32    0.15
   1   9  -9    1.51    0.13
  -1  -9   9    1.41    0.13
   0   9  -9    0.85    0.11
   0   9  -9    0.81    0.09
   0   9  -9    0.70    0.11
   0  -9   9    0.82    0.13
   0  -9   9    0.90    0.10
  -1   9  -9    1.43    0.14
  -1   9  -9    1.77    0.15
  -1   9  -9    1.37    0.15
   1  -9   9    1.58    0.14
   1  -9   9    1.34    0.16
  -2   9  -9    0.00    0.05
  -2   9  -9   -0.02    0.06
  -2   9  -9    0.06    0.06
   2  -9   9    0.08    0.08
   2  -9   9    0.05    0.05
   2  -9   9    0.05    0.06
  -3   9  -9    0.16    0.07
  -3   9  -9    0.17    0.06
  -3   9  -9    0.10    0.08
   3  -9   9    0.11    0.09
   3  -9   9    0.16    0.07
  -4   9  -9    0.21    0.10
  -4   9  -9    0.22    0.07
   4  -9   9   -0.01    0.08
   4  -9   9    0.21    0.08
  -5   9  -9    0.13    0.09
   5  -9   9    0.13    0.09
   5  -9   9    0.06    0.07
   4   8  -9    0.01    0.06
   4   8  -9    0.03    0.10
   3   8  -9    0.13    0.09
   3   8  -9    0.12    0.06
   2   8  -9    0.13    0.06
   2   8  -9    0.20    0.07
   2   8  -9    0.18    0.09
   1   8  -9    6.67    0.26
   1   8  -9    7.06    0.31
  -1  -8   9    6.60    0.26
  -1  -8   9    7.35    0.32
   0   8  -9    0.13    0.05
   0   8  -9    0.21    0.06
   0   8  -9    0.08    0.06
   0  -8   9    0.09    0.05
   0  -8   9    0.07    0.08
  -1   8  -9    5.37    0.25
  -1   8  -9    5.92    0.28
  -1   8  -9    5.86    0.26
  -1   8  -9    5.46    0.20
   1  -8   9    5.17    0.23
   1  -8   9    5.55    0.28
  -2   8  -9    0.66    0.11
  -2   8  -9    0.36    0.08
  -2   8  -9    0.59    0.09
   2  -8   9    0.48    0.08
   2  -8   9    0.44    0.08
   2  -8   9    0.42    0.10
  -3   8  -9    0.09    0.07
  -3   8  -9    0.08    0.06
  -3   8  -9    0.17    0.06
   3  -8   9   -0.05    0.06
   3  -8   9    0.07    0.06
  -4   8  -9    3.76    0.26
  -4   8  -9    3.84    0.20
   4  -8   9    4.17    0.22
   4  -8   9    3.71    0.24
  -5   8  -9    0.60    0.13
   5  -8   9    0.52    0.12
   5  -8   9    0.51    0.10
   4   7  -9    0.11    0.06
   4   7  -9    0.13    0.08
   3   7  -9    0.00    0.07
   3   7  -9    0.03    0.05
   2   7  -9    0.53    0.09
   2   7  -9    0.35    0.07
   2   7  -9    0.37    0.09
   1   7  -9    0.06    0.05
   1   7  -9    0.08    0.06
  -1  -7   9    0.10    0.09
  -1  -7   9    0.09    0.06
   0   7  -9    0.42    0.08
   0   7  -9    0.31    0.05
   0   7  -9    0.37    0.08
   0   7  -9    0.42    0.07
   0  -7   9    0.41    0.10
   0  -7   9    0.45    0.07
  -1   7  -9    0.35    0.07
  -1   7  -9    0.42    0.08
  -1   7  -9    0.37    0.08
  -1   7  -9    0.29    0.05
   1  -7   9    0.55    0.11
   1  -7   9    0.28    0.08
   1  -7   9    0.24    0.06
  -2   7  -9    1.27    0.14
  -2   7  -9    0.98    0.11
  -2   7  -9    0.90    0.11
   2  -7   9    1.04    0.11
   2  -7   9    1.01    0.13
   2  -7   9    1.03    0.10
  -3   7  -9    1.75    0.14
  -3   7  -9    2.04    0.17
  -3   7  -9    1.72    0.13
   3  -7   9    1.72    0.16
   3  -7   9    1.90    0.15
  -4   7  -9    3.65    0.25
  -4   7  -9    3.58    0.18
  -4   7  -9    3.82    0.22
   4  -7   9    4.05    0.21
   4  -7   9    3.75    0.24
  -5   7  -9    0.39    0.11
   5  -7   9    0.40    0.09
   5  -7   9    0.41    0.11
   5   6  -9   -0.02    0.06
   5   6  -9    0.02    0.09
   4   6  -9    0.60    0.11
   4   6  -9    0.62    0.09
   3   6  -9    0.32    0.07
   3   6  -9    0.25    0.09
   2   6  -9    0.96    0.12
   2   6  -9    0.99    0.10
   2   6  -9    1.02    0.11
  -2  -6   9    1.08    0.13
   1   6  -9    1.91    0.13
   1   6  -9    1.96    0.12
   1   6  -9    2.08    0.15
  -1  -6   9    1.82    0.12
  -1  -6   9    1.91    0.17
   0   6  -9    0.25    0.06
   0   6  -9    0.26    0.06
   0   6  -9    0.12    0.04
   0   6  -9    0.29    0.07
   0  -6   9    0.15    0.06
   0  -6   9    0.21    0.09
  -1   6  -9    2.60    0.16
  -1   6  -9    2.63    0.16
  -1   6  -9    2.82    0.16
  -1   6  -9    2.61    0.12
   1  -6   9    2.63    0.18
   1  -6   9    2.68    0.15
   1  -6   9    2.49    0.17
  -2   6  -9    3.04    0.17
  -2   6  -9    3.02    0.17
  -2   6  -9    3.13    0.19
   2  -6   9    3.14    0.20
   2  -6   9    3.20    0.18
   2  -6   9    3.23    0.17
  -3   6  -9    0.05    0.04
  -3   6  -9   -0.02    0.04
  -3   6  -9    0.00    0.05
   3  -6   9    0.12    0.07
   3  -6   9    0.06    0.05
  -4   6  -9    0.34    0.08
  -4   6  -9    0.38    0.10
   4  -6   9    0.31    0.09
   4  -6   9    0.24    0.07
  -5   6  -9    0.39    0.09
  -5   6  -9    0.54    0.13
   5  -6   9    0.48    0.09
   5  -6   9    0.53    0.11
   5   5  -9    0.02    0.08
   5   5  -9    0.13    0.07
   4   5  -9    0.72    0.12
   4   5  -9    0.94    0.11
   3   5  -9    2.23    0.17
   3   5  -9    2.05    0.14
  -3  -5   9    2.40    0.17
   2   5  -9    5.02    0.21
   2   5  -9    4.44    0.19
   2   5  -9    4.32    0.23
  -2  -5   9    4.51    0.24
   1   5  -9    0.95    0.09
   1   5  -9    0.99    0.11
   1   5  -9    0.85    0.09
  -1  -5   9    0.98    0.13
  -1  -5   9    0.73    0.07
   0   5  -9    2.38    0.15
   0   5  -9    2.44    0.14
   0   5  -9    2.46    0.12
   0   5  -9    2.45    0.15
   0  -5   9    2.22    0.14
   0  -5   9    2.39    0.18
  -1   5  -9    3.90    0.19
  -1   5  -9    3.53    0.14
  -1   5  -9    3.48    0.19
  -1   5  -9    3.31    0.18
   1  -5   9    3.66    0.18
   1  -5   9    3.41    0.21
   1  -5   9    3.65    0.17
  -2   5  -9    1.42    0.12
  -2   5  -9    1.33    0.12
  -2   5  -9    1.64    0.14
   2  -5   9    1.57    0.15
   2  -5   9    1.25    0.12
   2  -5   9    1.44    0.12
  -3   5  -9    0.24    0.08
  -3   5  -9    0.19    0.05
  -3   5  -9    0.31    0.07
   3  -5   9    0.21    0.08
   3  -5   9    0.34    0.07
  -4   5  -9   -0.01    0.05
  -4   5  -9    0.05    0.07
   4  -5   9    0.01    0.05
   4  -5   9   -0.02    0.06
  -5   5  -9    0.08    0.07
  -5   5  -9   -0.01    0.08
   5  -5   9    0.05    0.08
   5  -5   9    0.01    0.05
   6  -5   9    0.16    0.10
   5   4  -9    0.28    0.07
   5   4  -9    0.24    0.10
   4   4  -9    0.48    0.08
   4   4  -9    0.54    0.11
   3   4  -9    0.55    0.08
   3   4  -9    0.49    0.10
  -3  -4   9    0.74    0.11
   2   4  -9    7.23    0.26
   2   4  -9    6.69    0.30
   2   4  -9    7.38    0.27
  -2  -4   9    6.83    0.31
   1   4  -9    1.38    0.10
   1   4  -9    1.41    0.10
   1   4  -9    1.52    0.12
  -1  -4   9    1.44    0.10
  -1  -4   9    1.20    0.14
   0   4  -9    0.52    0.07
   0   4  -9    0.53    0.08
   0   4  -9    0.48    0.08
   0   4  -9    0.42    0.05
   0  -4   9    0.45    0.07
   0  -4   9    0.52    0.07
   0  -4   9    0.59    0.10
  -1   4  -9    1.78    0.12
  -1   4  -9    1.94    0.13
  -1   4  -9    1.71    0.09
  -1   4  -9    1.67    0.12
   1  -4   9    1.76    0.12
   1  -4   9    1.70    0.15
   1  -4   9    1.70    0.12
  -2   4  -9    2.36    0.14
  -2   4  -9    2.42    0.16
  -2   4  -9    2.37    0.14
   2  -4   9    1.99    0.13
   2  -4   9    2.37    0.17
   2  -4   9    1.88    0.14
  -3   4  -9    3.34    0.19
  -3   4  -9    3.31    0.21
   3  -4   9    3.36    0.21
   3  -4   9    3.07    0.17
  -4   4  -9    0.06    0.07
  -4   4  -9    0.00    0.04
   4  -4   9    0.06    0.07
   4  -4   9    0.09    0.05
  -5   4  -9    1.12    0.15
  -5   4  -9    1.35    0.18
   5  -4   9    1.29    0.12
   5  -4   9    0.92    0.14
  -6   4  -9    0.28    0.12
  -6   4  -9    0.34    0.11
   6  -4   9    0.27    0.08
   6  -4   9    0.22    0.10
   6  -4   9    0.16    0.11
   5   3  -9    0.12    0.09
   5   3  -9    0.10    0.05
   4   3  -9    1.78    0.13
   4   3  -9    1.76    0.17
  -4  -3   9    1.75    0.15
   3   3  -9    0.12    0.05
   3   3  -9    0.18    0.07
  -3  -3   9    0.23    0.07
   2   3  -9    0.75    0.10
   2   3  -9    0.92    0.09
   2   3  -9    0.99    0.09
  -2  -3   9    0.91    0.12
   1   3  -9    1.13    0.08
   1   3  -9    1.06    0.11
   1   3  -9    1.21    0.09
  -1  -3   9    1.10    0.13
   0   3  -9    8.90    0.32
   0   3  -9    8.88    0.33
   0   3  -9    8.31    0.32
   0   3  -9    8.83    0.28
   0  -3   9    8.70    0.30
   0  -3   9    8.65    0.31
   0  -3   9    8.94    0.35
  -1   3  -9    0.69    0.08
  -1   3  -9    0.87    0.09
  -1   3  -9    0.82    0.09
  -1   3  -9    0.67    0.06
   1  -3   9    0.61    0.10
   1  -3   9    0.60    0.07
   1  -3   9    0.58    0.07
  -2   3  -9    1.25    0.11
  -2   3  -9    1.34    0.12
   2  -3   9    1.04    0.10
   2  -3   9    0.99    0.12
   2  -3   9    1.07    0.11
  -3   3  -9    2.62    0.19
  -3   3  -9    2.73    0.17
   3  -3   9    2.78    0.18
   3  -3   9    2.60    0.16
  -4   3  -9    0.50    0.11
  -4   3  -9    0.28    0.07
   4  -3   9    0.44    0.10
   4  -3   9    0.39    0.07
  -5   3  -9    0.50    0.10
  -5   3  -9    0.62    0.14
   5  -3   9    0.48    0.08
   5  -3   9    0.49    0.11
   5  -3   9    0.44    0.13
  -6   3  -9   -0.09    0.08
  -6   3  -9    0.03    0.09
   6  -3   9    0.04    0.09
   6  -3   9    0.01    0.06
   6  -3   9    0.04    0.10
   6   2  -9   -0.16    0.08
   6   2  -9    0.01    0.05
   5   2  -9    1.33    0.12
   5   2  -9    1.06    0.14
   4   2  -9   -0.01    0.06
   4   2  -9   -0.05    0.04
  -4  -2   9    0.13    0.06
   3   2  -9    8.54    0.31
   3   2  -9    8.75    0.35
  -3  -2   9    8.85    0.35
   2   2  -9    4.35    0.18
   2   2  -9    4.59    0.19
   2   2  -9    4.55    0.22
  -2  -2   9    4.27    0.23
   1   2  -9    0.46    0.05
   1   2  -9    0.37    0.06
   1   2  -9    0.45    0.06
   1   2  -9    0.36    0.07
  -1  -2   9    0.51    0.09
   0   2  -9    0.66    0.08
   0   2  -9    0.74    0.07
   0   2  -9    0.59    0.06
   0   2  -9    0.47    0.07
   0  -2   9    0.68    0.11
   0  -2   9    0.52    0.07
   0  -2   9    0.64    0.08
  -1   2  -9    2.55    0.10
  -1   2  -9    2.54    0.15
  -1   2  -9    2.37    0.14
   1  -2   9    2.36    0.17
   1  -2   9    2.85    0.14
   1  -2   9    2.26    0.13
  -2   2  -9    1.75    0.12
  -2   2  -9    1.69    0.14
   2  -2   9    1.60    0.11
   2  -2   9    1.59    0.12
   2  -2   9    1.60    0.14
  -3   2  -9    4.06    0.22
  -3   2  -9    4.85    0.26
   3  -2   9    4.63    0.24
   3  -2   9    4.70    0.25
   3  -2   9    4.45    0.20
  -4   2  -9    0.00    0.05
  -4   2  -9   -0.05    0.06
   4  -2   9    0.05    0.04
   4  -2   9   -0.01    0.06
   4  -2   9    0.07    0.07
  -5   2  -9    0.55    0.11
  -5   2  -9    0.42    0.12
   5  -2   9    0.44    0.08
   5  -2   9    0.39    0.10
   5  -2   9    0.33    0.11
  -6   2  -9    0.56    0.12
  -6   2  -9    0.60    0.15
   6  -2   9    0.68    0.14
   6  -2   9    0.65    0.13
   6  -2   9    0.63    0.10
   6   1  -9   -0.01    0.05
   6   1  -9   -0.10    0.08
   5   1  -9    0.07    0.05
   5   1  -9    0.19    0.08
  -5  -1   9    0.14    0.08
   4   1  -9   -0.01    0.03
   4   1  -9   -0.02    0.06
  -4  -1   9    0.06    0.06
   3   1  -9    0.48    0.07
   3   1  -9    0.40    0.08
  -3  -1   9    0.63    0.10
   2   1  -9    5.98    0.22
   2   1  -9    6.33    0.26
   2   1  -9    6.05    0.23
  -2  -1   9    6.23    0.28
   1   1  -9    0.17    0.04
   1   1  -9    0.14    0.04
   1   1  -9    0.19    0.05
  -1  -1   9    0.18    0.07
   0   1  -9    0.64    0.06
   0   1  -9    0.59    0.07
   0   1  -9    0.57    0.07
   0   1  -9    0.63    0.07
   0  -1   9    0.66    0.07
   0  -1   9    0.62    0.08
   0  -1   9    0.57    0.07
  -1   1  -9    0.85    0.10
  -1   1  -9    0.66    0.09
   1  -1   9    0.77    0.07
   1  -1   9    0.85    0.11
   1  -1   9    0.59    0.08
   1  -1   9    0.55    0.07
  -2   1  -9    1.10    0.12
  -2   1  -9    1.00    0.10
   2  -1   9    1.08    0.10
   2  -1   9    0.98    0.12
   2  -1   9    1.02    0.10
   2  -1   9    1.37    0.14
  -3   1  -9    1.50    0.15
  -3   1  -9    1.52    0.13
   3  -1   9    1.00    0.10
   3  -1   9    1.05    0.13
   3  -1   9    1.37    0.15
  -4   1  -9    0.03    0.07
  -4   1  -9    0.08    0.06
   4  -1   9    0.14    0.07
   4  -1   9    0.00    0.04
   4  -1   9    0.02    0.07
  -5   1  -9    1.09    0.16
  -5   1  -9    1.17    0.17
   5  -1   9    0.97    0.11
   5  -1   9    1.18    0.14
   5  -1   9    1.16    0.17
  -6   1  -9    0.19    0.10
  -6   1  -9    0.23    0.12
   6  -1   9    0.13    0.07
   6  -1   9    0.25    0.11
   6   0  -9    0.83    0.10
   5   0  -9    1.71    0.17
   5   0  -9    1.77    0.13
  -5   0   9    1.81    0.17
   4   0  -9    0.41    0.09
   4   0  -9    0.29    0.06
  -4   0   9    0.36    0.09
   3   0  -9    1.95    0.14
   3   0  -9    1.64    0.12
  -3   0   9    1.66    0.14
   2   0  -9    1.21    0.10
   2   0  -9    1.53    0.12
   2   0  -9    1.53    0.10
  -2   0   9    1.48    0.13
   1   0  -9    3.05    0.14
   1   0  -9    2.94    0.13
   1   0  -9    3.05    0.16
  -1   0   9    3.28    0.19
   0   0  -9   -0.01    0.03
   0   0  -9   -0.01    0.02
   0   0  -9    0.07    0.04
   0   0   9   -0.05    0.03
   0   0   9   -0.01    0.03
   0   0   9    0.01    0.06
  -1   0  -9    4.02    0.14
  -1   0  -9    3.84    0.19
  -1   0  -9    3.54    0.18
   1   0   9    3.80    0.19
   1   0   9    3.88    0.21
   1   0   9    4.18    0.17
   1   0   9    3.61    0.17
  -2   0  -9    1.01    0.11
  -2   0  -9    1.12    0.12
   2   0   9    0.80    0.09
   2   0   9    0.87    0.08
   2   0   9    0.98    0.12
   2   0   9    0.69    0.11
  -3   0  -9    4.46    0.23
  -3   0  -9    4.52    0.25
   3   0   9    4.55    0.25
   3   0   9    4.61    0.20
   3   0   9    4.36    0.23
  -4   0  -9    0.46    0.11
  -4   0  -9    0.35    0.09
   4   0   9    0.35    0.09
   4   0   9    0.41    0.07
   4   0   9    0.50    0.11
  -5   0  -9   -0.02    0.08
  -5   0  -9    0.20    0.08
   5   0   9    0.15    0.09
   5   0   9    0.18    0.09
   5   0   9    0.14    0.06
  -6   0  -9    0.44    0.11
   6  -1  -9    0.95    0.10
  -6   1   9    1.19    0.16
   5  -1  -9    5.94    0.24
   5  -1  -9    5.56    0.27
  -5   1   9    5.94    0.30
   4  -1  -9    4.02    0.18
   4  -1  -9    3.85    0.21
  -4   1   9    3.95    0.23
   3  -1  -9    8.63    0.33
   3  -1  -9    8.67    0.31
  -3   1   9    8.62    0.36
   2  -1  -9    0.52    0.07
   2  -1  -9    0.41    0.06
   2  -1  -9    0.50    0.07
  -2   1   9    0.49    0.09
   1  -1  -9    1.77    0.10
   1  -1  -9    2.04    0.11
   1  -1  -9    1.85    0.12
   0  -1  -9   -0.01    0.02
   0  -1  -9   -0.04    0.03
   0   1   9    0.01    0.06
   0   1   9   -0.01    0.03
   0   1   9    0.00    0.03
  -1  -1  -9    0.53    0.05
  -1  -1  -9    0.42    0.08
   1   1   9    0.67    0.11
   1   1   9    0.61    0.07
   1   1   9    0.59    0.08
  -2  -1  -9    1.26    0.12
   2   1   9    1.35    0.11
   2   1   9    1.17    0.14
   2   1   9    1.18    0.13
   2   1   9    1.27    0.11
  -3  -1  -9    0.62    0.10
   3   1   9    0.77    0.11
   3   1   9    0.62    0.08
   3   1   9    0.79    0.12
  -4  -1  -9    0.25    0.08
   4   1   9    0.18    0.08
   4   1   9    0.27    0.09
   4   1   9    0.14    0.06
  -5  -1  -9    0.58    0.12
   5   1   9    0.96    0.14
   5   1   9    0.95    0.10
   6  -2  -9   -0.03    0.05
  -6   2   9   -0.10    0.07
   5  -2  -9    0.14    0.06
  -5   2   9    0.19    0.08
   4  -2  -9    0.00    0.05
   4  -2  -9    0.02    0.04
  -4   2   9    0.05    0.06
   3  -2  -9    1.01    0.10
   3  -2  -9    0.87    0.09
  -3   2   9    1.08    0.13
   2  -2  -9    0.36    0.06
   2  -2  -9    0.32    0.05
   2  -2  -9    0.36    0.06
  -2   2   9    0.27    0.07
   1  -2  -9   12.74    0.40
   1  -2  -9   13.13    0.44
   1  -2  -9   13.30    0.42
  -1   2   9   12.85    0.47
   0  -2  -9   -0.02    0.03
   0  -2  -9   -0.02    0.02
   0   2   9    0.01    0.06
   0   2   9    0.02    0.04
   0   2   9    0.02    0.04
  -1  -2  -9    9.39    0.36
  -1  -2  -9   10.01    0.30
   1   2   9    9.66    0.38
   1   2   9   10.71    0.35
   1   2   9    9.96    0.39
  -2  -2  -9   23.92    0.78
   2   2   9   23.00    0.83
   2   2   9   24.70    0.72
   2   2   9   23.05    0.76
  -3  -2  -9    0.09    0.06
   3   2   9    0.07    0.05
   3   2   9    0.09    0.06
   3   2   9    0.07    0.07
  -4  -2  -9    4.14    0.25
   4   2   9    4.03    0.25
   4   2   9    3.83    0.19
  -5  -2  -9    0.18    0.09
   5   2   9    0.18    0.07
   5   2   9    0.11    0.09
   6  -3  -9   -0.04    0.05
  -6   3   9   -0.02    0.07
   5  -3  -9    1.50    0.13
  -5   3   9    1.77    0.17
   4  -3  -9    0.01    0.04
  -4   3   9    0.00    0.05
   3  -3  -9    1.59    0.12
   3  -3  -9    1.64    0.12
  -3   3   9    1.88    0.15
   2  -3  -9    2.12    0.12
   2  -3  -9    2.37    0.13
   2  -3  -9    2.22    0.13
  -2   3   9    2.29    0.16
   1  -3  -9    3.62    0.15
   1  -3  -9    3.56    0.17
   1  -3  -9    3.84    0.18
  -1   3   9    3.62    0.18
  -1   3   9    3.36    0.20
   0  -3  -9    5.46    0.23
   0  -3  -9    5.62    0.20
   0   3   9    5.80    0.26
   0   3   9    5.93    0.24
   0   3   9    5.64    0.26
  -1  -3  -9    5.87    0.25
   1   3   9    5.35    0.26
   1   3   9    5.66    0.26
   1   3   9    5.68    0.23
  -2  -3  -9    0.24    0.07
   2   3   9    0.33    0.08
   2   3   9    0.12    0.05
   2   3   9    0.17    0.08
  -3  -3  -9    1.14    0.13
   3   3   9    0.88    0.10
   3   3   9    0.85    0.12
   3   3   9    0.99    0.13
  -4  -3  -9    2.34    0.20
   4   3   9    2.02    0.15
   4   3   9    2.36    0.20
  -5  -3  -9    0.75    0.13
   5   3   9    0.66    0.10
   5   3   9    0.67    0.13
   6  -4  -9    0.14    0.06
  -6   4   9    0.08    0.09
   5  -4  -9    0.13    0.06
  -5   4   9    0.23    0.08
   4  -4  -9   -0.03    0.03
  -4   4   9   -0.01    0.05
   3  -4  -9    2.78    0.15
  -3   4   9    2.64    0.18
   2  -4  -9    4.79    0.19
   2  -4  -9    4.79    0.20
   2  -4  -9    4.89    0.21
  -2   4   9    4.91    0.25
   1  -4  -9    5.96    0.22
   1  -4  -9    6.38    0.25
   1  -4  -9    6.25    0.24
  -1   4   9    5.98    0.28
  -1   4   9    5.96    0.27
   0  -4  -9    0.05    0.03
   0  -4  -9    0.08    0.04
   0   4   9    0.06    0.05
   0   4   9    0.01    0.06
   0   4   9    0.05    0.05
   0   4   9   -0.01    0.05
  -1  -4  -9    0.10    0.04
  -1  -4  -9    0.16    0.06
   1   4   9    0.09    0.06
   1   4   9    0.03    0.06
   1   4   9    0.12    0.05
  -2  -4  -9    0.24    0.07
   2   4   9    0.14    0.07
   2   4   9    0.06    0.07
   2   4   9    0.09    0.06
  -3  -4  -9    1.44    0.16
   3   4   9    1.06    0.11
   3   4   9    1.46    0.16
  -4  -4  -9    0.18    0.09
   4   4   9    0.05    0.05
   4   4   9    0.14    0.08
   4   4   9    0.01    0.05
  -5  -4  -9    0.19    0.10
   5   4   9    0.18    0.08
   5   4   9    0.17    0.10
   5   4   9    0.12    0.07
   6  -5  -9   -0.01    0.05
  -6   5   9    0.09    0.09
   5  -5  -9    0.39    0.08
  -5   5   9    0.26    0.09
   4  -5  -9    0.05    0.04
  -4   5   9    0.05    0.06
   3  -5  -9    2.24    0.14
  -3   5   9    2.14    0.17
   2  -5  -9    3.65    0.18
   2  -5  -9    3.99    0.18
   2  -5  -9    3.66    0.17
  -2   5   9    3.68    0.21
   1  -5  -9    0.02    0.04
   1  -5  -9    0.01    0.04
   1  -5  -9   -0.03    0.04
  -1   5   9    0.04    0.06
  -1   5   9    0.00    0.06
   0  -5  -9    5.94    0.25
   0  -5  -9    5.77    0.21
   0   5   9    5.52    0.26
   0   5   9    5.62    0.28
  -1  -5  -9    7.28    0.30
  -1  -5  -9    6.73    0.23
   1   5   9    6.94    0.33
   1   5   9    6.99    0.30
   1   5   9    7.13    0.28
   1   5   9    7.23    0.29
  -2  -5  -9    6.05    0.28
   2   5   9    5.59    0.24
   2   5   9    5.23    0.25
   2   5   9    5.50    0.30
   2   5   9    5.65    0.24
  -3  -5  -9    0.27    0.09
   3   5   9    0.45    0.11
   3   5   9    0.37    0.08
   3   5   9    0.33    0.08
  -4  -5  -9    0.62    0.13
   4   5   9    0.68    0.10
   4   5   9    0.86    0.15
   5   5   9    0.40    0.13
   5  -6  -9    0.29    0.07
  -5   6   9    0.54    0.12
   4  -6  -9    0.12    0.05
  -4   6   9    0.14    0.07
   3  -6  -9    6.72    0.27
  -3   6   9    6.77    0.32
   2  -6  -9    5.72    0.24
   2  -6  -9    5.58    0.22
  -2   6   9    5.46    0.28
   1  -6  -9   -0.03    0.04
   1  -6  -9   -0.02    0.03
  -1   6   9   -0.08    0.06
  -1   6   9   -0.08    0.04
   0  -6  -9    4.41    0.21
   0  -6  -9    4.09    0.17
   0   6   9    4.28    0.25
   0   6   9    4.55    0.22
  -1  -6  -9    0.56    0.09
   1   6   9    0.55    0.09
   1   6   9    0.67    0.09
   1   6   9    0.52    0.11
  -2  -6  -9    0.01    0.06
   2   6   9   -0.13    0.07
   2   6   9   -0.02    0.05
  -3  -6  -9    0.01    0.07
   3   6   9    0.07    0.08
   3   6   9    0.03    0.05
  -4  -6  -9    0.68    0.14
   4   6   9    0.63    0.14
   4   6   9    0.60    0.10
   5  -7  -9   -0.03    0.05
  -5   7   9    0.08    0.08
   4  -7  -9    0.03    0.05
  -4   7   9    0.19    0.07
   3  -7  -9    0.94    0.11
  -3   7   9    1.01    0.14
   2  -7  -9    0.66    0.08
   2  -7  -9    0.56    0.08
  -2   7   9    0.75    0.12
   1  -7  -9    0.21    0.05
  -1   7   9    0.20    0.08
  -1   7   9    0.13    0.07
   0  -7  -9    0.81    0.10
   0  -7  -9    0.71    0.08
   0   7   9    0.82    0.11
   0   7   9    0.89    0.14
  -1  -7  -9    0.11    0.07
   1   7   9    0.21    0.10
   1   7   9    0.19    0.08
  -2  -7  -9    0.02    0.07
   2   7   9    0.09    0.10
   2   7   9    0.00    0.05
  -3  -7  -9    0.31    0.09
   3   7   9    0.32    0.13
   3   7   9    0.28    0.09
   4   7   9    0.89    0.17
   4   7   9    0.80    0.12
   5  -8  -9    0.17    0.08
  -5   8   9    0.17    0.09
   4  -8  -9    2.49    0.17
  -4   8   9    2.52    0.21
   3  -8  -9    0.52    0.09
  -3   8   9    0.59    0.11
   2  -8  -9    0.16    0.06
   2  -8  -9    0.04    0.05
  -2   8   9    0.14    0.07
   1  -8  -9    0.18    0.05
  -1   8   9    0.17    0.08
  -1   8   9    0.21    0.08
   0  -8  -9    0.70    0.08
   0   8   9    0.97    0.12
   0   8   9    0.93    0.14
  -1  -8  -9    1.93    0.16
   1   8   9    2.01    0.21
  -2  -8  -9    0.09    0.07
   2   8   9    0.05    0.10
   2   8   9    0.07    0.05
   3   8   9    0.00    0.06
   3   8   9    0.19    0.12
   5  -9  -9    0.09    0.07
  -5   9   9    0.03    0.09
   4  -9  -9    0.43    0.09
  -4   9   9    0.46    0.12
   3  -9  -9    0.20    0.07
  -3   9   9    0.26    0.09
   2  -9  -9    0.00    0.05
  -2   9   9   -0.02    0.05
   1  -9  -9    0.24    0.06
  -1   9   9    0.47    0.10
  -1   9   9    0.49    0.11
   0  -9  -9    0.03    0.04
   0   9   9   -0.19    0.08
   1   9   9   -0.07    0.09
   2   9   9    0.19    0.12
   3   9   9   -0.04    0.05
   3   9   9   -0.17    0.11
   4 -10  -9    0.00    0.06
  -4  10   9    0.04    0.09
   3 -10  -9    0.56    0.09
   3 -10  -9    0.66    0.11
  -3  10   9    0.57    0.13
   2 -10  -9   -0.01    0.05
  -2  10   9    0.00    0.06
   1 -10  -9    0.03    0.06
  -1  10   9    0.04    0.06
  -1  10   9   -0.12    0.08
   0 -10  -9    0.29    0.06
   0  10   9    0.33    0.13
   1  10   9    0.44    0.15
   2  10   9    0.02    0.13
   3 -11  -9    0.18    0.07
  -3  11   9    0.26    0.11
   2 -11  -9    0.00    0.06
  -2  11   9   -0.06    0.07
   1 -11  -9    0.52    0.08
  -1  11   9    0.47    0.13
   0 -11  -9    0.15    0.06
   0  11   9    0.09    0.12
   1  11   9    0.57    0.17
   2 -12  -9    0.45    0.09
   1 -12  -9    0.03    0.06
  -1  12   9   -0.17    0.09
   0 -12  -9    0.01    0.06
   0  12   9   -0.20    0.10
   0  12 -10    0.36    0.08
   0  12 -10    0.31    0.10
   0 -12  10    0.21    0.08
   1 -12  10    0.08    0.07
  -2  12 -10    0.25    0.09
  -2  12 -10    0.40    0.12
   2 -12  10    0.45    0.13
   2 -12  10    0.42    0.09
   2  11 -10    0.08    0.09
   1  11 -10   -0.07    0.07
   1  11 -10    0.12    0.06
   0  11 -10    0.09    0.06
   0  11 -10    0.13    0.07
   0 -11  10    0.21    0.08
  -1  11 -10    0.17    0.08
  -1  11 -10    0.24    0.09
   1 -11  10    0.18    0.11
   1 -11  10    0.26    0.08
  -2  11 -10    0.10    0.07
  -2  11 -10    0.09    0.08
   2 -11  10    0.16    0.10
   2 -11  10    0.12    0.07
  -3  11 -10    1.41    0.19
  -3  11 -10    1.02    0.13
   3 -11  10    0.89    0.15
   3 -11  10    1.28    0.15
   2  10 -10    0.59    0.10
   2  10 -10    0.23    0.10
   1  10 -10    0.19    0.09
   1  10 -10    0.13    0.06
  -1 -10  10    0.08    0.07
   0  10 -10    0.33    0.09
   0  10 -10    0.29    0.07
   0 -10  10    0.18    0.11
   0 -10  10    0.27    0.08
  -1  10 -10    0.06    0.07
  -1  10 -10    0.05    0.06
   1 -10  10    0.06    0.09
   1 -10  10    0.01    0.06
  -2  10 -10    0.50    0.09
  -2  10 -10    0.59    0.10
  -2  10 -10    0.87    0.14
   2 -10  10    0.43    0.08
   2 -10  10    0.57    0.13
  -3  10 -10    0.14    0.10
  -3  10 -10    0.13    0.07
   3 -10  10    0.16    0.10
   3 -10  10    0.00    0.07
  -4  10 -10   -0.05    0.08
  -4  10 -10   -0.02    0.05
   4 -10  10    0.01    0.09
   4 -10  10   -0.06    0.07
   3   9 -10   -0.09    0.09
   2   9 -10    0.04    0.06
   2   9 -10   -0.06    0.07
   1   9 -10    0.94    0.10
   1   9 -10    0.68    0.13
  -1  -9  10    0.73    0.09
   0   9 -10   -0.02    0.04
   0   9 -10    0.03    0.07
   0  -9  10    0.10    0.10
   0  -9  10   -0.08    0.06
  -1   9 -10    0.00    0.06
  -1   9 -10   -0.07    0.05
  -1   9 -10    0.01    0.06
   1  -9  10    0.01    0.06
   1  -9  10    0.01    0.10
  -2   9 -10   -0.05    0.05
  -2   9 -10    0.00    0.05
  -2   9 -10   -0.10    0.06
   2  -9  10   -0.02    0.06
   2  -9  10    0.02    0.09
   2  -9  10    0.03    0.07
  -3   9 -10    1.52    0.15
  -3   9 -10    1.70    0.15
  -3   9 -10    1.34    0.17
   3  -9  10    1.26    0.14
   3  -9  10    1.53    0.18
  -4   9 -10    0.02    0.05
  -4   9 -10   -0.10    0.07
   4  -9  10    0.02    0.07
   4  -9  10    0.05    0.08
   4   8 -10    0.14    0.11
   3   8 -10   -0.05    0.08
   3   8 -10   -0.04    0.06
   2   8 -10    0.93    0.14
   2   8 -10    1.00    0.11
   1   8 -10    0.49    0.08
   1   8 -10    0.70    0.11
  -1  -8  10    0.53    0.12
  -1  -8  10    0.55    0.08
   0   8 -10    0.40    0.07
   0   8 -10    0.55    0.10
   0  -8  10    0.53    0.08
   0  -8  10    0.47    0.12
  -1   8 -10    8.77    0.37
  -1   8 -10    9.54    0.40
  -1   8 -10    9.46    0.37
   1  -8  10    9.11    0.34
   1  -8  10    9.35    0.40
  -2   8 -10    1.19    0.13
  -2   8 -10    1.35    0.13
  -2   8 -10    1.15    0.15
   2  -8  10    1.15    0.15
   2  -8  10    1.13    0.13
   2  -8  10    1.50    0.14
  -3   8 -10    4.54    0.24
  -3   8 -10    4.71    0.23
  -3   8 -10    4.80    0.28
   3  -8  10    4.21    0.27
   3  -8  10    4.60    0.25
  -4   8 -10    0.05    0.05
  -4   8 -10    0.08    0.08
  -4   8 -10    0.02    0.06
   4  -8  10    0.01    0.07
   4  -8  10    0.03    0.09
   4   7 -10   -0.03    0.05
   4   7 -10   -0.02    0.09
   3   7 -10    0.20    0.07
   3   7 -10    0.04    0.08
   2   7 -10    0.52    0.09
   2   7 -10    0.39    0.07
   2   7 -10    0.41    0.10
  -2  -7  10    0.22    0.10
   1   7 -10    3.72    0.18
   1   7 -10    3.91    0.22
  -1  -7  10    3.53    0.23
  -1  -7  10    3.43    0.18
   0   7 -10    1.04    0.09
   0   7 -10    0.99    0.12
   0  -7  10    0.97    0.10
   0  -7  10    1.14    0.15
  -1   7 -10    0.21    0.07
  -1   7 -10    0.08    0.04
  -1   7 -10    0.13    0.06
  -1   7 -10    0.14    0.06
   1  -7  10    0.13    0.09
   1  -7  10    0.03    0.06
  -2   7 -10    0.45    0.08
  -2   7 -10    0.58    0.11
  -2   7 -10    0.41    0.08
   2  -7  10    0.46    0.09
   2  -7  10    0.56    0.11
   2  -7  10    0.45    0.08
  -3   7 -10    5.23    0.29
  -3   7 -10    5.38    0.24
  -3   7 -10    5.22    0.25
   3  -7  10    5.30    0.25
   3  -7  10    4.46    0.27
  -4   7 -10    2.39    0.21
  -4   7 -10    2.46    0.18
   4  -7  10    1.98    0.20
   4  -7  10    2.17    0.17
  -5   7 -10    0.02    0.09
   5  -7  10    0.23    0.10
   5  -7  10    0.09    0.08
   4   6 -10    0.58    0.10
   4   6 -10    0.27    0.10
   3   6 -10    0.30    0.07
   3   6 -10    0.31    0.10
   2   6 -10    0.10    0.06
   2   6 -10    0.12    0.08
   2   6 -10    0.10    0.05
  -2  -6  10    0.01    0.08
   1   6 -10    0.79    0.11
   1   6 -10    0.58    0.08
  -1  -6  10    0.56    0.08
  -1  -6  10    0.59    0.12
   0   6 -10    1.48    0.13
   0   6 -10    1.35    0.10
   0  -6  10    1.57    0.17
   0  -6  10    1.27    0.12
  -1   6 -10    2.41    0.16
  -1   6 -10    2.16    0.11
  -1   6 -10    2.33    0.16
  -1   6 -10    2.14    0.15
   1  -6  10    2.23    0.15
   1  -6  10    2.09    0.19
   1  -6  10    2.26    0.16
  -2   6 -10    0.39    0.08
  -2   6 -10    0.34    0.08
  -2   6 -10    0.34    0.07
   2  -6  10    0.46    0.11
   2  -6  10    0.31    0.07
   2  -6  10    0.36    0.07
  -3   6 -10    0.02    0.06
  -3   6 -10   -0.05    0.04
  -3   6 -10    0.10    0.06
   3  -6  10    0.03    0.06
   3  -6  10    0.04    0.08
  -4   6 -10    1.51    0.15
  -4   6 -10    1.52    0.19
   4  -6  10    1.26    0.16
   4  -6  10    1.35    0.14
  -5   6 -10   -0.12    0.08
  -5   6 -10    0.08    0.07
   5  -6  10   -0.06    0.06
   5  -6  10    0.05    0.08
   5   5 -10    0.02    0.06
   5   5 -10   -0.19    0.08
   4   5 -10    0.39    0.08
   4   5 -10    0.27    0.10
   3   5 -10    0.19    0.06
   3   5 -10    0.03    0.08
  -3  -5  10    0.19    0.08
   2   5 -10   -0.03    0.04
   2   5 -10   -0.01    0.04
   2   5 -10    0.03    0.06
  -2  -5  10    0.04    0.07
   1   5 -10    0.40    0.06
   1   5 -10    0.37    0.08
  -1  -5  10    0.24    0.06
  -1  -5  10    0.54    0.11
   0   5 -10    0.48    0.08
   0   5 -10    0.41    0.06
   0   5 -10    0.41    0.08
   0  -5  10    0.46    0.11
   0  -5  10    0.33    0.07
  -1   5 -10    3.72    0.19
  -1   5 -10    3.74    0.20
  -1   5 -10    4.05    0.20
  -1   5 -10    3.75    0.15
   1  -5  10    3.78    0.23
   1  -5  10    3.84    0.19
   1  -5  10    3.65    0.19
  -2   5 -10    1.89    0.15
  -2   5 -10    1.78    0.13
  -2   5 -10    1.84    0.14
   2  -5  10    1.83    0.14
   2  -5  10    1.64    0.16
   2  -5  10    1.81    0.14
  -3   5 -10    2.82    0.20
  -3   5 -10    2.93    0.18
   3  -5  10    2.45    0.19
   3  -5  10    2.58    0.17
  -4   5 -10    0.41    0.12
  -4   5 -10    0.51    0.10
   4  -5  10    0.47    0.09
   4  -5  10    0.63    0.12
  -5   5 -10    0.33    0.12
  -5   5 -10    0.33    0.09
   5  -5  10    0.33    0.10
   5  -5  10    0.36    0.08
   5   4 -10    0.35    0.11
   5   4 -10    0.29    0.08
   4   4 -10    0.55    0.09
   4   4 -10    0.46    0.11
   3   4 -10    8.42    0.32
   3   4 -10    7.91    0.36
  -3  -4  10    8.68    0.36
   2   4 -10    1.33    0.11
   2   4 -10    1.27    0.11
   2   4 -10    0.98    0.13
  -2  -4  10    1.20    0.14
   1   4 -10    7.52    0.32
   1   4 -10    7.82    0.27
   1   4 -10    7.97    0.29
  -1  -4  10    7.52    0.34
   0   4 -10    0.65    0.09
   0   4 -10    0.65    0.09
   0   4 -10    0.47    0.06
   0  -4  10    0.70    0.12
   0  -4  10    0.63    0.07
  -1   4 -10    0.50    0.05
  -1   4 -10    0.43    0.07
  -1   4 -10    0.56    0.09
  -1   4 -10    0.47    0.08
   1  -4  10    0.37    0.07
   1  -4  10    0.54    0.08
   1  -4  10    0.53    0.11
  -2   4 -10    0.51    0.08
  -2   4 -10    0.50    0.08
  -2   4 -10    0.64    0.10
   2  -4  10    0.60    0.09
   2  -4  10    0.56    0.10
   2  -4  10    0.52    0.08
  -3   4 -10    0.43    0.08
  -3   4 -10    0.34    0.09
   3  -4  10    0.23    0.07
   3  -4  10    0.43    0.10
  -4   4 -10    0.77    0.14
  -4   4 -10    0.59    0.10
   4  -4  10    0.69    0.10
   4  -4  10    0.58    0.11
  -5   4 -10    0.10    0.09
  -5   4 -10    0.09    0.07
   5  -4  10    0.10    0.09
   5  -4  10    0.07    0.06
   5  -4  10    0.21    0.09
   5   3 -10    0.11    0.09
   5   3 -10    0.03    0.05
   4   3 -10    0.71    0.09
   4   3 -10    0.62    0.12
  -4  -3  10    0.64    0.11
   3   3 -10    0.29    0.09
   3   3 -10    0.22    0.06
  -3  -3  10    0.31    0.09
   2   3 -10    0.21    0.05
   2   3 -10    0.29    0.06
   2   3 -10    0.12    0.07
  -2  -3  10    0.33    0.09
   1   3 -10    4.28    0.19
   1   3 -10    4.11    0.21
   1   3 -10    3.89    0.17
  -1  -3  10    3.66    0.22
   0   3 -10    1.43    0.12
   0   3 -10    1.40    0.12
   0   3 -10    1.27    0.09
   0   3 -10    1.17    0.11
   0  -3  10    1.20    0.14
   0  -3  10    1.20    0.11
  -1   3 -10    2.22    0.14
  -1   3 -10    2.14    0.10
  -1   3 -10    2.19    0.15
  -1   3 -10    2.04    0.14
   1  -3  10    2.00    0.17
   1  -3  10    2.04    0.14
   1  -3  10    2.27    0.14
  -2   3 -10    2.23    0.16
  -2   3 -10    2.52    0.17
   2  -3  10    2.27    0.18
   2  -3  10    2.59    0.15
   2  -3  10    2.46    0.15
  -3   3 -10    3.57    0.21
  -3   3 -10    3.88    0.23
   3  -3  10    3.61    0.22
   3  -3  10    3.72    0.19
  -4   3 -10    0.93    0.13
  -4   3 -10    0.89    0.14
   4  -3  10    0.97    0.14
   4  -3  10    0.70    0.13
   4  -3  10    1.05    0.11
  -5   3 -10    0.80    0.13
  -5   3 -10    0.80    0.15
   5  -3  10    0.76    0.14
   5  -3  10    0.65    0.09
   5  -3  10    0.89    0.14
   5   2 -10    0.35    0.11
   5   2 -10    0.53    0.09
   4   2 -10    0.20    0.08
   4   2 -10    0.24    0.06
  -4  -2  10    0.21    0.08
   3   2 -10    0.09    0.05
   3   2 -10    0.06    0.07
  -3  -2  10    0.15    0.08
   2   2 -10    5.27    0.25
   2   2 -10    5.65    0.23
   2   2 -10    5.42    0.22
  -2  -2  10    5.50    0.27
   1   2 -10    2.03    0.14
   1   2 -10    2.04    0.12
   1   2 -10    1.98    0.11
  -1  -2  10    2.58    0.18
   0   2 -10   12.60    0.38
   0   2 -10   12.02    0.44
   0   2 -10   12.33    0.44
   0  -2  10   12.34    0.40
   0  -2  10   12.23    0.46
   0  -2  10   12.74    0.47
  -1   2 -10    0.08    0.04
  -1   2 -10   -0.04    0.05
  -1   2 -10    0.15    0.03
   1  -2  10   -0.09    0.04
   1  -2  10    0.07    0.08
   1  -2  10    0.04    0.05
   1  -2  10    0.04    0.04
  -2   2 -10    0.12    0.07
  -2   2 -10    0.12    0.06
   2  -2  10    0.12    0.08
   2  -2  10    0.10    0.05
   2  -2  10    0.09    0.06
   2  -2  10    0.09    0.05
  -3   2 -10    1.13    0.14
  -3   2 -10    1.24    0.13
   3  -2  10    1.15    0.14
   3  -2  10    1.18    0.11
   3  -2  10    1.11    0.14
  -4   2 -10    2.40    0.21
  -4   2 -10    2.32    0.18
   4  -2  10    2.54    0.16
   4  -2  10    2.57    0.19
   4  -2  10    2.54    0.21
  -5   2 -10   -0.07    0.07
  -5   2 -10   -0.03    0.06
   5  -2  10    0.16    0.09
   5  -2  10    0.07    0.09
   5  -2  10    0.01    0.05
   5   1 -10    0.40    0.08
   5   1 -10    0.42    0.10
  -5  -1  10    0.33    0.10
   4   1 -10    0.01    0.05
   4   1 -10   -0.07    0.06
  -4  -1  10    0.04    0.06
   3   1 -10    2.03    0.13
   3   1 -10    1.64    0.15
  -3  -1  10    2.02    0.16
   2   1 -10    5.41    0.22
   2   1 -10    4.99    0.21
   2   1 -10    5.41    0.24
  -2  -1  10    5.21    0.27
   1   1 -10    0.21    0.05
   1   1 -10    0.26    0.05
   1   1 -10    0.28    0.06
  -1  -1  10    0.39    0.09
   0   1 -10    3.97    0.20
   0   1 -10    4.16    0.17
   0   1 -10    4.21    0.19
   0  -1  10    4.39    0.20
   0  -1  10    4.32    0.23
   0  -1  10    4.62    0.22
  -1   1 -10   10.42    0.39
  -1   1 -10    9.81    0.37
   1  -1  10   10.09    0.39
   1  -1  10    9.72    0.39
   1  -1  10    9.91    0.35
   1  -1  10   10.40    0.34
  -2   1 -10    1.95    0.14
  -2   1 -10    2.03    0.15
   2  -1  10    1.95    0.13
   2  -1  10    2.02    0.16
   2  -1  10    1.88    0.13
   2  -1  10    1.87    0.16
  -3   1 -10    0.34    0.08
  -3   1 -10    0.29    0.09
   3  -1  10    0.31    0.10
   3  -1  10    0.27    0.07
   3  -1  10    0.32    0.09
  -4   1 -10    3.96    0.24
  -4   1 -10    4.65    0.27
   4  -1  10    4.11    0.26
   4  -1  10    4.16    0.21
   4  -1  10    4.01    0.24
  -5   1 -10    0.30    0.11
  -5   1 -10    0.29    0.10
   5  -1  10    0.28    0.07
   5  -1  10    0.42    0.10
   5  -1  10    0.36    0.11
   5   0 -10    0.00    0.05
   5   0 -10   -0.12    0.06
  -5   0  10   -0.07    0.06
   4   0 -10   -0.04    0.06
   4   0 -10   -0.02    0.04
  -4   0  10    0.07    0.06
   3   0 -10    1.12    0.10
   3   0 -10    1.16    0.12
  -3   0  10    1.16    0.14
   2   0 -10    1.84    0.12
   2   0 -10    1.72    0.12
   2   0 -10    1.79    0.13
  -2   0  10    1.79    0.15
   1   0 -10    0.30    0.05
   1   0 -10    0.26    0.06
   1   0 -10    0.25    0.05
  -1   0  10    0.37    0.09
   0   0 -10    0.02    0.03
   0   0 -10    0.06    0.04
   0   0  10    0.03    0.07
   0   0  10    0.02    0.04
   0   0  10    0.02    0.04
  -1   0 -10    3.00    0.17
  -1   0 -10    3.15    0.13
   1   0  10    3.47    0.17
   1   0  10    2.98    0.19
   1   0  10    2.87    0.17
   1   0  10    2.88    0.16
  -2   0 -10    0.65    0.10
  -2   0 -10    0.76    0.11
   2   0  10    0.61    0.08
   2   0  10    0.57    0.10
   2   0  10    0.64    0.12
   2   0  10    0.68    0.09
  -3   0 -10    0.69    0.11
  -3   0 -10    0.51    0.11
   3   0  10    0.33    0.07
   3   0  10    0.37    0.10
   3   0  10    0.43    0.10
  -4   0 -10    0.18    0.08
  -4   0 -10    0.20    0.10
   4   0  10    0.14    0.09
   4   0  10    0.26    0.07
   4   0  10    0.30    0.10
  -5   0 -10    0.03    0.09
   5   0  10    0.25    0.10
   5   0  10   -0.02    0.06
  -6   1  10    0.89    0.15
   5  -1 -10    0.37    0.07
  -5   1  10    0.34    0.11
   4  -1 -10   -0.02    0.04
   4  -1 -10    0.00    0.06
  -4   1  10   -0.04    0.06
   3  -1 -10    0.01    0.05
   3  -1 -10   -0.06    0.03
  -3   1  10    0.07    0.06
   2  -1 -10   -0.06    0.04
   2  -1 -10    0.01    0.04
   2  -1 -10    0.00    0.04
  -2   1  10   -0.01    0.05
   1  -1 -10    5.92    0.24
   1  -1 -10    5.93    0.25
   1  -1 -10    6.04    0.22
  -1   1  10    5.93    0.28
   0  -1 -10    2.53    0.13
   0  -1 -10    2.80    0.16
   0   1  10    2.74    0.18
   0   1  10    2.94    0.16
  -1  -1 -10    7.61    0.32
  -1  -1 -10    8.32    0.26
   1   1  10    7.74    0.33
   1   1  10    8.06    0.30
   1   1  10    8.30    0.34
  -2  -1 -10    0.08    0.05
   2   1  10    0.04    0.05
   2   1  10    0.19    0.07
   2   1  10    0.02    0.08
   2   1  10    0.19    0.06
  -3  -1 -10   -0.02    0.05
   3   1  10    0.04    0.08
   3   1  10   -0.04    0.05
   3   1  10   -0.01    0.05
  -4  -1 -10    0.03    0.08
   4   1  10    0.06    0.08
   4   1  10    0.08    0.06
   4   1  10    0.12    0.08
  -5  -1 -10    0.52    0.13
   5   1  10    0.25    0.10
   5   1  10    0.38    0.09
  -6   2  10    0.25    0.11
   5  -2 -10    0.22    0.07
  -5   2  10    0.06    0.07
   4  -2 -10    1.15    0.11
   4  -2 -10    0.97    0.11
  -4   2  10    1.02    0.14
   3  -2 -10    1.14    0.10
   3  -2 -10    1.08    0.11
  -3   2  10    1.16    0.14
   2  -2 -10    0.12    0.04
   2  -2 -10    0.18    0.05
   2  -2 -10    0.12    0.05
  -2   2  10    0.13    0.06
   1  -2 -10    0.04    0.04
   1  -2 -10   -0.02    0.04
   1  -2 -10    0.08    0.04
  -1   2  10    0.13    0.07
   0  -2 -10    0.28    0.06
   0  -2 -10    0.28    0.05
   0   2  10    0.28    0.09
   0   2  10    0.32    0.07
  -1  -2 -10    3.20    0.18
   1   2  10    3.44    0.21
   1   2  10    3.18    0.19
   1   2  10    3.60    0.19
  -2  -2 -10    0.50    0.09
   2   2  10    0.62    0.11
   2   2  10    0.65    0.11
   2   2  10    0.64    0.08
  -3  -2 -10    0.80    0.12
   3   2  10    0.67    0.12
   3   2  10    0.62    0.09
   3   2  10    0.67    0.12
  -4  -2 -10    0.83    0.14
   4   2  10    0.65    0.10
   4   2  10    0.74    0.13
  -5  -2 -10   -0.05    0.08
   5   2  10    0.14    0.10
   5   2  10    0.00    0.06
   5  -3 -10   -0.04    0.05
  -5   3  10   -0.05    0.06
   4  -3 -10    0.00    0.04
  -4   3  10   -0.03    0.06
   3  -3 -10    1.42    0.12
   3  -3 -10    1.40    0.12
  -3   3  10    1.47    0.15
   2  -3 -10    0.41    0.07
   2  -3 -10    0.37    0.06
   2  -3 -10    0.47    0.07
  -2   3  10    0.40    0.09
   1  -3 -10    0.02    0.04
   1  -3 -10   -0.04    0.04
   1  -3 -10    0.04    0.04
  -1   3  10   -0.02    0.05
   0  -3 -10    4.95    0.22
   0  -3 -10    4.84    0.19
   0   3  10    4.95    0.24
   0   3  10    4.77    0.24
  -1  -3 -10    0.42    0.08
   1   3  10    0.44    0.09
   1   3  10    0.42    0.10
   1   3  10    0.24    0.07
  -2  -3 -10    6.27    0.29
   2   3  10    6.55    0.27
   2   3  10    6.03    0.30
   2   3  10    5.73    0.28
  -3  -3 -10    0.50    0.10
   3   3  10    0.37    0.07
   3   3  10    0.51    0.11
   3   3  10    0.52    0.11
  -4  -3 -10    0.63    0.13
   4   3  10    0.62    0.10
   4   3  10    0.77    0.13
  -5  -3 -10    0.13    0.09
   5   3  10    0.21    0.10
   5   3  10    0.10    0.07
   5  -4 -10    0.41    0.08
  -5   4  10    0.30    0.10
   4  -4 -10    0.08    0.05
  -4   4  10    0.15    0.07
   3  -4 -10    2.03    0.14
  -3   4  10    2.07    0.17
   2  -4 -10   -0.02    0.04
   2  -4 -10    0.00    0.03
   2  -4 -10   -0.01    0.04
  -2   4  10    0.00    0.06
   1  -4 -10    0.00    0.04
   1  -4 -10   -0.05    0.03
  -1   4  10    0.02    0.05
   0  -4 -10    2.53    0.13
   0  -4 -10    2.67    0.16
   0   4  10    2.44    0.18
   0   4  10    2.79    0.18
  -1  -4 -10    0.89    0.11
   1   4  10    0.84    0.12
   1   4  10    0.85    0.10
   1   4  10    1.03    0.13
  -2  -4 -10    0.06    0.06
   2   4  10    0.06    0.05
   2   4  10    0.12    0.08
   2   4  10   -0.04    0.07
  -3  -4 -10    0.12    0.08
   3   4  10    0.23    0.07
   3   4  10    0.12    0.08
  -4  -4 -10    0.11    0.09
   4   4  10    0.02    0.06
   4   4  10    0.08    0.08
   4   4  10   -0.05    0.05
   5  -5 -10    0.11    0.06
  -5   5  10    0.11    0.08
   4  -5 -10   -0.04    0.04
  -4   5  10    0.03    0.07
   3  -5 -10    0.56    0.08
  -3   5  10    0.68    0.12
   2  -5 -10    2.06    0.14
   2  -5 -10    1.74    0.12
  -2   5  10    1.80    0.17
   1  -5 -10    0.30    0.07
   1  -5 -10    0.15    0.05
  -1   5  10    0.28    0.08
   0  -5 -10    1.70    0.11
   0  -5 -10    1.99    0.14
   0   5  10    2.15    0.16
   0   5  10    1.84    0.17
  -1  -5 -10    5.30    0.25
   1   5  10    4.88    0.25
   1   5  10    5.06    0.24
   1   5  10    5.06    0.28
   1   5  10    5.46    0.25
  -2  -5 -10    1.55    0.15
   2   5  10    1.65    0.18
   2   5  10    1.50    0.13
   2   5  10    1.59    0.14
   2   5  10    1.54    0.15
  -3  -5 -10    1.56    0.17
   3   5  10    1.04    0.16
   3   5  10    1.08    0.12
   3   5  10    1.01    0.12
  -4  -5 -10    0.25    0.10
   4   5  10    0.05    0.10
   4   5  10    0.13    0.07
   5  -6 -10    0.04    0.06
  -5   6  10   -0.09    0.06
   4  -6 -10    0.09    0.06
  -4   6  10    0.00    0.06
   3  -6 -10    5.95    0.26
  -3   6  10    5.78    0.31
   2  -6 -10   -0.03    0.04
   2  -6 -10    0.05    0.04
  -2   6  10   -0.01    0.06
   1  -6 -10    0.07    0.05
   1  -6 -10    0.11    0.06
  -1   6  10    0.04    0.07
   0  -6 -10    1.95    0.14
   0  -6 -10    1.41    0.11
   0   6  10    1.62    0.15
   0   6  10    1.84    0.18
  -1  -6 -10    0.68    0.10
   1   6  10    0.70    0.13
   1   6  10    0.71    0.11
  -2  -6 -10    0.17    0.08
   2   6  10    0.18    0.07
   2   6  10    0.13    0.09
  -3  -6 -10    0.08    0.08
   3   6  10    0.11    0.07
   3   6  10    0.13    0.10
  -4  -6 -10    0.38    0.12
   4   6  10    0.53    0.10
   4   6  10    0.29    0.13
   5  -7 -10    0.13    0.07
  -5   7  10    0.29    0.11
   4  -7 -10    0.14    0.07
  -4   7  10    0.24    0.09
   3  -7 -10    0.72    0.10
  -3   7  10    0.95    0.14
   2  -7 -10    0.74    0.10
   2  -7 -10    0.77    0.09
  -2   7  10    0.85    0.13
   1  -7 -10    0.26    0.06
  -1   7  10    0.30    0.08
   0  -7 -10    0.08    0.05
   0  -7 -10    0.02    0.05
   0   7  10    0.06    0.06
   0   7  10    0.08    0.09
  -1  -7 -10    0.25    0.08
   1   7  10    0.21    0.11
  -2  -7 -10    0.10    0.07
   2   7  10    0.09    0.10
   2   7  10    0.14    0.07
  -3  -7 -10    1.07    0.15
   3   7  10    1.29    0.19
   3   7  10    1.00    0.13
  -5   8  10    0.06    0.09
   4  -8 -10    0.49    0.10
  -4   8  10    0.55    0.12
   3  -8 -10    0.00    0.05
  -3   8  10    0.02    0.07
   2  -8 -10    0.12    0.06
  -2   8  10    0.13    0.08
   1  -8 -10    0.43    0.07
  -1   8  10    0.41    0.10
  -1   8  10    0.46    0.12
   0  -8 -10    0.40    0.07
   0   8  10    0.55    0.11
   0   8  10    0.42    0.12
  -1  -8 -10    0.18    0.08
   1   8  10    0.19    0.12
  -2  -8 -10    0.02    0.07
   2   8  10    0.01    0.11
   3   8  10   -0.07    0.11
   3   8  10   -0.02    0.06
   4  -9 -10    0.57    0.10
  -4   9  10    0.56    0.13
   3  -9 -10    0.94    0.13
   3  -9 -10    1.06    0.12
  -3   9  10    1.24    0.17
   2  -9 -10    0.50    0.08
  -2   9  10    0.53    0.12
   1  -9 -10    1.88    0.14
  -1   9  10    2.13    0.18
  -1   9  10    1.86    0.20
   0  -9 -10    0.01    0.05
   0   9  10   -0.20    0.09
   1   9  10   -0.17    0.10
   2   9  10    0.35    0.15
   3 -10 -10   -0.03    0.06
  -3  10  10    0.00    0.09
   2 -10 -10    0.08    0.06
  -2  10  10    0.28    0.09
   1 -10 -10   -0.04    0.05
  -1  10  10   -0.11    0.09
  -1  10  10    0.12    0.08
   0 -10 -10    0.00    0.05
   0  10  10   -0.11    0.10
   1  10  10    0.29    0.15
   2 -11 -10    0.00    0.06
  -2  11  10    0.01    0.08
   1 -11 -10    2.00    0.16
  -1  11  10    2.12    0.23
   0 -11 -10    0.58    0.09
   0  11  10    0.41    0.15
   1  11 -11    0.14    0.10
   0  11 -11    1.12    0.11
   0  11 -11    0.82    0.13
   0 -11  11    0.74    0.11
  -1  11 -11    0.30    0.10
   1 -11  11    0.31    0.12
   1 -11  11    0.31    0.09
  -2  11 -11   -0.07    0.07
  -2  11 -11    0.01    0.07
   2 -11  11    0.09    0.10
   2 -11  11    0.06    0.07
   2  10 -11    0.13    0.07
   2  10 -11    0.05    0.09
   1  10 -11    0.06    0.09
   1  10 -11    0.04    0.06
  -1 -10  11    0.03    0.07
   0  10 -11    0.38    0.07
   0  10 -11    0.43    0.10
   0 -10  11    0.41    0.14
   0 -10  11    0.47    0.09
  -1  10 -11    0.02    0.07
   1 -10  11    0.07    0.07
   1 -10  11   -0.05    0.10
  -2  10 -11    0.02    0.08
  -2  10 -11   -0.01    0.06
  -2  10 -11    0.00    0.07
   2 -10  11    0.01    0.07
   2 -10  11    0.02    0.09
  -3  10 -11    0.02    0.08
  -3  10 -11    0.01    0.07
   3 -10  11    0.02    0.08
   3 -10  11   -0.08    0.08
   2   9 -11    1.17    0.16
   2   9 -11    1.65    0.15
   1   9 -11    0.12    0.06
   1   9 -11    0.06    0.08
  -1  -9  11    0.10    0.07
   0   9 -11    0.71    0.12
   0   9 -11    0.79    0.09
   0  -9  11    0.83    0.15
   0  -9  11    0.55    0.09
  -1   9 -11    0.77    0.12
   1  -9  11    0.87    0.15
   1  -9  11    0.86    0.11
  -2   9 -11    0.60    0.10
  -2   9 -11    0.74    0.12
  -2   9 -11    0.88    0.14
   2  -9  11    0.60    0.10
   2  -9  11    0.58    0.13
  -3   9 -11    1.90    0.20
  -3   9 -11    2.09    0.17
  -3   9 -11    1.98    0.17
   3  -9  11    2.04    0.19
   3  -9  11    2.09    0.21
  -4   9 -11    1.50    0.14
  -4   9 -11    1.28    0.18
   4  -9  11    1.04    0.16
   3   8 -11    0.12    0.07
   3   8 -11    0.04    0.09
   2   8 -11    0.02    0.08
   2   8 -11    0.05    0.06
   1   8 -11    0.01    0.05
   1   8 -11    0.02    0.07
  -1  -8  11   -0.04    0.09
  -1  -8  11   -0.05    0.06
   0   8 -11    1.11    0.11
   0   8 -11    1.20    0.15
   0  -8  11    0.90    0.15
   0  -8  11    0.83    0.10
  -1   8 -11    0.67    0.11
  -1   8 -11    0.62    0.10
   1  -8  11    0.44    0.13
   1  -8  11    0.51    0.09
  -2   8 -11    0.02    0.07
  -2   8 -11   -0.06    0.06
  -2   8 -11   -0.01    0.05
   2  -8  11   -0.04    0.06
   2  -8  11    0.19    0.10
   2  -8  11   -0.03    0.05
  -3   8 -11    0.63    0.10
  -3   8 -11    0.72    0.11
  -3   8 -11    0.85    0.15
   3  -8  11    0.87    0.15
   3  -8  11    0.85    0.12
  -4   8 -11    0.18    0.08
  -4   8 -11    0.26    0.11
   4  -8  11    0.21    0.10
   4  -8  11    0.44    0.10
   3   7 -11    0.24    0.10
   3   7 -11    0.45    0.09
   2   7 -11    0.63    0.12
   2   7 -11    0.62    0.09
  -2  -7  11    0.69    0.13
   1   7 -11    1.52    0.16
   1   7 -11    1.25    0.12
  -1  -7  11    1.21    0.16
  -1  -7  11    1.13    0.11
   0   7 -11    0.40    0.10
   0   7 -11    0.26    0.06
   0  -7  11    0.24    0.11
   0  -7  11    0.20    0.07
  -1   7 -11    4.03    0.23
  -1   7 -11    3.64    0.21
  -1   7 -11    3.95    0.22
   1  -7  11    3.41    0.20
   1  -7  11    4.06    0.25
  -2   7 -11    1.01    0.13
  -2   7 -11    0.74    0.10
  -2   7 -11    0.84    0.12
   2  -7  11    0.82    0.14
   2  -7  11    0.84    0.11
   2  -7  11    0.78    0.10
  -3   7 -11    0.93    0.11
  -3   7 -11    1.02    0.12
  -3   7 -11    0.97    0.15
   3  -7  11    0.78    0.14
   3  -7  11    1.08    0.13
  -4   7 -11    0.05    0.09
  -4   7 -11   -0.02    0.06
   4  -7  11    0.06    0.09
   4  -7  11   -0.01    0.06
   4   6 -11    0.08    0.06
   4   6 -11    0.00    0.09
   3   6 -11   -0.11    0.07
   3   6 -11    0.03    0.06
   2   6 -11    0.35    0.09
   2   6 -11    0.44    0.08
  -2  -6  11    0.30    0.11
   1   6 -11    1.35    0.12
   1   6 -11    1.14    0.13
  -1  -6  11    0.99    0.10
  -1  -6  11    1.13    0.16
   0   6 -11    2.51    0.14
   0   6 -11    2.44    0.17
   0  -6  11    2.44    0.16
   0  -6  11    2.57    0.22
  -1   6 -11    0.16    0.06
  -1   6 -11    0.21    0.07
  -1   6 -11    0.13    0.06
   1  -6  11    0.04    0.06
   1  -6  11    0.21    0.10
  -2   6 -11    0.85    0.11
  -2   6 -11    0.88    0.13
  -2   6 -11    0.92    0.11
   2  -6  11    0.87    0.10
   2  -6  11    0.84    0.14
   2  -6  11    0.89    0.11
  -3   6 -11    1.00    0.14
  -3   6 -11    0.71    0.11
   3  -6  11    0.87    0.14
   3  -6  11    0.64    0.10
  -4   6 -11    0.00    0.08
  -4   6 -11    0.10    0.07
   4  -6  11    0.17    0.10
   4  -6  11    0.10    0.07
   4   5 -11    0.04    0.09
   4   5 -11    0.29    0.08
   3   5 -11    0.71    0.10
   3   5 -11    0.46    0.11
  -3  -5  11    0.85    0.13
   2   5 -11    2.62    0.19
   2   5 -11    2.74    0.16
   2   5 -11    2.74    0.17
  -2  -5  11    2.68    0.21
   1   5 -11    0.38    0.09
   1   5 -11    0.35    0.07
  -1  -5  11    0.45    0.12
   0   5 -11    0.05    0.05
   0   5 -11    0.01    0.04
   0  -5  11    0.02    0.05
   0  -5  11   -0.01    0.08
  -1   5 -11    0.32    0.07
  -1   5 -11    0.08    0.05
  -1   5 -11    0.16    0.06
   1  -5  11    0.21    0.07
   1  -5  11    0.20    0.10
  -2   5 -11    3.05    0.20
  -2   5 -11    3.01    0.18
  -2   5 -11    2.99    0.18
   2  -5  11    2.93    0.18
   2  -5  11    2.48    0.17
   2  -5  11    2.44    0.20
  -3   5 -11    0.43    0.11
  -3   5 -11    0.30    0.08
   3  -5  11    0.30    0.10
   3  -5  11    0.30    0.08
  -4   5 -11    0.70    0.15
  -4   5 -11    0.53    0.10
   4  -5  11    0.81    0.15
   4  -5  11    0.73    0.11
  -5   5 -11    0.13    0.11
  -5   5 -11    0.27    0.10
   5  -5  11    0.17    0.11
   5  -5  11    0.20    0.10
   5  -5  11    0.36    0.09
   4   4 -11    2.13    0.20
   4   4 -11    1.68    0.14
   3   4 -11    1.91    0.15
   3   4 -11    1.73    0.18
  -3  -4  11    1.94    0.18
   2   4 -11    0.67    0.11
   2   4 -11    0.81    0.10
   2   4 -11    0.66    0.08
  -2  -4  11    0.73    0.12
   1   4 -11    0.49    0.07
   1   4 -11    0.61    0.10
  -1  -4  11    0.46    0.12
   0   4 -11   -0.03    0.05
   0   4 -11   -0.04    0.04
   0   4 -11    0.01    0.04
   0  -4  11   -0.11    0.07
   0  -4  11    0.05    0.05
  -1   4 -11   -0.03    0.04
  -1   4 -11   -0.03    0.03
  -1   4 -11   -0.07    0.04
  -1   4 -11   -0.02    0.04
   1  -4  11   -0.01    0.08
   1  -4  11   -0.04    0.05
   1  -4  11   -0.02    0.05
  -2   4 -11    0.03    0.05
  -2   4 -11    0.02    0.06
   2  -4  11    0.00    0.05
   2  -4  11    0.04    0.08
   2  -4  11    0.08    0.06
  -3   4 -11   -0.02    0.06
  -3   4 -11    0.00    0.05
   3  -4  11    0.06    0.08
   3  -4  11    0.05    0.06
  -4   4 -11    0.81    0.15
  -4   4 -11    0.86    0.13
   4  -4  11    0.72    0.11
   4  -4  11    0.70    0.13
   4  -4  11    0.79    0.14
  -5   4 -11   -0.01    0.07
  -5   4 -11   -0.05    0.09
   5  -4  11    0.01    0.06
   5  -4  11    0.08    0.09
   5  -4  11    0.11    0.10
   5   3 -11   -0.02    0.09
   5   3 -11    0.01    0.06
   4   3 -11    0.17    0.10
   4   3 -11    0.26    0.07
  -4  -3  11    0.16    0.09
   3   3 -11    5.06    0.27
   3   3 -11    5.06    0.23
  -3  -3  11    5.17    0.27
   2   3 -11    1.49    0.12
   2   3 -11    1.27    0.14
   2   3 -11    1.42    0.12
  -2  -3  11    1.52    0.16
   1   3 -11    6.68    0.30
   1   3 -11    6.93    0.25
  -1  -3  11    7.06    0.33
   0   3 -11    0.56    0.06
   0   3 -11    0.53    0.09
   0   3 -11    0.66    0.10
   0  -3  11    0.63    0.08
   0  -3  11    0.55    0.11
  -1   3 -11    0.55    0.09
  -1   3 -11    0.59    0.08
   1  -3  11    0.43    0.08
   1  -3  11    0.55    0.08
   1  -3  11    0.58    0.11
  -2   3 -11    1.96    0.15
  -2   3 -11    2.13    0.16
   2  -3  11    2.01    0.16
   2  -3  11    1.99    0.18
   2  -3  11    1.87    0.14
   2  -3  11    2.22    0.15
  -3   3 -11    0.08    0.08
  -3   3 -11    0.11    0.07
   3  -3  11    0.12    0.07
   3  -3  11    0.03    0.05
   3  -3  11    0.06    0.08
  -4   3 -11    0.13    0.09
  -4   3 -11    0.03    0.06
   4  -3  11   -0.08    0.08
   4  -3  11    0.01    0.06
   4  -3  11    0.12    0.08
  -5   3 -11    0.49    0.11
  -5   3 -11    0.56    0.14
   5  -3  11    0.37    0.13
   5  -3  11    0.59    0.10
   5  -3  11    0.43    0.12
   5   2 -11    0.19    0.10
   5   2 -11    0.30    0.08
   4   2 -11    0.12    0.06
   4   2 -11    0.12    0.08
  -4  -2  11    0.05    0.07
   3   2 -11    0.69    0.11
   3   2 -11    0.62    0.09
  -3  -2  11    0.69    0.11
   2   2 -11    1.40    0.12
   2   2 -11    1.33    0.11
   2   2 -11    1.15    0.13
  -2  -2  11    1.19    0.14
   1   2 -11    3.66    0.20
   1   2 -11    3.60    0.17
  -1  -2  11    4.11    0.24
   0   2 -11   -0.04    0.03
   0   2 -11    0.02    0.05
   0  -2  11   -0.03    0.07
  -1   2 -11    0.86    0.10
  -1   2 -11    1.21    0.12
   1  -2  11    0.90    0.11
   1  -2  11    1.11    0.11
   1  -2  11    0.90    0.13
   1  -2  11    0.84    0.09
  -2   2 -11    0.83    0.12
  -2   2 -11    0.57    0.09
   2  -2  11    0.63    0.12
   2  -2  11    0.61    0.10
   2  -2  11    0.69    0.08
   2  -2  11    0.65    0.09
  -3   2 -11    1.07    0.14
  -3   2 -11    1.27    0.16
   3  -2  11    0.91    0.11
   3  -2  11    1.07    0.14
   3  -2  11    0.93    0.14
  -4   2 -11    1.13    0.14
  -4   2 -11    1.97    0.19
   4  -2  11    1.43    0.14
   4  -2  11    1.75    0.19
   4  -2  11    1.22    0.16
  -5   2 -11    0.54    0.14
  -5   2 -11    0.24    0.10
   5  -2  11    0.55    0.10
   5  -2  11    0.63    0.13
   5  -2  11    0.61    0.13
   5   1 -11    0.15    0.10
   5   1 -11    0.48    0.09
  -5  -1  11    0.44    0.11
   4   1 -11    0.58    0.09
   4   1 -11    0.56    0.11
  -4  -1  11    0.54    0.12
   3   1 -11    0.87    0.12
   3   1 -11    0.80    0.10
  -3  -1  11    1.00    0.14
   2   1 -11    6.86    0.27
   2   1 -11    7.18    0.26
   2   1 -11    6.97    0.30
  -2  -1  11    6.90    0.33
   1   1 -11    0.43    0.08
   1   1 -11    0.41    0.06
  -1  -1  11    0.39    0.10
   0   1 -11    0.42    0.08
   0   1 -11    0.40    0.06
   0  -1  11    0.43    0.10
  -1   1 -11    0.20    0.06
  -1   1 -11    0.14    0.05
  -1   1 -11    0.10    0.03
   1  -1  11   -0.01    0.05
   1  -1  11    0.15    0.06
   1  -1  11   -0.05    0.07
   1  -1  11    0.10    0.06
  -2   1 -11    0.05    0.05
  -2   1 -11    0.10    0.06
   2  -1  11   -0.06    0.04
   2  -1  11   -0.05    0.05
   2  -1  11   -0.15    0.07
   2  -1  11    0.08    0.06
  -3   1 -11    0.69    0.13
  -3   1 -11    0.74    0.11
   3  -1  11    0.63    0.11
   3  -1  11    0.78    0.10
   3  -1  11    0.94    0.14
  -4   1 -11   -0.10    0.08
  -4   1 -11   -0.06    0.05
   4  -1  11    0.01    0.07
   4  -1  11   -0.08    0.05
   4  -1  11   -0.04    0.08
  -5   1 -11    1.41    0.19
  -5   1 -11    1.59    0.21
   5  -1  11    1.93    0.16
   5  -1  11    1.14    0.16
   5  -1  11    1.93    0.21
   5   0 -11    0.02    0.08
   5   0 -11    0.04    0.05
  -5   0  11    0.07    0.08
   4   0 -11    0.07    0.07
   4   0 -11    0.03    0.05
  -4   0  11   -0.04    0.06
   3   0 -11    0.05    0.05
   3   0 -11    0.00    0.06
  -3   0  11   -0.03    0.06
   2   0 -11    0.09    0.05
   2   0 -11    0.19    0.07
   2   0 -11    0.09    0.05
  -2   0  11    0.14    0.07
   1   0 -11    0.56    0.07
   1   0 -11    0.71    0.09
  -1   0  11    0.76    0.12
   0   0 -11    1.36    0.09
   0   0 -11    1.33    0.12
   0   0  11    1.38    0.16
  -1   0 -11    0.17    0.07
   1   0  11    0.10    0.06
   1   0  11   -0.04    0.06
   1   0  11   -0.06    0.08
  -2   0 -11    0.66    0.10
   2   0  11    0.61    0.09
   2   0  11    0.68    0.12
   2   0  11    0.90    0.11
   2   0  11    0.60    0.08
  -3   0 -11    0.05    0.06
   3   0  11    0.10    0.06
   3   0  11    0.16    0.09
   3   0  11    0.19    0.08
  -4   0 -11   -0.02    0.07
   4   0  11   -0.04    0.05
   4   0  11   -0.03    0.09
   4   0  11    0.04    0.07
  -5   0 -11    0.42    0.12
   5   0  11    0.62    0.13
   5   0  11    0.47    0.10
   5  -1 -11    0.01    0.05
  -5   1  11   -0.06    0.07
   4  -1 -11    0.88    0.10
   4  -1 -11    0.93    0.12
  -4   1  11    0.83    0.13
   3  -1 -11   -0.01    0.04
   3  -1 -11   -0.02    0.05
  -3   1  11    0.03    0.06
   2  -1 -11    5.41    0.21
   2  -1 -11    5.15    0.24
   2  -1 -11    5.28    0.23
  -2   1  11    5.10    0.27
   1  -1 -11    0.37    0.08
   1  -1 -11    0.39    0.06
  -1   1  11    0.53    0.11
   0  -1 -11    0.02    0.05
   0  -1 -11    0.05    0.03
   0   1  11    0.02    0.07
  -1  -1 -11   19.95    0.57
  -1  -1 -11   19.93    0.67
   1   1  11   18.72    0.70
   1   1  11   21.29    0.64
   1   1  11   19.01    0.68
  -2  -1 -11    0.03    0.05
   2   1  11   -0.07    0.04
   2   1  11    0.02    0.08
   2   1  11   -0.03    0.05
  -3  -1 -11    0.10    0.07
   3   1  11   -0.05    0.06
   3   1  11    0.00    0.05
   3   1  11   -0.02    0.08
  -4  -1 -11   -0.01    0.06
   4   1  11   -0.01    0.07
   4   1  11   -0.01    0.09
   4   1  11   -0.06    0.05
  -5  -1 -11    0.01    0.09
   5   1  11    0.17    0.09
   5   1  11   -0.09    0.06
   5  -2 -11    0.30    0.08
  -5   2  11    0.21    0.09
   4  -2 -11    0.10    0.06
  -4   2  11    0.08    0.08
   3  -2 -11    0.05    0.05
   3  -2 -11    0.12    0.05
  -3   2  11    0.04    0.06
   2  -2 -11   -0.05    0.04
   2  -2 -11    0.04    0.05
   2  -2 -11   -0.02    0.04
  -2   2  11    0.00    0.06
   1  -2 -11    7.48    0.27
   1  -2 -11    7.78    0.31
  -1   2  11    7.62    0.34
   0  -2 -11    7.69    0.27
   0  -2 -11    8.14    0.32
   0   2  11    7.87    0.35
  -1  -2 -11    0.16    0.07
   1   2  11    0.27    0.08
   1   2  11    0.00    0.06
   1   2  11    0.17    0.09
  -2  -2 -11    0.55    0.11
   2   2  11    0.53    0.12
   2   2  11    0.51    0.08
   2   2  11    0.44    0.10
  -3  -2 -11    1.02    0.14
   3   2  11    1.05    0.14
   3   2  11    0.89    0.11
   3   2  11    0.73    0.13
  -4  -2 -11    0.03    0.07
   4   2  11    0.09    0.07
   4   2  11    0.16    0.09
   5  -3 -11   -0.05    0.05
  -5   3  11   -0.06    0.07
   4  -3 -11    1.64    0.14
  -4   3  11    1.49    0.18
   3  -3 -11    0.03    0.05
   3  -3 -11    0.09    0.05
  -3   3  11    0.11    0.07
   2  -3 -11    0.33    0.07
   2  -3 -11    0.29    0.06
   2  -3 -11    0.40    0.08
  -2   3  11    0.32    0.08
   1  -3 -11    8.99    0.31
   1  -3 -11    8.82    0.34
  -1   3  11    8.73    0.38
   0  -3 -11    2.35    0.16
   0  -3 -11    1.95    0.12
   0   3  11    2.44    0.18
  -1  -3 -11    5.51    0.27
   1   3  11    5.69    0.26
   1   3  11    5.41    0.28
   1   3  11    5.43    0.28
  -2  -3 -11    4.19    0.23
   2   3  11    3.77    0.23
   2   3  11    4.04    0.24
   2   3  11    4.27    0.22
  -3  -3 -11    0.35    0.09
   3   3  11    0.52    0.10
   3   3  11    0.43    0.11
   3   3  11    0.54    0.12
  -4  -3 -11    0.12    0.09
   4   3  11    0.05    0.06
   4   3  11    0.14    0.09
   5  -4 -11    0.61    0.09
  -5   4  11    0.40    0.12
   4  -4 -11    0.49    0.09
  -4   4  11    0.53    0.11
   3  -4 -11    0.87    0.11
  -3   4  11    0.80    0.13
   2  -4 -11    0.42    0.07
   2  -4 -11    0.31    0.07
   2  -4 -11    0.45    0.08
  -2   4  11    0.37    0.10
   1  -4 -11    2.59    0.16
   1  -4 -11    2.44    0.14
  -1   4  11    2.76    0.19
   0  -4 -11    0.01    0.04
   0  -4 -11    0.02    0.05
   0   4  11    0.10    0.07
   0   4  11   -0.04    0.06
  -1  -4 -11    3.90    0.22
   1   4  11    3.70    0.23
   1   4  11    3.66    0.22
  -2  -4 -11    2.16    0.18
   2   4  11    2.30    0.19
   2   4  11    2.28    0.19
   2   4  11    2.18    0.16
  -3  -4 -11   -0.02    0.07
   3   4  11   -0.04    0.05
   3   4  11    0.10    0.09
  -4  -4 -11    0.77    0.15
   4   4  11    0.88    0.16
   4   4  11    0.99    0.12
   4   4  11    0.92    0.12
   5  -5 -11    0.79    0.11
  -5   5  11    0.62    0.14
   4  -5 -11    1.91    0.15
  -4   5  11    1.51    0.19
   3  -5 -11    0.21    0.06
  -3   5  11    0.33    0.10
   2  -5 -11    0.45    0.08
   2  -5 -11    0.46    0.07
  -2   5  11    0.42    0.11
   1  -5 -11    0.97    0.11
   1  -5 -11    0.66    0.08
  -1   5  11    0.72    0.12
   0  -5 -11    0.10    0.06
   0  -5 -11    0.07    0.04
   0   5  11   -0.01    0.07
   0   5  11    0.01    0.06
  -1  -5 -11    1.71    0.15
   1   5  11    1.78    0.18
   1   5  11    1.64    0.16
  -2  -5 -11    0.05    0.07
   2   5  11    0.02    0.05
   2   5  11    0.14    0.09
   2   5  11   -0.01    0.06
   2   5  11   -0.06    0.07
  -3  -5 -11    0.87    0.14
   3   5  11    0.57    0.10
   3   5  11    0.71    0.15
   3   5  11    0.70    0.10
  -4  -5 -11    0.01    0.09
   4   5  11    0.07    0.10
   4   5  11   -0.03    0.07
   5  -6 -11   -0.02    0.06
  -5   6  11    0.13    0.09
   4  -6 -11    0.25    0.08
  -4   6  11    0.32    0.10
   3  -6 -11    0.45    0.09
  -3   6  11    0.34    0.10
   2  -6 -11    0.22    0.06
  -2   6  11    0.32    0.10
   1  -6 -11    0.53    0.07
  -1   6  11    0.47    0.10
   0  -6 -11    0.49    0.09
   0  -6 -11    0.54    0.07
   0   6  11    0.66    0.12
   0   6  11    0.67    0.12
  -1  -6 -11    0.14    0.07
   1   6  11    0.02    0.09
   1   6  11    0.04    0.07
  -2  -6 -11    0.02    0.08
   2   6  11    0.03    0.06
   2   6  11   -0.04    0.08
  -3  -6 -11    0.64    0.14
   3   6  11    0.62    0.15
   3   6  11    0.74    0.12
   4  -7 -11    0.47    0.10
  -4   7  11    0.48    0.12
   3  -7 -11   -0.01    0.05
   3  -7 -11    0.02    0.06
  -3   7  11   -0.10    0.06
   2  -7 -11    0.79    0.09
  -2   7  11    0.82    0.14
   1  -7 -11    0.69    0.09
  -1   7  11    0.76    0.13
   0  -7 -11    0.31    0.06
   0   7  11    0.34    0.11
   0   7  11    0.35    0.09
  -1  -7 -11   -0.04    0.06
   1   7  11    0.04    0.09
  -2  -7 -11    0.25    0.09
   2   7  11    0.10    0.11
  -3  -7 -11    0.03    0.09
   3   7  11    0.06    0.07
   3   7  11    0.13    0.12
   4  -8 -11    0.39    0.10
  -4   8  11    0.42    0.12
   3  -8 -11    0.08    0.07
   3  -8 -11    0.08    0.06
  -3   8  11    0.03    0.08
   2  -8 -11    0.28    0.07
  -2   8  11    0.32    0.11
   1  -8 -11   -0.01    0.05
  -1   8  11   -0.04    0.06
   0  -8 -11    0.22    0.06
   0   8  11    0.28    0.09
   0   8  11    0.27    0.11
   1   8  11   -0.11    0.10
  -2  -8 -11    0.23    0.10
   2   8  11    0.23    0.14
   3  -9 -11    0.24    0.08
  -3   9  11    0.22    0.10
   2  -9 -11    0.86    0.11
  -2   9  11    0.88    0.15
   1  -9 -11   -0.05    0.05
  -1   9  11    0.00    0.08
   0  -9 -11    0.02    0.05
   0   9  11   -0.01    0.11
   1   9  11   -0.16    0.11
   2 -10 -11    0.08    0.07
  -2  10  11    0.10    0.08
   1 -10 -11    0.06    0.06
   0 -10 -11    0.25    0.07
   0  10  11   -0.21    0.10
   1  10 -12    0.01    0.08
   0  10 -12   -0.06    0.05
   0  10 -12   -0.05    0.07
   0 -10  12   -0.08    0.11
   0 -10  12   -0.06    0.07
  -1  10 -12    0.13    0.08
   1 -10  12    0.01    0.11
   1 -10  12    0.07    0.08
  -2  10 -12    0.17    0.08
  -2  10 -12    0.13    0.08
   2 -10  12   -0.04    0.07
   2 -10  12    0.21    0.12
   2   9 -12    0.00    0.06
   2   9 -12    0.11    0.10
   1   9 -12    0.44    0.08
   1   9 -12    0.47    0.11
  -1  -9  12    0.33    0.08
   0   9 -12    3.17    0.17
   0   9 -12    3.22    0.22
   0  -9  12    2.74    0.19
   0  -9  12    3.24    0.26
  -1   9 -12    0.06    0.07
   1  -9  12    0.20    0.08
   1  -9  12    0.23    0.12
  -2   9 -12    0.04    0.08
  -2   9 -12    0.10    0.07
  -2   9 -12    0.05    0.06
   2  -9  12   -0.03    0.10
   2  -9  12    0.09    0.08
  -3   9 -12    0.02    0.08
  -3   9 -12   -0.01    0.06
  -3   9 -12   -0.02    0.06
   3  -9  12    0.10    0.10
   3  -9  12   -0.06    0.07
   2   8 -12    2.03    0.20
   2   8 -12    2.03    0.16
   1   8 -12    0.28    0.08
   1   8 -12    0.19    0.09
  -1  -8  12    0.15    0.12
   0   8 -12   -0.05    0.07
   0   8 -12   -0.02    0.05
   0  -8  12   -0.11    0.06
   0  -8  12    0.04    0.10
  -1   8 -12    0.20    0.07
   1  -8  12    0.31    0.12
   1  -8  12    0.29    0.08
  -2   8 -12    0.03    0.06
  -2   8 -12    0.00    0.07
  -2   8 -12    0.18    0.08
   2  -8  12    0.11    0.10
   2  -8  12    0.09    0.07
  -3   8 -12    0.05    0.07
  -3   8 -12    0.08    0.06
  -3   8 -12    0.06    0.08
   3  -8  12    0.20    0.11
   3  -8  12    0.06    0.08
   3   7 -12   -0.03    0.06
   3   7 -12   -0.08    0.08
   2   7 -12    1.28    0.16
   2   7 -12    1.40    0.13
  -2  -7  12    1.68    0.19
   1   7 -12    0.20    0.09
   1   7 -12    0.15    0.06
  -1  -7  12   -0.03    0.10
   0   7 -12    1.91    0.17
   0   7 -12    1.78    0.13
   0  -7  12    1.50    0.19
   0  -7  12    1.79    0.15
  -1   7 -12    0.00    0.05
  -1   7 -12   -0.05    0.06
   1  -7  12    0.06    0.10
   1  -7  12    0.05    0.07
  -2   7 -12    0.02    0.07
  -2   7 -12    0.07    0.06
  -2   7 -12    0.15    0.07
   2  -7  12    0.05    0.07
   2  -7  12    0.07    0.09
  -3   7 -12    0.34    0.11
  -3   7 -12    0.31    0.10
   3  -7  12    0.35    0.09
   3  -7  12    0.28    0.11
  -4   7 -12    0.13    0.10
  -4   7 -12    0.10    0.08
   4  -7  12    0.14    0.11
   4  -7  12    0.10    0.08
   3   6 -12    0.22    0.10
   3   6 -12    0.32    0.08
   3   6 -12    0.24    0.08
   2   6 -12    0.63    0.11
   2   6 -12    0.69    0.09
  -2  -6  12    0.80    0.15
   1   6 -12   -0.07    0.04
   1   6 -12   -0.03    0.06
  -1  -6  12   -0.15    0.08
   0   6 -12    1.55    0.11
   0   6 -12    1.50    0.15
   0  -6  12    1.21    0.12
   0  -6  12    1.81    0.19
  -1   6 -12    0.96    0.13
  -1   6 -12    1.08    0.13
   1  -6  12    1.06    0.16
   1  -6  12    0.87    0.11
  -2   6 -12    0.69    0.12
  -2   6 -12    0.52    0.09
  -2   6 -12    0.49    0.10
   2  -6  12    0.54    0.10
   2  -6  12    0.56    0.10
   2  -6  12    0.24    0.11
  -3   6 -12   -0.01    0.08
  -3   6 -12    0.01    0.07
   3  -6  12    0.01    0.06
   3  -6  12    0.00    0.09
  -4   6 -12    0.09    0.08
  -4   6 -12    0.32    0.12
   4  -6  12    0.13    0.10
   4  -6  12    0.04    0.07
   4   5 -12    0.18    0.10
   4   5 -12    0.38    0.09
   3   5 -12    0.00    0.08
   3   5 -12   -0.05    0.05
  -3  -5  12    0.00    0.09
   2   5 -12   -0.06    0.07
   2   5 -12   -0.01    0.05
  -2  -5  12   -0.07    0.08
   1   5 -12    0.02    0.06
   1   5 -12   -0.02    0.05
  -1  -5  12   -0.11    0.09
   0   5 -12    0.09    0.06
   0   5 -12   -0.05    0.04
   0  -5  12   -0.03    0.06
   0  -5  12    0.12    0.10
  -1   5 -12    1.31    0.13
  -1   5 -12    1.08    0.12
   1  -5  12    1.17    0.17
   1  -5  12    0.99    0.11
  -2   5 -12    1.28    0.15
  -2   5 -12    1.48    0.16
   2  -5  12    0.97    0.15
   2  -5  12    1.03    0.12
   2  -5  12    1.49    0.14
  -3   5 -12    0.13    0.07
  -3   5 -12    0.08    0.08
   3  -5  12    0.15    0.10
   3  -5  12    0.09    0.07
  -4   5 -12    0.08    0.07
  -4   5 -12    0.27    0.11
   4  -5  12    0.05    0.07
   4  -5  12    0.10    0.08
   4  -5  12    0.23    0.10
   4   4 -12    0.02    0.06
   4   4 -12    0.06    0.10
   3   4 -12    0.07    0.08
   3   4 -12    0.29    0.07
  -3  -4  12    0.31    0.11
   2   4 -12   -0.05    0.06
   2   4 -12   -0.06    0.05
  -2  -4  12   -0.04    0.08
   1   4 -12    1.17    0.11
   1   4 -12    1.04    0.13
  -1  -4  12    1.39    0.17
   0   4 -12    0.00    0.05
   0   4 -12    0.05    0.04
   0  -4  12   -0.08    0.08
   0  -4  12    0.00    0.05
  -1   4 -12    0.11    0.06
   1  -4  12    0.10    0.07
   1  -4  12    0.08    0.10
  -2   4 -12    1.16    0.14
  -2   4 -12    1.15    0.14
   2  -4  12    0.95    0.15
   2  -4  12    0.86    0.11
   2  -4  12    1.00    0.11
  -3   4 -12    0.49    0.11
  -3   4 -12    0.86    0.14
   3  -4  12    0.81    0.13
   3  -4  12    0.65    0.11
   3  -4  12    0.62    0.13
  -4   4 -12   -0.02    0.08
  -4   4 -12   -0.01    0.06
   4  -4  12   -0.08    0.06
   4  -4  12    0.07    0.09
   4  -4  12    0.07    0.08
   4   3 -12    0.26    0.10
   4   3 -12    0.11    0.07
  -4  -3  12    0.20    0.09
   3   3 -12    1.66    0.17
   3   3 -12    1.19    0.12
  -3  -3  12    1.29    0.17
   2   3 -12    2.35    0.15
   2   3 -12    2.23    0.18
  -2  -3  12    2.49    0.20
   1   3 -12    0.09    0.06
   1   3 -12    0.05    0.05
  -1  -3  12    0.14    0.09
   0   3 -12    0.19    0.05
   0   3 -12    0.25    0.07
   0  -3  12    0.14    0.10
   0  -3  12    0.16    0.06
  -1   3 -12    0.82    0.12
   1  -3  12    0.78    0.09
   1  -3  12    0.80    0.13
  -2   3 -12    2.54    0.19
  -2   3 -12    2.55    0.18
   2  -3  12    2.01    0.20
   2  -3  12    2.36    0.17
   2  -3  12    2.48    0.19
   2  -3  12    2.40    0.17
  -3   3 -12    0.67    0.11
  -3   3 -12    1.11    0.15
   3  -3  12    1.09    0.15
   3  -3  12    0.76    0.14
   3  -3  12    0.91    0.11
  -4   3 -12    0.12    0.10
  -4   3 -12    0.03    0.08
   4  -3  12    0.06    0.07
   4  -3  12    0.06    0.08
   4  -3  12    0.11    0.10
   4   2 -12    0.46    0.12
   4   2 -12    0.31    0.08
  -4  -2  12    0.38    0.11
   3   2 -12    0.21    0.09
   3   2 -12    0.10    0.06
  -3  -2  12    0.22    0.09
   2   2 -12    0.33    0.07
   2   2 -12    0.26    0.06
   2   2 -12    0.27    0.08
  -2  -2  12    0.30    0.10
   1   2 -12    0.01    0.06
   1   2 -12    0.01    0.04
  -1  -2  12    0.02    0.08
   0   2 -12    1.48    0.10
   0   2 -12    1.46    0.14
   0  -2  12    1.60    0.18
  -1   2 -12    0.00    0.04
   1  -2  12   -0.05    0.05
   1  -2  12   -0.05    0.08
  -2   2 -12    0.00    0.05
  -2   2 -12   -0.03    0.06
   2  -2  12   -0.08    0.08
   2  -2  12   -0.04    0.05
   2  -2  12   -0.07    0.05
   2  -2  12   -0.09    0.06
  -3   2 -12    1.57    0.17
  -3   2 -12    1.22    0.14
   3  -2  12    1.54    0.17
   3  -2  12    1.08    0.12
   3  -2  12    1.06    0.16
  -4   2 -12    0.11    0.08
  -4   2 -12    0.12    0.10
   4  -2  12    0.31    0.11
   4  -2  12    0.05    0.06
   4  -2  12    0.16    0.08
   4   1 -12    0.16    0.06
   4   1 -12    0.22    0.09
  -4  -1  12    0.44    0.12
   3   1 -12    1.54    0.16
   3   1 -12    1.45    0.13
  -3  -1  12    1.56    0.18
   2   1 -12    0.27    0.08
   2   1 -12    0.33    0.07
   2   1 -12    0.32    0.07
  -2  -1  12    0.13    0.09
   1   1 -12    0.66    0.11
   1   1 -12    0.49    0.07
  -1  -1  12    0.72    0.13
   0   1 -12    0.15    0.04
   0   1 -12    0.10    0.06
   0  -1  12    0.14    0.09
  -1   1 -12    1.84    0.15
   1  -1  12    1.63    0.18
   1  -1  12    1.75    0.14
   1  -1  12    1.46    0.15
  -2   1 -12    1.26    0.15
  -2   1 -12    1.41    0.14
   2  -1  12    1.48    0.15
   2  -1  12    0.97    0.11
   2  -1  12    1.30    0.13
   2  -1  12    1.41    0.17
  -3   1 -12    0.04    0.06
  -3   1 -12    0.08    0.09
   3  -1  12    0.03    0.09
   3  -1  12    0.10    0.06
   3  -1  12    0.07    0.07
  -4   1 -12    0.11    0.08
  -4   1 -12    0.02    0.09
   4  -1  12    0.03    0.09
   4  -1  12   -0.01    0.05
   4  -1  12    0.07    0.07
   5   0 -12    0.52    0.10
  -5   0  12    0.56    0.13
   4   0 -12   -0.04    0.05
   4   0 -12    0.00    0.07
  -4   0  12    0.01    0.08
   3   0 -12    0.05    0.05
   3   0 -12    0.02    0.06
  -3   0  12    0.04    0.07
   2   0 -12    0.84    0.11
   2   0 -12    0.66    0.08
   2   0 -12    0.69    0.09
  -2   0  12    0.69    0.12
   1   0 -12    2.34    0.17
   1   0 -12    2.57    0.14
  -1   0  12    2.53    0.20
   0   0 -12    2.15    0.17
   0   0 -12    2.34    0.13
   0   0  12    2.41    0.20
  -1   0 -12    0.21    0.07
   1   0  12    0.15    0.10
   1   0  12    0.11    0.07
  -2   0 -12   -0.03    0.06
   2   0  12   -0.11    0.08
   2   0  12   -0.03    0.06
   2   0  12    0.08    0.06
   2   0  12   -0.04    0.05
  -3   0 -12    0.31    0.09
   3   0  12    0.34    0.10
   3   0  12    0.40    0.09
   3   0  12    0.20    0.11
  -4   0 -12   -0.01    0.07
   4   0  12    0.09    0.07
   4   0  12    0.03    0.10
   4   0  12    0.16    0.08
   5  -1 -12    0.30    0.08
  -5   1  12    0.02    0.08
   4  -1 -12    0.04    0.05
   4  -1 -12   -0.01    0.06
  -4   1  12    0.00    0.08
   3  -1 -12    0.01    0.05
   3  -1 -12    0.01    0.05
  -3   1  12    0.05    0.07
   2  -1 -12   -0.01    0.04
   2  -1 -12    0.01    0.05
   2  -1 -12   -0.04    0.04
  -2   1  12   -0.05    0.06
   1  -1 -12    2.15    0.13
   1  -1 -12    2.07    0.16
  -1   1  12    2.14    0.19
   0  -1 -12    2.72    0.18
   0  -1 -12    2.58    0.14
   0   1  12    2.77    0.21
  -1  -1 -12    7.68    0.33
   1   1  12    7.55    0.33
   1   1  12    7.16    0.34
  -2  -1 -12    0.56    0.11
   2   1  12    0.57    0.09
   2   1  12    0.52    0.10
   2   1  12    0.34    0.11
  -3  -1 -12    2.25    0.19
   3   1  12    1.74    0.19
   3   1  12    2.34    0.20
   3   1  12    1.96    0.16
  -4  -1 -12    0.07    0.08
   4   1  12    0.15    0.11
   4   1  12    0.11    0.07
   4   1  12    0.19    0.10
   5  -2 -12   -0.03    0.06
  -5   2  12    0.01    0.08
   4  -2 -12    0.18    0.07
  -4   2  12    0.02    0.08
   3  -2 -12   -0.06    0.04
   3  -2 -12   -0.06    0.05
  -3   2  12    0.04    0.07
   2  -2 -12    0.30    0.07
   2  -2 -12    0.16    0.06
   2  -2 -12    0.16    0.06
  -2   2  12    0.17    0.08
   1  -2 -12   -0.02    0.04
   1  -2 -12   -0.05    0.04
  -1   2  12    0.13    0.08
   0  -2 -12    1.58    0.11
   0  -2 -12    2.03    0.15
   0   2  12    1.92    0.18
  -1  -2 -12    0.25    0.08
   1   2  12    0.30    0.08
   1   2  12    0.14    0.09
  -2  -2 -12    0.60    0.11
   2   2  12    0.55    0.12
   2   2  12    0.66    0.11
   2   2  12    0.59    0.10
  -3  -2 -12    0.02    0.07
   3   2  12    0.15    0.08
   3   2  12    0.08    0.10
   3   2  12   -0.04    0.06
  -4  -2 -12    0.01    0.09
   4   2  12    0.04    0.07
   4   2  12    0.09    0.08
  -5   3  12    0.04    0.08
   4  -3 -12    0.01    0.05
  -4   3  12    0.02    0.07
   3  -3 -12    0.05    0.05
  -3   3  12   -0.01    0.07
   2  -3 -12    0.55    0.08
   2  -3 -12    0.51    0.09
  -2   3  12    0.51    0.11
   1  -3 -12    0.76    0.10
   1  -3 -12    0.69    0.08
  -1   3  12    0.60    0.12
   0  -3 -12    0.10    0.05
   0  -3 -12    0.23    0.07
   0   3  12    0.19    0.09
  -1  -3 -12    1.75    0.16
   1   3  12    1.63    0.16
   1   3  12    1.39    0.16
  -2  -3 -12    0.99    0.14
   2   3  12    0.85    0.14
   2   3  12    0.91    0.12
   2   3  12    0.99    0.14
  -3  -3 -12    0.98    0.15
   3   3  12    0.54    0.10
   3   3  12    0.65    0.14
   3   3  12    0.94    0.14
  -4  -3 -12    0.04    0.10
   4   3  12    0.11    0.09
   4   3  12   -0.14    0.06
   4  -4 -12    0.01    0.06
  -4   4  12    0.09    0.09
   3  -4 -12    0.04    0.05
   3  -4 -12    0.06    0.06
  -3   4  12    0.04    0.08
   2  -4 -12    0.96    0.12
   2  -4 -12    1.02    0.10
  -2   4  12    0.62    0.12
   1  -4 -12    0.14    0.06
   1  -4 -12    0.23    0.06
  -1   4  12    0.18    0.08
   0  -4 -12   -0.09    0.05
   0  -4 -12   -0.04    0.04
   0   4  12    0.02    0.07
  -1  -4 -12    0.05    0.06
   1   4  12   -0.07    0.07
   1   4  12    0.05    0.07
  -2  -4 -12    0.23    0.08
   2   4  12    0.13    0.07
   2   4  12    0.32    0.10
   2   4  12    0.22    0.09
  -3  -4 -12    0.23    0.10
   3   4  12    0.55    0.11
   3   4  12    0.31    0.11
   4  -5 -12    1.76    0.16
  -4   5  12    0.96    0.16
   3  -5 -12    0.54    0.08
   3  -5 -12    0.51    0.09
  -3   5  12    0.43    0.11
   2  -5 -12   -0.03    0.05
  -2   5  12    0.05    0.08
   1  -5 -12    0.64    0.08
   1  -5 -12    0.71    0.11
  -1   5  12    0.78    0.13
   0  -5 -12    0.09    0.05
   0  -5 -12    0.10    0.07
   0   5  12    0.02    0.07
  -1  -5 -12    0.02    0.06
   1   5  12   -0.05    0.07
   1   5  12    0.15    0.08
  -2  -5 -12   -0.05    0.06
   2   5  12    0.09    0.09
  -3  -5 -12    0.51    0.13
   3   5  12    0.39    0.12
   3   5  12    0.30    0.09
   3   5  12    0.30    0.09
   4  -6 -12    0.09    0.07
  -4   6  12    0.09    0.09
   3  -6 -12    0.99    0.11
   3  -6 -12    1.13    0.13
  -3   6  12    1.09    0.16
   2  -6 -12    0.04    0.05
  -2   6  12    0.13    0.08
   1  -6 -12    0.01    0.05
  -1   6  12    0.03    0.07
   0  -6 -12    0.36    0.09
   0  -6 -12    0.39    0.07
   0   6  12    0.30    0.09
  -1  -6 -12    0.07    0.07
   1   6  12   -0.04    0.07
   1   6  12    0.00    0.09
  -2  -6 -12    0.69    0.13
   2   6  12    0.82    0.16
  -3  -6 -12    0.21    0.10
   3   6  12    0.19    0.12
   4  -7 -12   -0.04    0.06
  -4   7  12   -0.06    0.07
   3  -7 -12    0.01    0.06
  -3   7  12    0.06    0.08
   2  -7 -12    0.11    0.06
  -2   7  12    0.04    0.08
   1  -7 -12    0.03    0.05
  -1   7  12    0.09    0.08
   0  -7 -12    0.97    0.10
   0   7  12    1.08    0.15
  -1  -7 -12    0.07    0.08
   1   7  12   -0.02    0.09
  -2  -7 -12    0.13    0.09
   2   7  12   -0.05    0.10
   3  -8 -12    0.02    0.06
  -3   8  12   -0.03    0.09
   2  -8 -12   -0.02    0.05
  -2   8  12    0.12    0.08
   1  -8 -12    0.26    0.07
  -1   8  12    0.41    0.12
   0  -8 -12    0.14    0.06
   0   8  12    0.27    0.10
   1   8  12    0.17    0.13
   2  -9 -12    0.04    0.06
  -2   9  12    0.09    0.09
   1  -9 -12    0.04    0.06
  -1   9  12    0.17    0.10
   0  -9 -12    0.46    0.07
   0   9 -13    0.62    0.12
   0   9 -13    0.63    0.09
   0  -9  13    0.67    0.16
   0  -9  13    0.54    0.11
  -1   9 -13    0.48    0.11
   1  -9  13    0.63    0.15
   1  -9  13    0.42    0.10
   1   8 -13    0.17    0.07
   1   8 -13    0.21    0.09
  -1  -8  13    0.14    0.12
   0   8 -13    0.18    0.06
   0   8 -13    0.22    0.09
   0  -8  13    0.10    0.08
   0  -8  13    0.16    0.13
  -1   8 -13    0.62    0.12
   1  -8  13    0.42    0.10
   1  -8  13    0.61    0.15
  -2   8 -13   -0.02    0.06
  -2   8 -13   -0.05    0.06
   2  -8  13   -0.04    0.07
   2  -8  13    0.06    0.11
   2   7 -13    0.22    0.08
   2   7 -13    0.48    0.13
  -2  -7  13    0.26    0.12
   1   7 -13    1.50    0.13
   1   7 -13    1.17    0.15
  -1  -7  13    1.17    0.18
   0   7 -13    0.00    0.05
   0   7 -13    0.02    0.07
   0  -7  13   -0.06    0.11
   0  -7  13   -0.06    0.07
  -1   7 -13   -0.06    0.06
   1  -7  13   -0.09    0.07
   1  -7  13    0.13    0.12
  -2   7 -13    0.47    0.09
  -2   7 -13    0.49    0.11
   2  -7  13    0.17    0.09
   2  -7  13    0.57    0.14
  -3   7 -13    0.12    0.08
  -3   7 -13    0.20    0.10
   3  -7  13    0.10    0.11
   3  -7  13    0.06    0.07
   3   6 -13   -0.01    0.06
   3   6 -13   -0.02    0.09
   2   6 -13   -0.06    0.06
   2   6 -13    0.10    0.08
  -2  -6  13   -0.20    0.08
   1   6 -13   -0.06    0.06
   1   6 -13    0.03    0.06
  -1  -6  13    0.01    0.11
   0   6 -13    0.29    0.10
   0   6 -13    0.15    0.06
   0  -6  13    0.20    0.08
   0  -6  13    0.14    0.12
  -1   6 -13    0.05    0.07
   1  -6  13    0.15    0.12
   1  -6  13    0.07    0.07
  -2   6 -13    0.22    0.08
   2  -6  13    0.11    0.08
   2  -6  13    0.26    0.13
  -3   6 -13   -0.10    0.07
  -3   6 -13    0.00    0.07
   3  -6  13    0.14    0.12
   3  -6  13    0.05    0.07
   3   5 -13    0.32    0.10
   3   5 -13    0.48    0.09
  -3  -5  13    0.50    0.13
   2   5 -13    0.88    0.10
   2   5 -13    0.91    0.14
  -2  -5  13    0.63    0.14
   1   5 -13   -0.04    0.06
   1   5 -13    0.25    0.07
  -1  -5  13    0.23    0.13
   0   5 -13    1.68    0.16
   0   5 -13    1.86    0.12
   0  -5  13    1.74    0.20
   0  -5  13    1.73    0.16
  -1   5 -13   -0.01    0.06
   1  -5  13   -0.06    0.07
   1  -5  13   -0.13    0.08
  -2   5 -13    0.04    0.06
   2  -5  13    0.06    0.07
   2  -5  13    0.08    0.11
  -3   5 -13    0.21    0.10
  -3   5 -13    0.17    0.09
   3  -5  13    0.04    0.06
   3  -5  13    0.28    0.12
   3  -5  13    0.31    0.10
   3   4 -13    0.25    0.08
   3   4 -13    0.10    0.09
  -3  -4  13    0.08    0.10
   2   4 -13    0.31    0.10
   2   4 -13    0.38    0.08
  -2  -4  13    0.40    0.12
   1   4 -13    0.21    0.06
   1   4 -13    0.23    0.09
  -1  -4  13    0.17    0.11
   0   4 -13    0.77    0.12
   0   4 -13    0.72    0.08
   0  -4  13    0.74    0.14
  -1   4 -13    1.04    0.13
   1  -4  13    0.74    0.14
   1  -4  13    0.94    0.11
  -2   4 -13    0.89    0.13
  -2   4 -13    0.79    0.13
   2  -4  13    0.74    0.13
   2  -4  13    0.75    0.15
   2  -4  13    0.87    0.12
   2  -4  13    0.72    0.10
  -3   4 -13    0.49    0.12
  -3   4 -13    0.24    0.09
   3  -4  13    0.32    0.12
   3  -4  13    0.40    0.10
   3  -4  13    0.37    0.09
  -4   4 -13    0.64    0.12
  -4   4 -13    1.17    0.18
   4  -4  13    0.84    0.15
   4  -4  13    0.59    0.14
   4   3 -13   -0.05    0.06
   4   3 -13   -0.04    0.09
  -4  -3  13   -0.05    0.08
   3   3 -13    0.12    0.06
   3   3 -13    0.08    0.06
   3   3 -13    0.13    0.09
  -3  -3  13    0.09    0.09
   2   3 -13    0.13    0.06
   2   3 -13    0.06    0.08
  -2  -3  13    0.04    0.09
   1   3 -13    4.29    0.24
   1   3 -13    4.25    0.20
  -1  -3  13    4.32    0.28
   0   3 -13    0.10    0.07
   0   3 -13    0.10    0.05
   0  -3  13    0.01    0.10
  -1   3 -13    0.43    0.10
   1  -3  13    0.32    0.12
   1  -3  13    0.33    0.08
  -2   3 -13    0.72    0.12
  -2   3 -13    0.59    0.11
   2  -3  13    0.69    0.14
   2  -3  13    0.46    0.09
   2  -3  13    0.46    0.10
   2  -3  13    0.67    0.10
  -3   3 -13    0.07    0.08
  -3   3 -13    0.10    0.09
   3  -3  13    0.03    0.09
   3  -3  13    0.05    0.07
   3  -3  13    0.12    0.08
  -4   3 -13    0.24    0.11
  -4   3 -13    0.16    0.09
   4  -3  13    0.21    0.12
   4  -3  13    0.16    0.09
   4  -3  13    0.18    0.08
   4   2 -13    0.16    0.09
   4   2 -13    0.14    0.07
  -4  -2  13    0.01    0.09
   3   2 -13    0.05    0.08
   3   2 -13    0.13    0.06
   3   2 -13    0.08    0.06
  -3  -2  13    0.14    0.09
   2   2 -13    0.31    0.09
   2   2 -13    0.33    0.07
  -2  -2  13    0.29    0.11
   1   2 -13    0.13    0.06
   1   2 -13   -0.01    0.07
  -1  -2  13    0.20    0.11
   0   2 -13    0.65    0.10
   0   2 -13    0.56    0.07
   0  -2  13    0.64    0.14
  -1   2 -13    0.02    0.05
   1  -2  13    0.01    0.06
   1  -2  13   -0.12    0.09
  -2   2 -13    0.65    0.11
  -2   2 -13    0.68    0.12
   2  -2  13    0.56    0.10
   2  -2  13    0.54    0.13
   2  -2  13    0.48    0.09
   2  -2  13    0.69    0.11
  -3   2 -13   -0.03    0.06
  -3   2 -13    0.04    0.09
   3  -2  13    0.01    0.09
   3  -2  13    0.01    0.06
   3  -2  13   -0.03    0.06
  -4   2 -13    0.19    0.11
  -4   2 -13    0.04    0.08
   4  -2  13    0.09    0.08
   4  -2  13   -0.06    0.10
   4  -2  13    0.04    0.08
   4   1 -13    0.04    0.08
   4   1 -13   -0.02    0.06
  -4  -1  13    0.14    0.10
   3   1 -13    0.61    0.11
   3   1 -13    0.61    0.10
   3   1 -13    0.67    0.10
  -3  -1  13    0.46    0.11
   2   1 -13   -0.04    0.05
   2   1 -13   -0.04    0.06
  -2  -1  13    0.03    0.08
   1   1 -13    0.74    0.09
   1   1 -13    0.63    0.11
  -1  -1  13    0.76    0.14
   0   1 -13    0.16    0.07
   0   1 -13    0.08    0.05
   0  -1  13    0.22    0.11
  -1   1 -13    0.90    0.12
   1  -1  13    0.57    0.14
  -2   1 -13    0.10    0.07
   2  -1  13    0.26    0.08
   2  -1  13    0.00    0.06
   2  -1  13    0.16    0.08
   2  -1  13    0.04    0.10
  -3   1 -13   -0.01    0.07
   3  -1  13   -0.01    0.10
   3  -1  13    0.04    0.07
   3  -1  13    0.07    0.07
  -4   1 -13    0.02    0.08
   4  -1  13    0.05    0.07
   4  -1  13    0.09    0.08
   4  -1  13   -0.16    0.09
   4   0 -13   -0.06    0.07
   4   0 -13   -0.05    0.05
  -4   0  13   -0.04    0.08
   3   0 -13    0.04    0.07
   3   0 -13    0.05    0.06
   3   0 -13    0.03    0.06
  -3   0  13    0.01    0.08
   2   0 -13    0.79    0.09
   2   0 -13    0.99    0.13
  -2   0  13    0.89    0.14
   1   0 -13    0.56    0.11
   1   0 -13    0.27    0.06
  -1   0  13    0.36    0.11
   0   0 -13    7.79    0.28
   0   0 -13    8.06    0.34
   0   0  13    7.30    0.37
  -1   0 -13    0.11    0.07
   1   0  13    0.16    0.10
  -2   0 -13   -0.01    0.06
   2   0  13    0.02    0.06
   2   0  13    0.00    0.06
   2   0  13    0.00    0.10
  -3   0 -13    0.24    0.10
   3   0  13   -0.04    0.06
   3   0  13    0.22    0.09
   3   0  13    0.07    0.11
  -4   0 -13    0.07    0.08
   4   0  13    0.04    0.07
   4   0  13   -0.14    0.10
   4  -1 -13    0.08    0.06
  -4   1  13    0.01    0.09
   3  -1 -13   -0.07    0.04
   3  -1 -13    0.10    0.07
   3  -1 -13   -0.01    0.05
  -3   1  13    0.09    0.08
   2  -1 -13    0.35    0.07
   2  -1 -13    0.59    0.10
  -2   1  13    0.43    0.11
   1  -1 -13    0.50    0.07
   1  -1 -13    0.61    0.10
  -1   1  13    0.41    0.11
   0  -1 -13    4.62    0.24
   0  -1 -13    4.44    0.20
   0   1  13    4.61    0.28
  -1  -1 -13    0.46    0.10
   1   1  13    0.33    0.12
  -2  -1 -13    1.07    0.15
   2   1  13    1.07    0.12
   2   1  13    1.51    0.16
   2   1  13    0.86    0.15
  -3  -1 -13    0.16    0.09
   3   1  13    0.12    0.09
   3   1  13    0.09    0.07
   3   1  13   -0.05    0.10
   4  -2 -13    0.45    0.09
  -4   2  13    0.62    0.14
   3  -2 -13    0.20    0.07
   3  -2 -13    0.28    0.08
   3  -2 -13    0.25    0.07
  -3   2  13    0.26    0.10
   2  -2 -13    0.17    0.07
   2  -2 -13    0.17    0.06
  -2   2  13    0.23    0.09
   1  -2 -13    0.00    0.05
   1  -2 -13   -0.01    0.05
  -1   2  13    0.03    0.07
   0  -2 -13   -0.03    0.05
   0  -2 -13    0.08    0.06
   0   2  13   -0.09    0.07
  -1  -2 -13    0.53    0.11
   1   2  13    0.53    0.13
  -2  -2 -13    0.92    0.14
   2   2  13    0.70    0.11
   2   2  13    0.68    0.11
   2   2  13    0.65    0.13
  -3  -2 -13    1.19    0.16
   3   2  13    1.31    0.14
   3   2  13    1.25    0.17
   3   2  13    1.15    0.17
   4  -3 -13    1.53    0.15
  -4   3  13    1.30    0.19
   3  -3 -13    0.15    0.06
   3  -3 -13    0.09    0.06
  -3   3  13    0.15    0.09
   2  -3 -13    0.02    0.05
   2  -3 -13    0.08    0.06
  -2   3  13    0.12    0.09
   1  -3 -13    0.62    0.10
   1  -3 -13    0.72    0.09
  -1   3  13    0.55    0.12
   0  -3 -13    0.52    0.10
   0  -3 -13    0.30    0.06
   0   3  13    0.42    0.11
  -1  -3 -13    0.13    0.07
   1   3  13   -0.02    0.08
  -2  -3 -13    1.30    0.16
   2   3  13    1.07    0.16
   2   3  13    1.30    0.17
  -3  -3 -13    0.04    0.08
   3   3  13    0.10    0.08
   3   3  13    0.17    0.09
   4  -4 -13    0.16    0.08
  -4   4  13    0.16    0.11
   3  -4 -13    0.08    0.06
   3  -4 -13    0.01    0.06
  -3   4  13    0.00    0.08
   2  -4 -13    0.10    0.06
  -2   4  13    0.05    0.08
   1  -4 -13    0.04    0.05
   1  -4 -13    0.11    0.07
  -1   4  13    0.08    0.08
   0  -4 -13   -0.05    0.04
   0  -4 -13   -0.03    0.06
   0   4  13   -0.13    0.06
  -1  -4 -13    0.11    0.07
   1   4  13    0.02    0.08
  -2  -4 -13    1.12    0.15
   2   4  13    1.32    0.17
   2   4  13    1.24    0.17
  -3  -4 -13    0.00    0.09
   3   4  13    0.10    0.07
   3   4  13    0.03    0.07
   3   4  13    0.12    0.09
   3  -5 -13    0.10    0.07
  -3   5  13    0.05    0.08
   2  -5 -13   -0.02    0.05
  -2   5  13   -0.02    0.07
   1  -5 -13    0.79    0.09
  -1   5  13    0.91    0.15
   0  -5 -13    0.01    0.06
   0  -5 -13   -0.05    0.04
   0   5  13   -0.10    0.07
  -1  -5 -13    0.00    0.07
   1   5  13   -0.05    0.08
  -2  -5 -13    0.83    0.14
   2   5  13    0.79    0.15
   3  -6 -13    1.65    0.15
  -3   6  13    1.55    0.19
   2  -6 -13    0.10    0.06
  -2   6  13    0.08    0.09
   1  -6 -13    0.80    0.10
  -1   6  13    0.69    0.13
   0  -6 -13    0.16    0.06
   0   6  13    0.10    0.09
  -1  -6 -13   -0.02    0.07
   1   6  13   -0.13    0.07
  -2  -6 -13   -0.02    0.08
   2   6  13    0.14    0.12
  -3   7  13    0.60    0.14
   2  -7 -13    0.05    0.06
  -2   7  13    0.00    0.08
   1  -7 -13    0.55    0.09
  -1   7  13    0.67    0.14
   0  -7 -13    0.16    0.06
   0   7  13    0.29    0.10
  -2   8  13   -0.07    0.08
   1  -8 -13    0.16    0.07
  -1   8  13    0.19    0.10
   0  -8 -13   -0.02    0.05
   1   7 -14   -0.01    0.06
   1   7 -14   -0.04    0.08
  -1  -7  14    0.00    0.12
   0   7 -14    0.01    0.08
   0   7 -14    0.02    0.06
   0  -7  14   -0.03    0.12
   0  -7  14   -0.09    0.07
  -1   7 -14    0.08    0.08
   1  -7  14    0.00    0.08
   1  -7  14    0.05    0.12
   2   6 -14    0.10    0.09
  -2  -6  14    0.11    0.12
   1   6 -14    0.51    0.09
   1   6 -14    0.49    0.12
  -1  -6  14    0.39    0.14
   0   6 -14   -0.01    0.07
   0   6 -14   -0.07    0.05
   0  -6  14   -0.09    0.11
   0  -6  14    0.07    0.08
  -1   6 -14    0.01    0.07
   1  -6  14    0.08    0.12
   1  -6  14    0.04    0.08
  -2   6 -14    0.07    0.08
   2  -6  14    0.14    0.08
   2  -6  14    0.21    0.12
   2   5 -14    0.29    0.08
   2   5 -14    0.41    0.11
  -2  -5  14    0.22    0.12
   1   5 -14    0.42    0.08
   1   5 -14    0.50    0.11
  -1  -5  14    0.45    0.15
   0   5 -14    0.36    0.09
   0   5 -14    0.36    0.07
   0  -5  14   -0.03    0.11
  -1   5 -14    0.36    0.10
   1  -5  14    0.30    0.13
   1  -5  14    0.26    0.09
  -2   5 -14   -0.05    0.07
   2  -5  14    0.04    0.11
   2  -5  14    0.05    0.08
   2   4 -14    0.20    0.07
   2   4 -14    0.42    0.11
  -2  -4  14    0.37    0.13
   1   4 -14    0.37    0.07
   1   4 -14    0.56    0.12
  -1  -4  14    0.39    0.14
   0   4 -14    0.02    0.05
   0   4 -14   -0.04    0.07
   0  -4  14   -0.12    0.09
  -1   4 -14    0.75    0.12
   1  -4  14    0.61    0.10
   1  -4  14    0.65    0.14
  -2   4 -14   -0.01    0.07
   2  -4  14   -0.01    0.07
   2  -4  14    0.04    0.11
  -3   4 -14   -0.05    0.07
  -3   4 -14    0.00    0.08
   3  -4  14   -0.06    0.10
   3  -4  14    0.02    0.08
   3  -4  14   -0.06    0.07
   3   3 -14    0.06    0.08
   3   3 -14    0.15    0.07
  -3  -3  14    0.08    0.10
   2   3 -14    0.96    0.11
   2   3 -14    0.72    0.13
  -2  -3  14    0.76    0.15
   1   3 -14    1.32    0.16
   1   3 -14    1.26    0.12
  -1  -3  14    1.00    0.17
   0   3 -14    0.03    0.07
   0   3 -14    0.08    0.05
   0  -3  14    0.17    0.11
  -1   3 -14    0.16    0.07
   1  -3  14   -0.05    0.10
   1  -3  14    0.07    0.07
  -2   3 -14   -0.09    0.06
   2  -3  14    0.10    0.11
   2  -3  14    0.07    0.08
  -3   3 -14    0.30    0.10
  -3   3 -14    0.66    0.14
   3  -3  14    0.46    0.11
   3  -3  14    0.32    0.13
   3  -3  14    0.50    0.10
   3   2 -14   -0.05    0.07
   3   2 -14   -0.02    0.06
  -3  -2  14   -0.04    0.08
   2   2 -14    0.13    0.07
   2   2 -14    0.20    0.09
  -2  -2  14    0.17    0.10
   1   2 -14    0.32    0.07
   1   2 -14    0.36    0.10
  -1  -2  14    0.40    0.12
   0   2 -14    0.30    0.07
   0   2 -14    0.22    0.09
   0  -2  14    0.25    0.12
  -1   2 -14    1.54    0.16
   1  -2  14    1.18    0.18
  -2   2 -14    0.12    0.08
   2  -2  14    0.01    0.07
   2  -2  14    0.12    0.12
  -3   2 -14    0.00    0.08
  -3   2 -14    0.03    0.09
   3  -2  14    0.09    0.08
   3  -2  14    0.10    0.07
   3  -2  14   -0.04    0.11
   3   1 -14    0.21    0.07
   3   1 -14    0.11    0.08
  -3  -1  14    0.14    0.10
   2   1 -14    0.39    0.08
   2   1 -14    0.51    0.11
  -2  -1  14    0.43    0.12
   1   1 -14    0.39    0.10
   1   1 -14    0.21    0.06
  -1  -1  14    0.37    0.12
   0   1 -14    1.98    0.18
   0   1 -14    1.91    0.13
   0  -1  14    1.69    0.20
  -1   1 -14    0.08    0.08
   1  -1  14    0.10    0.11
  -2   1 -14    0.19    0.09
   2  -1  14   -0.04    0.10
  -3   1 -14    0.17    0.09
   3  -1  14    0.01    0.11
   3  -1  14    0.15    0.08
   3  -1  14    0.07    0.07
   3   0 -14    0.03    0.06
   3   0 -14    0.11    0.08
  -3   0  14    0.13    0.10
   2   0 -14    0.16    0.08
   2   0 -14    0.29    0.07
  -2   0  14    0.26    0.11
   1   0 -14    0.78    0.12
   1   0 -14    0.71    0.09
  -1   0  14    0.72    0.14
   0   0 -14    0.78    0.12
   0   0 -14    0.75    0.09
   0   0  14    0.62    0.14
  -1   0 -14    0.97    0.14
   1   0  14    0.65    0.14
  -2   0 -14   -0.04    0.07
   2   0  14   -0.12    0.10
  -3   0 -14    0.17    0.09
   3   0  14    0.12    0.08
   3   0  14    0.18    0.08
   3   0  14    0.15    0.12
   3  -1 -14    0.24    0.09
   3  -1 -14    0.25    0.07
  -3   1  14    0.20    0.10
   2  -1 -14    0.42    0.10
   2  -1 -14    0.36    0.08
  -2   1  14    0.37    0.12
   1  -1 -14    0.02    0.05
   1  -1 -14   -0.03    0.06
  -1   1  14    0.10    0.09
   0  -1 -14    2.85    0.15
   0  -1 -14    2.83    0.20
   0   1  14    2.82    0.23
  -1  -1 -14    0.43    0.10
   1   1  14    0.49    0.13
  -2  -1 -14    0.42    0.11
   2   1  14    0.42    0.13
  -3  -1 -14    0.52    0.12
   3   1  14    0.64    0.12
   3   1  14    0.72    0.13
   3   1  14    0.55    0.15
   3  -2 -14   -0.03    0.06
  -3   2  14   -0.02    0.08
   2  -2 -14    0.10    0.06
   2  -2 -14    0.00    0.06
  -2   2  14    0.04    0.08
   1  -2 -14    0.26    0.08
   1  -2 -14    0.17    0.06
  -1   2  14    0.16    0.10
   0  -2 -14    0.94    0.09
   0  -2 -14    0.92    0.13
   0   2  14    0.84    0.15
  -1  -2 -14    0.01    0.07
   1   2  14   -0.16    0.08
  -2  -2 -14    1.34    0.18
   2   2  14    1.27    0.18
   3  -3 -14   -0.09    0.05
  -3   3  14    0.01    0.09
   2  -3 -14    0.10    0.07
   2  -3 -14    0.01    0.06
  -2   3  14    0.00    0.08
   1  -3 -14    0.13    0.07
   1  -3 -14    0.09    0.06
  -1   3  14    0.08    0.09
   0  -3 -14    0.17    0.08
   0  -3 -14    0.07    0.05
   0   3  14    0.02    0.09
  -1  -3 -14    0.11    0.09
   1   3  14    0.16    0.09
  -2  -3 -14    0.00    0.08
   2   3  14   -0.02    0.10
   3  -4 -14    0.29    0.08
  -3   4  14    0.33    0.12
   2  -4 -14    0.89    0.11
  -2   4  14    0.74    0.14
   1  -4 -14   -0.01    0.05
   1  -4 -14    0.03    0.07
  -1   4  14    0.01    0.08
   0  -4 -14    0.16    0.08
   0  -4 -14   -0.08    0.04
   0   4  14   -0.02    0.08
  -1  -4 -14    0.05    0.08
   1   4  14    0.12    0.10
  -2  -4 -14    0.10    0.09
   2   4  14    0.13    0.11
   2   4  14    0.30    0.11
   2  -5 -14    0.04    0.06
  -2   5  14   -0.08    0.08
   1  -5 -14   -0.04    0.05
  -1   5  14   -0.03    0.09
   0  -5 -14    0.21    0.09
   0  -5 -14    0.10    0.05
   0   5  14   -0.08    0.07
  -1  -5 -14    0.00    0.07
   1   5  14   -0.13    0.08
   2  -6 -14    0.17    0.07
  -2   6  14    0.20    0.11
   1  -6 -14    0.05    0.05
  -1   6  14    0.13    0.09
   0  -6 -14    0.02    0.05
   0   6  14    0.03    0.09
   0   5 -15    0.06    0.08
   0   5 -15    0.12    0.06
   0  -5  15   -0.03    0.13
  -1   5 -15    0.62    0.13
   1  -5  15    0.49    0.15
   1  -5  15    0.15    0.09
   1   4 -15    0.09    0.10
   1   4 -15    0.07    0.06
  -1  -4  15   -0.18    0.10
   0   4 -15    0.26    0.10
   0   4 -15    0.21    0.06
   0  -4  15    0.02    0.11
  -1   4 -15    0.00    0.07
   1  -4  15    0.21    0.13
   2   3 -15    0.01    0.08
   2   3 -15    0.03    0.06
  -2  -3  15   -0.07    0.10
   1   3 -15   -0.02    0.08
   1   3 -15    0.04    0.06
  -1  -3  15   -0.01    0.11
   0   3 -15   -0.01    0.05
   0   3 -15    0.01    0.08
   0  -3  15   -0.07    0.11
  -1   3 -15    0.12    0.08
   1  -3  15    0.10    0.12
  -2   3 -15    0.10    0.09
   2  -3  15   -0.01    0.08
   2  -3  15    0.00    0.12
   2   2 -15    0.05    0.06
   2   2 -15   -0.01    0.08
  -2  -2  15   -0.08    0.09
   1   2 -15    0.02    0.05
   1   2 -15    0.14    0.08
  -1  -2  15   -0.04    0.10
   0   2 -15    0.18    0.09
   0   2 -15    0.24    0.06
   0  -2  15    0.07    0.11
  -1   2 -15    0.14    0.08
   1  -2  15    0.12    0.12
  -2   2 -15    0.03    0.08
   2  -2  15   -0.02    0.12
   2   1 -15    0.38    0.10
   2   1 -15    0.30    0.07
  -2  -1  15    0.31    0.12
   1   1 -15    0.17    0.06
   1   1 -15    0.24    0.09
  -1  -1  15    0.00    0.09
   0   1 -15    0.03    0.05
   0   1 -15   -0.01    0.08
   0  -1  15    0.12    0.11
  -1   1 -15    0.45    0.11
   1  -1  15    0.42    0.14
  -2   1 -15    0.40    0.11
   2  -1  15    0.28    0.13
   2   0 -15    0.03    0.08
   2   0 -15    0.15    0.07
  -2   0  15    0.19    0.10
   1   0 -15    0.10    0.08
   1   0 -15    0.17    0.07
  -1   0  15    0.24    0.12
   0   0 -15    0.18    0.08
   0   0 -15    0.20    0.06
   0   0  15    0.23    0.12
  -1   0 -15    0.44    0.12
   1   0  15    0.55    0.15
  -2   0 -15    0.14    0.09
   2   0  15    0.21    0.13
   2  -1 -15    0.25    0.07
   2  -1 -15    0.26    0.09
  -2   1  15    0.31    0.12
   1  -1 -15    1.13    0.15
   1  -1 -15    0.77    0.10
  -1   1  15    0.88    0.15
   0  -1 -15    0.09    0.06
   0  -1 -15    0.12    0.09
   0   1  15    0.12    0.11
  -1  -1 -15    0.03    0.08
   1   1  15    0.10    0.12
   2  -2 -15    0.23    0.07
   2  -2 -15    0.32    0.10
  -2   2  15    0.18    0.10
   1  -2 -15    0.17    0.07
   1  -2 -15    0.16    0.08
  -1   2  15    0.23    0.11
   0  -2 -15    0.22    0.10
   0  -2 -15    0.08    0.06
   0   2  15    0.07    0.11
  -1  -2 -15    0.20    0.09
   1   2  15   -0.01    0.10
   2  -3 -15    0.01    0.06
  -2   3  15   -0.03    0.09
   1  -3 -15    0.12    0.06
   1  -3 -15    0.10    0.08
  -1   3  15    0.01    0.09
   0  -3 -15    0.01    0.05
   0  -3 -15   -0.10    0.06
   0   3  15   -0.13    0.08
  -1  -3 -15   -0.03    0.07
   1   3  15   -0.05    0.09
   1  -4 -15    0.02    0.06
  -1   4  15   -0.02    0.08
   0  -4 -15    0.07    0.05
   0  -4 -15    0.11    0.09
   0   4  15   -0.05    0.09
   0   0   0    0.00    0.00
;
_shelx_hkl_checksum     16420
_shelx_res_file
;
TITL mo_bzf2a_0m in P-1 (RT)
CELL 0.71073   5.5333  11.3212  11.5186  92.283  91.536  99.638
ZERR    2.00   0.0008   0.0017   0.0018   0.003   0.003   0.003
LATT  1
SFAC C H O CL
UNIT 34 22 8 2
TEMP 21.000
SIZE 0.205 0.247 0.538
L.S. 10
BOND $H
FMAP 2 1 60
PLAN 20
ACTA
CONF
WGHT    0.075900    0.154700
FVAR       0.25937
CL1   4    1.196278    0.695451    1.146365    11.00000    0.04802    0.07486 =
         0.07666    0.01817   -0.00074    0.02071
O1    3    0.739468    0.474619    0.605589    11.00000    0.04792    0.04843 =
         0.04863   -0.00054    0.00767    0.00486
O2    3    0.574851    0.744450    0.915654    11.00000    0.05396    0.04229 =
         0.04543   -0.00292   -0.00563    0.01086
O3    3    0.848137    0.676435    0.745370    11.00000    0.06175    0.05703 =
         0.07536   -0.01195    0.01711   -0.00786
O4    3    0.746971    0.611086    1.012033    11.00000    0.07363    0.03983 =
         0.08127    0.00349   -0.01691    0.01118
C1    1    0.637966    0.364030    0.557816    11.00000    0.05040    0.04610 =
         0.04015    0.00304   -0.00066    0.01199
C2    1    0.743677    0.300061    0.474267    11.00000    0.06610    0.06510 =
         0.05057   -0.00072    0.00996    0.02005
AFIX  43
H2A   2    0.892547    0.330337    0.442138    11.00000   -1.20000
AFIX   0
C3    1    0.614067    0.188684    0.441825    11.00000    0.09318    0.06473 =
         0.05188   -0.01088    0.00056    0.03114
AFIX  43
H3A   2    0.677390    0.141932    0.385902    11.00000   -1.20000
AFIX   0
C4    1    0.392021    0.143745    0.489733    11.00000    0.08678    0.05017 =
         0.05680   -0.00964   -0.01242    0.01011
AFIX  43
H4A   2    0.311888    0.067346    0.466151    11.00000   -1.20000
AFIX   0
C5    1    0.287623    0.209640    0.571359    11.00000    0.06120    0.05296 =
         0.05544   -0.00178   -0.00537    0.00011
AFIX  43
H5A   2    0.137293    0.179617    0.602250    11.00000   -1.20000
AFIX   0
C6    1    0.415209    0.323353    0.606346    11.00000    0.04706    0.04571 =
         0.04019    0.00189   -0.00360    0.00902
C7    1    0.376770    0.415746    0.688581    11.00000    0.04266    0.04848 =
         0.04348   -0.00005    0.00151    0.00715
AFIX  43
H7A   2    0.241758    0.415867    0.734938    11.00000   -1.20000
AFIX   0
C8    1    0.575265    0.502742    0.685587    11.00000    0.04490    0.04391 =
         0.04055    0.00220    0.00192    0.00963
C9    1    0.649646    0.614126    0.754647    11.00000    0.04779    0.04256 =
         0.04656    0.00197    0.00103    0.00533
C10   1    0.463047    0.646914    0.838635    11.00000    0.04966    0.04761 =
         0.04796   -0.00731   -0.00301    0.00716
AFIX  23
H10A  2    0.326174    0.669816    0.795735    11.00000   -1.20000
H10B  2    0.400844    0.578093    0.883226    11.00000   -1.20000
AFIX   0
C11   1    0.721209    0.712408    1.000064    11.00000    0.04372    0.04130 =
         0.04735    0.00365    0.00204    0.00933
C12   1    0.836828    0.818145    1.074633    11.00000    0.04253    0.04222 =
         0.04074    0.00389    0.00355    0.00597
C13   1    1.049222    0.818290    1.142813    11.00000    0.04038    0.05533 =
         0.04379    0.00914    0.00569    0.00562
C14   1    1.152741    0.920039    1.209652    11.00000    0.05142    0.07445 =
         0.04782    0.00100   -0.00287   -0.00700
AFIX  43
H14A  2    1.294997    0.919650    1.254402    11.00000   -1.20000
AFIX   0
C15   1    1.045867    1.021121    1.209888    11.00000    0.07490    0.05631 =
         0.05276   -0.00701    0.00524   -0.00843
AFIX  43
H15A  2    1.116530    1.089163    1.254292    11.00000   -1.20000
AFIX   0
C16   1    0.835777    1.021858    1.144951    11.00000    0.07863    0.04586 =
         0.06042   -0.00620    0.00773    0.00972
AFIX  43
H16A  2    0.762068    1.089916    1.146100    11.00000   -1.20000
AFIX   0
C17   1    0.733130    0.921437    1.077648    11.00000    0.05571    0.04461 =
         0.05482   -0.00089   -0.00155    0.01161
AFIX  43
H17A  2    0.590964    0.923152    1.033264    11.00000   -1.20000
AFIX   0
HKLF 4
REM  mo_bzf2a_0m in P-1 (RT)
REM R1 =  0.0449 for    2860 Fo > 4sig(Fo)  and  0.0611 for all    3798 data
REM    199 parameters refined using      0 restraints
END
WGHT      0.0759      0.1548
REM Highest difference peak  0.308,  deepest hole -0.274,  1-sigma level  0.050
Q1    1   1.0797  0.7596  1.1334  11.00000  0.05    0.31
Q2    1   0.3772  0.3680  0.6420  11.00000  0.05    0.27
Q3    1   0.5481  0.6252  0.7993  11.00000  0.05    0.26
Q4    1   0.9543  0.8070  1.1007  11.00000  0.05    0.26
Q5    1   0.4369  0.4739  0.6606  11.00000  0.05    0.25
Q6    1   1.1474  0.6235  1.1059  11.00000  0.05    0.24
Q7    1   1.0560  0.9639  1.2222  11.00000  0.05    0.24
Q8    1   0.6863  0.3360  0.5165  11.00000  0.05    0.23
Q9    1   0.3159  0.2867  0.5767  11.00000  0.05    0.23
Q10   1   0.8212  0.8795  1.0610  11.00000  0.05    0.23
Q11   1   1.0998  0.9774  1.2002  11.00000  0.05    0.22
Q12   1   0.8322  0.6410  0.9592  11.00000  0.05    0.22
Q13   1   0.3055  0.1834  0.4991  11.00000  0.05    0.21
Q14   1   0.5077  0.3412  0.5803  11.00000  0.05    0.21
Q15   1   0.8277  0.9660  1.1026  11.00000  0.05    0.20
Q16   1   1.1921  0.8543  1.1782  11.00000  0.05    0.20
Q17   1   0.6427  0.4937  0.6452  11.00000  0.05    0.20
Q18   1   0.7047  0.4080  0.5750  11.00000  0.05    0.18
Q19   1   0.7099  0.6819  0.7359  11.00000  0.05    0.18
Q20   1   1.3353  0.7000  1.1623  11.00000  0.05    0.18
;
_shelx_res_checksum     49364
_shelxl_version_number       20.13
data_II
_database_code_depnum_ccdc_archive 'CCDC 1449585'
_audit_creation_method     SHELXL-2013
_chemical_name_systematic
;
2-(Benzofuran-2-yl)-2-oxoethyl 2-methoxybenzoate
;
_chemical_name_common     ?
_chemical_formula_moiety     'C18 H14 O5'
_chemical_formula_sum     'C18 H14 O5'
_chemical_formula_iupac     'C18 H14 O5'
_chemical_formula_weight     310.29
_chemical_melting_point     ?
_shelx_space_group_comment
;
The symmetry employed for this shelxl refinement is uniquely defined
by the following loop, which should always be used as a source of
symmetry information in preference to the above space-group names.
They are only intended as comments.
;
_space_group_crystal_system     triclinic
_space_group_name_H-M_alt     'P -1'
_space_group_name_Hall     '-P 1'
loop_
    _space_group_symop_operation_xyz
    'x, y, z'
    '-x, -y, -z'
_cell_length_a     7.4094(3)
_cell_length_b     9.7566(4)
_cell_length_c     10.5832(5)
_cell_angle_alpha     83.4300(10)
_cell_angle_beta     71.8080(10)
_cell_angle_gamma     87.2650(10)
_cell_volume     721.99(5)
_cell_formula_units_Z     2
_cell_measurement_reflns_used     8829
_cell_measurement_theta_min     2.77
_cell_measurement_theta_max     30.17
_cell_measurement_temperature     100(2)
_exptl_crystal_description     'block'
_exptl_crystal_colour     'colourless'
_exptl_crystal_size_max     0.513
_exptl_crystal_size_mid     0.345
_exptl_crystal_size_min     0.114
_exptl_crystal_density_diffrn     1.427
_exptl_crystal_density_meas     ?
_exptl_crystal_density_method     ?
_exptl_crystal_F_000     324
_exptl_absorpt_coefficient_mu     0.105
_exptl_absorpt_correction_type     multi-scan
_exptl_absorpt_process_details
;
(SADABS; Krause <i>et al.</i>, 2015)
;
_shelx_estimated_absorpt_T_min     0.948
_shelx_estimated_absorpt_T_max     0.988
_exptl_absorpt_correction_T_min     0.7659
_exptl_absorpt_correction_T_max     0.9498
_exptl_special_details     ?
_diffrn_ambient_temperature     100(2)
_diffrn_radiation_type     MoK\a
_diffrn_radiation_wavelength     0.71073
_diffrn_radiation_source     'fine-focus sealed tube'
_diffrn_radiation_monochromator     graphite
_diffrn_measurement_device_type
;
Bruker APEXII DUO CCD area-detector
;
_diffrn_measurement_method     '\f and \w scans'
_diffrn_detector_area_resol_mean     .
_diffrn_reflns_number     27838
_diffrn_reflns_av_R_equivalents     0.0457
_diffrn_reflns_theta_min     2.037
_diffrn_reflns_theta_max     30.231
_diffrn_reflns_theta_full     25.242
_diffrn_measured_fraction_theta_max     0.995
_diffrn_measured_fraction_theta_full     1.000
_diffrn_reflns_limit_h_min     -10
_diffrn_reflns_limit_h_max     10
_diffrn_reflns_limit_k_min     -13
_diffrn_reflns_limit_k_max     13
_diffrn_reflns_limit_l_min     -14
_diffrn_reflns_limit_l_max     14
_refine_special_details     ?
_reflns_number_total     4286
_reflns_number_gt     3615
_reflns_threshold_expression     'I > 2\s(I)'
_refine_ls_structure_factor_coef     Fsqd
_refine_ls_matrix_type     full
_refine_ls_R_factor_all     0.0543
_refine_ls_R_factor_gt     0.0451
_refine_ls_wR_factor_gt     0.1150
_refine_ls_wR_factor_ref     0.1242
_refine_ls_goodness_of_fit_ref     1.040
_refine_ls_restrained_S_all     1.040
_refine_ls_number_reflns     4286
_refine_ls_number_parameters     209
_refine_ls_number_restraints     0
_refine_ls_hydrogen_treatment     constr
_refine_ls_weighting_scheme     calc
_refine_ls_weighting_details
;
 w=1/[\s^2^(Fo^2^)+(0.0640P)^2^+0.3014P]
 where P=(Fo^2^+2Fc^2^)/3
;
_atom_sites_solution_hydrogens     geom
_atom_sites_solution_primary     ?
_atom_sites_solution_secondary     ?
_refine_ls_shift/su_max     0.001
_refine_ls_shift/su_mean     0.000
_refine_diff_density_max     0.521
_refine_diff_density_min     -0.333
_refine_ls_extinction_method     none
_refine_ls_extinction_coef     .
loop_
    _atom_type_symbol
    _atom_type_description
    _atom_type_scat_dispersion_real
    _atom_type_scat_dispersion_imag
    _atom_type_scat_source
    'C' 'C' 0.0033 0.0016
                         'International Tables Vol C Tables 4.2.6.8 and 6.1.1.4'
    'H' 'H' 0.0000 0.0000
                         'International Tables Vol C Tables 4.2.6.8 and 6.1.1.4'
    'O' 'O' 0.0106 0.0060
                         'International Tables Vol C Tables 4.2.6.8 and 6.1.1.4'
_computing_data_collection
;
APEX2 (Bruker, 2009)
;
_computing_cell_refinement
;
SAINT (Bruker, 2009)
;
_computing_data_reduction
;
SAINT (Bruker, 2009)
;
_computing_structure_solution
;
<i>XS</i> (Sheldrick, 2013)
;
_computing_structure_refinement
;
SHELXL2013 (Sheldrick, 2015)
;
_computing_molecular_graphics
;
SHELXL2013 (Sheldrick, 2015) and Mercury (Macrae <i>et al.</i>,
2006)
;
_computing_publication_material
;
SHELXL2013 (Sheldrick, 2015) and PLATON (Spek, 2009)
;
loop_
    _atom_site_type_symbol
    _atom_site_label
    _atom_site_fract_x
    _atom_site_fract_y
    _atom_site_fract_z
    _atom_site_U_iso_or_equiv
    _atom_site_adp_type
    _atom_site_calc_flag
    _atom_site_occupancy
    _atom_site_disorder_assembly
    _atom_site_disorder_group
    O O1 0.17733(11) 0.47109(8) 0.59014(8) 0.01564(17) Uani d 1 . .
    O O2 0.17204(12) 0.66894(8) 0.98339(8) 0.01707(18) Uani d 1 . .
    O O3 0.01605(12) 0.62351(9) 0.79953(8) 0.01888(18) Uani d 1 . .
    O O4 0.36010(15) 0.60784(11) 1.11020(10) 0.0314(2) Uani d 1 . .
    O O5 0.30167(13) 0.95091(9) 0.94102(8) 0.01990(19) Uani d 1 . .
    C C1 0.28755(15) 0.38063(11) 0.50676(11) 0.0145(2) Uani d 1 . .
    C C2 0.26141(17) 0.34956(13) 0.38921(11) 0.0190(2) Uani d 1 . .
    H H2A 0.1620 0.3901 0.3580 0.023 Uiso calc 1 . .
    C C3 0.38996(18) 0.25537(13) 0.32014(12) 0.0215(2) Uani d 1 . .
    H H3A 0.3782 0.2302 0.2390 0.026 Uiso calc 1 . .
    C C4 0.53699(18) 0.19608(13) 0.36640(12) 0.0224(2) Uani d 1 . .
    H H4A 0.6229 0.1326 0.3157 0.027 Uiso calc 1 . .
    C C5 0.55911(17) 0.22858(13) 0.48483(12) 0.0198(2) Uani d 1 . .
    H H5A 0.6583 0.1878 0.5162 0.024 Uiso calc 1 . .
    C C6 0.43110(15) 0.32313(11) 0.55666(11) 0.0146(2) Uani d 1 . .
    C C7 0.40703(16) 0.38347(11) 0.67825(11) 0.0149(2) Uani d 1 . .
    H H7A 0.4830 0.3667 0.7362 0.018 Uiso calc 1 . .
    C C8 0.25361(15) 0.46946(11) 0.69393(10) 0.0142(2) Uani d 1 . .
    C C9 0.15814(15) 0.55579(11) 0.79978(11) 0.0142(2) Uani d 1 . .
    C C10 0.24468(16) 0.55128(11) 0.91227(11) 0.0151(2) Uani d 1 . .
    H H10A 0.2093 0.4650 0.9728 0.018 Uiso calc 1 . .
    H H10B 0.3849 0.5548 0.8758 0.018 Uiso calc 1 . .
    C C11 0.24999(15) 0.68820(12) 1.07844(11) 0.0153(2) Uani d 1 . .
    C C12 0.17567(15) 0.81458(11) 1.14463(11) 0.0142(2) Uani d 1 . .
    C C13 0.19740(15) 0.94584(12) 1.07249(11) 0.0153(2) Uani d 1 . .
    C C14 0.11950(16) 1.06035(12) 1.13868(12) 0.0180(2) Uani d 1 . .
    H H14A 0.1303 1.1496 1.0906 0.022 Uiso calc 1 . .
    C C15 0.02584(17) 1.04355(13) 1.27532(12) 0.0206(2) Uani d 1 . .
    H H15A -0.0280 1.1220 1.3198 0.025 Uiso calc 1 . .
    C C16 0.00940(18) 0.91521(13) 1.34781(12) 0.0212(2) Uani d 1 . .
    H H16A -0.0537 0.9054 1.4414 0.025 Uiso calc 1 . .
    C C17 0.08654(17) 0.80078(12) 1.28184(11) 0.0180(2) Uani d 1 . .
    H H17A 0.0782 0.7123 1.3310 0.022 Uiso calc 1 . .
    C C18 0.33754(19) 1.08448(13) 0.86819(12) 0.0226(2) Uani d 1 . .
    H H18A 0.4241 1.0758 0.7780 0.034 Uiso calc 1 . .
    H H18B 0.3955 1.1423 0.9145 0.034 Uiso calc 1 . .
    H H18C 0.2176 1.1270 0.8621 0.034 Uiso calc 1 . .
loop_
    _atom_site_aniso_label
    _atom_site_aniso_U_11
    _atom_site_aniso_U_22
    _atom_site_aniso_U_33
    _atom_site_aniso_U_12
    _atom_site_aniso_U_13
    _atom_site_aniso_U_23
    O1 0.0172(4) 0.0179(4) 0.0137(4) 0.0017(3) -0.0075(3) -0.0026(3)
    O2 0.0213(4) 0.0164(4) 0.0176(4) 0.0062(3) -0.0112(3) -0.0062(3)
    O3 0.0184(4) 0.0207(4) 0.0198(4) 0.0047(3) -0.0093(3) -0.0037(3)
    O4 0.0403(6) 0.0307(5) 0.0362(5) 0.0198(4) -0.0288(5) -0.0166(4)
    O5 0.0265(4) 0.0163(4) 0.0143(4) -0.0002(3) -0.0034(3) 0.0007(3)
    C1 0.0155(5) 0.0152(5) 0.0129(5) -0.0015(4) -0.0046(4) -0.0013(4)
    C2 0.0209(5) 0.0230(6) 0.0147(5) -0.0040(4) -0.0075(4) -0.0013(4)
    C3 0.0237(6) 0.0262(6) 0.0153(5) -0.0050(5) -0.0053(4) -0.0056(4)
    C4 0.0234(6) 0.0234(6) 0.0201(6) 0.0007(4) -0.0041(4) -0.0086(4)
    C5 0.0197(5) 0.0202(5) 0.0201(5) 0.0025(4) -0.0065(4) -0.0046(4)
    C6 0.0167(5) 0.0141(5) 0.0129(5) -0.0006(4) -0.0048(4) -0.0007(4)
    C7 0.0180(5) 0.0147(5) 0.0128(5) 0.0001(4) -0.0063(4) -0.0004(4)
    C8 0.0165(5) 0.0146(5) 0.0125(5) -0.0009(4) -0.0062(4) -0.0005(4)
    C9 0.0161(5) 0.0136(5) 0.0133(5) -0.0012(4) -0.0053(4) -0.0003(4)
    C10 0.0184(5) 0.0151(5) 0.0132(5) 0.0041(4) -0.0068(4) -0.0035(4)
    C11 0.0164(5) 0.0163(5) 0.0145(5) 0.0012(4) -0.0070(4) -0.0017(4)
    C12 0.0155(5) 0.0140(5) 0.0144(5) 0.0012(4) -0.0065(4) -0.0025(4)
    C13 0.0158(5) 0.0166(5) 0.0143(5) 0.0006(4) -0.0061(4) -0.0014(4)
    C14 0.0198(5) 0.0146(5) 0.0206(5) 0.0015(4) -0.0076(4) -0.0023(4)
    C15 0.0205(5) 0.0193(5) 0.0225(6) 0.0013(4) -0.0059(4) -0.0072(4)
    C16 0.0231(5) 0.0235(6) 0.0153(5) -0.0011(4) -0.0023(4) -0.0050(4)
    C17 0.0207(5) 0.0172(5) 0.0160(5) -0.0018(4) -0.0056(4) -0.0008(4)
    C18 0.0278(6) 0.0190(5) 0.0197(5) -0.0041(4) -0.0072(5) 0.0042(4)
_geom_special_details
;
 All esds (except the esd in the dihedral angle between two l.s. planes)
 are estimated using the full covariance matrix.  The cell esds are taken
 into account individually in the estimation of esds in distances, angles
 and torsion angles; correlations between esds in cell parameters are only
 used when they are defined by crystal symmetry.  An approximate (isotropic)
 treatment of cell esds is used for estimating esds involving l.s. planes.
;
loop_
    _geom_bond_atom_site_label_1
    _geom_bond_atom_site_label_2
    _geom_bond_site_symmetry_2
    _geom_bond_distance
    _geom_bond_publ_flag
    O1 C1 . 1.3726(13) ?
    O1 C8 . 1.3817(13) ?
    O2 C11 . 1.3405(13) ?
    O2 C10 . 1.4352(13) ?
    O3 C9 . 1.2165(13) ?
    O4 C11 . 1.2013(14) ?
    O5 C13 . 1.3608(13) ?
    O5 C18 . 1.4278(14) ?
    C1 C2 . 1.3854(15) ?
    C1 C6 . 1.3968(15) ?
    C2 C3 . 1.3862(17) ?
    C2 H2A . 0.9500 ?
    C3 C4 . 1.4033(18) ?
    C3 H3A . 0.9500 ?
    C4 C5 . 1.3865(17) ?
    C4 H4A . 0.9500 ?
    C5 C6 . 1.3983(15) ?
    C5 H5A . 0.9500 ?
    C6 C7 . 1.4333(15) ?
    C7 C8 . 1.3589(15) ?
    C7 H7A . 0.9500 ?
    C8 C9 . 1.4591(15) ?
    C9 C10 . 1.5141(15) ?
    C10 H10A . 0.9900 ?
    C10 H10B . 0.9900 ?
    C11 C12 . 1.4854(15) ?
    C12 C17 . 1.3885(15) ?
    C12 C13 . 1.4029(15) ?
    C13 C14 . 1.3918(15) ?
    C14 C15 . 1.3891(17) ?
    C14 H14A . 0.9500 ?
    C15 C16 . 1.3811(17) ?
    C15 H15A . 0.9500 ?
    C16 C17 . 1.3888(16) ?
    C16 H16A . 0.9500 ?
    C17 H17A . 0.9500 ?
    C18 H18A . 0.9800 ?
    C18 H18B . 0.9800 ?
    C18 H18C . 0.9800 ?
loop_
    _geom_angle_atom_site_label_1
    _geom_angle_atom_site_label_2
    _geom_angle_atom_site_label_3
    _geom_angle_site_symmetry_1
    _geom_angle_site_symmetry_3
    _geom_angle
    _geom_angle_publ_flag
    C1 O1 C8 . . 105.39(8) ?
    C11 O2 C10 . . 114.70(8) ?
    C13 O5 C18 . . 116.85(9) ?
    O1 C1 C2 . . 125.19(10) ?
    O1 C1 C6 . . 110.64(9) ?
    C2 C1 C6 . . 124.16(11) ?
    C1 C2 C3 . . 115.56(11) ?
    C1 C2 H2A . . 122.2 ?
    C3 C2 H2A . . 122.2 ?
    C2 C3 C4 . . 122.01(11) ?
    C2 C3 H3A . . 119.0 ?
    C4 C3 H3A . . 119.0 ?
    C5 C4 C3 . . 121.16(11) ?
    C5 C4 H4A . . 119.4 ?
    C3 C4 H4A . . 119.4 ?
    C4 C5 C6 . . 118.01(11) ?
    C4 C5 H5A . . 121.0 ?
    C6 C5 H5A . . 121.0 ?
    C1 C6 C5 . . 119.09(10) ?
    C1 C6 C7 . . 105.80(9) ?
    C5 C6 C7 . . 135.10(11) ?
    C8 C7 C6 . . 106.09(9) ?
    C8 C7 H7A . . 127.0 ?
    C6 C7 H7A . . 127.0 ?
    C7 C8 O1 . . 112.07(9) ?
    C7 C8 C9 . . 131.43(10) ?
    O1 C8 C9 . . 116.50(9) ?
    O3 C9 C8 . . 122.38(10) ?
    O3 C9 C10 . . 122.39(10) ?
    C8 C9 C10 . . 115.20(9) ?
    O2 C10 C9 . . 107.13(8) ?
    O2 C10 H10A . . 110.3 ?
    C9 C10 H10A . . 110.3 ?
    O2 C10 H10B . . 110.3 ?
    C9 C10 H10B . . 110.3 ?
    H10A C10 H10B . . 108.5 ?
    O4 C11 O2 . . 123.18(11) ?
    O4 C11 C12 . . 124.35(10) ?
    O2 C11 C12 . . 112.37(9) ?
    C17 C12 C13 . . 120.00(10) ?
    C17 C12 C11 . . 118.36(10) ?
    C13 C12 C11 . . 121.63(10) ?
    O5 C13 C14 . . 124.76(10) ?
    O5 C13 C12 . . 115.95(10) ?
    C14 C13 C12 . . 119.25(10) ?
    C15 C14 C13 . . 119.68(11) ?
    C15 C14 H14A . . 120.2 ?
    C13 C14 H14A . . 120.2 ?
    C16 C15 C14 . . 121.37(11) ?
    C16 C15 H15A . . 119.3 ?
    C14 C15 H15A . . 119.3 ?
    C15 C16 C17 . . 119.02(11) ?
    C15 C16 H16A . . 120.5 ?
    C17 C16 H16A . . 120.5 ?
    C12 C17 C16 . . 120.59(11) ?
    C12 C17 H17A . . 119.7 ?
    C16 C17 H17A . . 119.7 ?
    O5 C18 H18A . . 109.5 ?
    O5 C18 H18B . . 109.5 ?
    H18A C18 H18B . . 109.5 ?
    O5 C18 H18C . . 109.5 ?
    H18A C18 H18C . . 109.5 ?
    H18B C18 H18C . . 109.5 ?
loop_
    _geom_torsion_atom_site_label_1
    _geom_torsion_atom_site_label_2
    _geom_torsion_atom_site_label_3
    _geom_torsion_atom_site_label_4
    _geom_torsion_site_symmetry_1
    _geom_torsion_site_symmetry_2
    _geom_torsion_site_symmetry_3
    _geom_torsion_site_symmetry_4
    _geom_torsion
    _geom_torsion_publ_flag
    C8 O1 C1 C2 . . . . 179.76(10) ?
    C8 O1 C1 C6 . . . . -0.15(12) ?
    O1 C1 C2 C3 . . . . 179.82(10) ?
    C6 C1 C2 C3 . . . . -0.28(17) ?
    C1 C2 C3 C4 . . . . -0.22(17) ?
    C2 C3 C4 C5 . . . . 0.57(19) ?
    C3 C4 C5 C6 . . . . -0.42(18) ?
    O1 C1 C6 C5 . . . . -179.67(10) ?
    C2 C1 C6 C5 . . . . 0.42(17) ?
    O1 C1 C6 C7 . . . . -0.36(12) ?
    C2 C1 C6 C7 . . . . 179.73(10) ?
    C4 C5 C6 C1 . . . . -0.05(17) ?
    C4 C5 C6 C7 . . . . -179.11(12) ?
    C1 C6 C7 C8 . . . . 0.73(12) ?
    C5 C6 C7 C8 . . . . 179.88(13) ?
    C6 C7 C8 O1 . . . . -0.87(12) ?
    C6 C7 C8 C9 . . . . 178.16(11) ?
    C1 O1 C8 C7 . . . . 0.65(12) ?
    C1 O1 C8 C9 . . . . -178.54(9) ?
    C7 C8 C9 O3 . . . . -177.25(11) ?
    O1 C8 C9 O3 . . . . 1.74(16) ?
    C7 C8 C9 C10 . . . . 0.77(17) ?
    O1 C8 C9 C10 . . . . 179.77(9) ?
    C11 O2 C10 C9 . . . . -173.51(9) ?
    O3 C9 C10 O2 . . . . -18.82(14) ?
    C8 C9 C10 O2 . . . . 163.15(9) ?
    C10 O2 C11 O4 . . . . -6.03(17) ?
    C10 O2 C11 C12 . . . . 177.51(9) ?
    O4 C11 C12 C17 . . . . -55.50(17) ?
    O2 C11 C12 C17 . . . . 120.91(11) ?
    O4 C11 C12 C13 . . . . 123.09(14) ?
    O2 C11 C12 C13 . . . . -60.51(14) ?
    C18 O5 C13 C14 . . . . 2.08(16) ?
    C18 O5 C13 C12 . . . . -175.45(10) ?
    C17 C12 C13 O5 . . . . 174.12(10) ?
    C11 C12 C13 O5 . . . . -4.45(15) ?
    C17 C12 C13 C14 . . . . -3.55(16) ?
    C11 C12 C13 C14 . . . . 177.88(10) ?
    O5 C13 C14 C15 . . . . -175.85(11) ?
    C12 C13 C14 C15 . . . . 1.60(17) ?
    C13 C14 C15 C16 . . . . 0.55(18) ?
    C14 C15 C16 C17 . . . . -0.74(19) ?
    C13 C12 C17 C16 . . . . 3.40(17) ?
    C11 C12 C17 C16 . . . . -177.99(10) ?
    C15 C16 C17 C12 . . . . -1.25(18) ?
loop_
    _geom_hbond_atom_site_label_D
    _geom_hbond_atom_site_label_H
    _geom_hbond_atom_site_label_A
    _geom_hbond_site_symmetry_A
    _geom_hbond_distance_DH
    _geom_hbond_distance_HA
    _geom_hbond_distance_DA
    _geom_hbond_angle_DHA
    _geom_hbond_publ_flag
    C2 H2A O3 2_566 0.9500 2.4500 3.2677(15) 145.00 yes
    C7 H7A O4 2_667 0.9500 2.3100 3.2352(16) 163.00 yes
    C10 H10A O3 2_567 0.9900 2.5500 3.3746(14) 141.00 yes
    C10 H10B O4 2_667 0.9900 2.4400 3.2028(17) 134.00 yes
    C17 H17A O1 2_567 0.9500 2.5500 3.2730(15) 134.00 yes
    C18 H18C Cg3 2_577 0.9800 2.8100 3.6181(16) 141.00 yes
_shelx_hkl_file
;
  -1   0   0 29.0637 1.40525   2
  -1   0   0 26.2576 1.42974   9
  -1   0   0 28.2962 1.45131   9
  -1   0   0 30.1870 1.39215   5
  -1   0   0 30.0001 1.47466   7
  -1   0   0 26.6491 1.38611   1
  -1   0   0 30.6361 1.37790   6
  -1   0   0 29.2986 1.47042   3
  -1   0   0 29.0631 1.42081   4
  -1   0   0 29.9259 1.36832   8
   1   0   0 26.8082 1.44338   9
   1   0   0 25.1591 1.41821   9
   1   0   0 29.6668 1.37145   6
  -2   0   0 308.453 12.0110   9
  -2   0   0 229.270 11.8715   9
  -2   0   0 273.827 11.9878   7
  -2   0   0 269.427 11.8413   2
  -2   0   0 265.413 11.9760   3
  -2   0   0 268.915 11.8767   4
  -2   0   0 270.482 11.7674   6
  -2   0   0 274.244 11.8048   5
  -2   0   0 279.234 11.7630   8
  -2   0   0 257.916 11.8032   1
   2   0   0 274.250 11.7963   5
   2   0   0 246.470 11.8772   9
   2   0   0 243.592 11.9133   9
   2   0   0 232.235 11.7545   1
   2   0   0 260.616 11.7548   6
  -3   0   0 1.17597 0.28896   5
  -3   0   0 0.82237 0.33604   3
  -3   0   0 2.05618 0.43603   2
  -3   0   0 0.95070 0.32704   4
  -3   0   0 1.25101 0.32640   1
  -3   0   0 0.85385 0.32928   9
  -3   0   0 1.48943 0.32907   8
  -3   0   0 1.54192 0.42403   7
  -3   0   0 1.06771 0.27766   6
   3   0   0 1.24492 0.29922   6
   3   0   0 1.72844 0.43695   9
   3   0   0 0.99859 0.27633   1
   3   0   0 1.47090 0.39254   9
   3   0   0 1.21362 0.30015   5
  -4   0   0 16.0395 1.32732   4
  -4   0   0 20.6935 1.27051   8
  -4   0   0 17.3278 1.27207   1
  -4   0   0 17.5535 1.27018   5
  -4   0   0 19.0747 1.37641   2
  -4   0   0 15.4513 1.44075   7
  -4   0   0 19.1969 1.25234   6
  -4   0   0 18.8474 1.55182   3
   4   0   0 17.3025 1.21550   6
   4   0   0 16.8439 1.36245   9
   4   0   0 18.7256 1.27104   1
   4   0   0 17.9405 1.28422   5
   4   0   0 16.8371 1.43449   9
  -5   0   0 152.101 8.09160   7
  -5   0   0 159.821 7.86013   2
  -5   0   0 160.853 7.73322   5
  -5   0   0 156.819 7.88791   4
  -5   0   0 166.345 7.74580   1
  -5   0   0 166.018 7.65836   8
  -5   0   0 164.910 8.20044   3
  -5   0   0 163.612 7.65990   6
   5   0   0 156.443 7.71389   5
   5   0   0 150.535 8.03404   3
   5   0   0 158.276 7.66408   1
   5   0   0 159.041 7.63168   6
   5   0   0 160.939 7.91746   9
  -6   0   0 10.7964 1.36858   2
  -6   0   0 8.60715 1.11273   8
  -6   0   0 9.39421 1.20614   1
  -6   0   0 7.78905 1.38353   7
  -6   0   0 8.11826 1.13723   5
  -6   0   0 8.77384 1.28616   4
  -6   0   0 7.65793 1.32059   3
   6   0   0 8.62281 1.13949   5
   6   0   0 9.16754 1.10881   6
   6   0   0 8.35525 1.21526   4
   6   0   0 10.4999 1.37835   9
   6   0   0 8.40125 1.11579   1
   6   0   0 7.22216 1.29094   3
  -7   0   0 64.3005 4.33511   7
  -7   0   0 62.9847 4.00419   2
  -7   0   0 59.1535 4.27862   3
  -7   0   0 65.8651 3.74614   8
  -7   0   0 69.6641 3.90926   5
   7   0   0 63.7000 3.84410   5
   7   0   0 59.1194 4.18894   3
   7   0   0 69.1424 3.74719   6
  -8   0   0 0.08587 0.56718   3
  -8   0   0 0.46855 0.64782   2
  -8   0   0 0.40885 0.60180   7
   8   0   0 0.23519 0.53742   5
   8   0   0 0.53852 0.46385   6
   8   0   0 -0.0054 0.47519   3
  -9   0   0 1.42235 1.01370   7
  -9   0   0 2.22421 0.96925   2
  -9   0   0 1.27169 0.83484   3
   9   0   0 -0.0336 0.59915   5
   9   0   0 0.69001 0.85043   7
   9   0   0 1.44175 0.80346   3
   9  -1   0 12.1856 1.81268   5
   9  -1   0 15.1613 2.18690   7
   9  -1   0 14.8880 2.32544   3
  -9   1   0 12.1031 1.97664   2
  -9   1   0 11.9813 2.29017   3
  -9   1   0 11.4086 2.08274   7
   8  -1   0 -0.2207 0.44386   3
   8  -1   0 -0.3527 0.59022   7
   8  -1   0 -0.6233 0.49424   5
  -8   1   0 0.55539 0.74798   2
  -8   1   0 1.11576 0.85981   7
  -8   1   0 -0.4640 0.45298   3
  -8   1   0 0.80043 0.58370   8
   7  -1   0 79.1305 4.91466   3
   7  -1   0 78.8209 4.43305   5
   7  -1   0 73.7492 4.70581   7
   7  -1   0 83.3148 4.26436   6
  -7   1   0 88.7660 5.18909   3
  -7   1   0 69.0293 4.82383   7
  -7   1   0 75.0583 4.38510   8
  -7   1   0 78.7221 4.71569   2
   6  -1   0 7.59750 1.34434   3
   6  -1   0 6.26226 1.04299   9
   6  -1   0 6.62742 0.94689   1
   6  -1   0 7.39671 1.05928   5
   6  -1   0 4.96771 0.79159   6
  -6   1   0 5.00213 0.87948   8
  -6   1   0 7.34360 1.01441   1
  -6   1   0 4.36986 1.03698   7
  -6   1   0 7.95970 1.07352   5
  -6   1   0 6.37027 1.14936   4
  -6   1   0 7.68662 1.32969   3
  -6   1   0 7.34275 1.23952   2
   5  -1   0 61.7474 3.12740   6
   5  -1   0 54.6090 3.15685   1
   5  -1   0 61.0764 3.25936   5
   5  -1   0 54.6744 3.35644   9
   5  -1   0 56.1743 3.53193   3
  -5   1   0 62.2253 3.69962   7
  -5   1   0 54.8954 3.39185   2
  -5   1   0 63.4517 3.53614   9
  -5   1   0 59.3477 3.49651   4
  -5   1   0 58.9530 3.64609   3
  -5   1   0 58.5295 3.11096   6
  -5   1   0 58.2160 3.23042   1
  -5   1   0 57.1301 3.22608   8
  -5   1   0 57.8147 3.22091   5
   4  -1   0 2.81312 0.64527   3
   4  -1   0 2.67961 0.50980   5
   4  -1   0 3.73004 0.53100   6
   4  -1   0 4.05069 0.72899   9
   4  -1   0 2.92423 0.60956   9
  -4   1   0 3.89563 0.52616   6
  -4   1   0 2.78416 0.70965   7
  -4   1   0 3.67644 0.67582   2
  -4   1   0 3.12985 0.53217   5
  -4   1   0 2.98769 0.63594   9
  -4   1   0 2.83775 0.52212   8
  -4   1   0 3.26553 0.58014   1
  -4   1   0 3.76426 0.71354   4
  -4   1   0 2.42397 0.61552   3
   3  -1   0 74.4525 3.92498   9
   3  -1   0 79.4826 3.73570   5
   3  -1   0 70.9146 3.86807   9
   3  -1   0 74.3606 3.63519   6
   3  -1   0 72.3672 3.92780   3
  -3   1   0 73.6525 4.02276   7
  -3   1   0 82.3680 3.74907   5
  -3   1   0 73.7877 3.76552   1
  -3   1   0 74.3047 3.91728   9
  -3   1   0 76.8650 3.64764   6
  -3   1   0 78.1283 3.93613   4
  -3   1   0 75.0114 3.88740   2
  -3   1   0 82.9662 4.05698   3
  -3   1   0 80.7841 3.79148   8
   2  -1   0 1.16681 0.32391   3
   2  -1   0 1.61546 0.23749   6
   2  -1   0 2.24568 0.30029   5
   2  -1   0 1.71532 0.37063   9
  -2   1   0 1.72044 0.35075   2
  -2   1   0 1.43624 0.25013   5
  -2   1   0 1.43225 0.30258   1
  -2   1   0 1.93438 0.25165   6
  -2   1   0 1.08125 0.29788   9
  -2   1   0 1.56666 0.30659   8
  -2   1   0 2.04584 0.39724   4
  -2   1   0 2.05480 0.41796   3
  -2   1   0 1.91477 0.40319   7
   1  -1   0 2.96027 0.35041   7
   1  -1   0 2.26342 0.30490   3
   1  -1   0 2.10370 0.19916   5
   1  -1   0 2.84312 0.28947   9
  -1   1   0 3.04385 0.36610   2
  -1   1   0 2.19486 0.30473   9
  -1   1   0 2.53400 0.17055   6
  -1   1   0 2.87539 0.35092   4
  -1   1   0 2.28826 0.28099   8
  -1   1   0 2.65843 0.25962   1
  -1   1   0 2.46826 0.34828   7
   0  -1   0 271.586 12.0627   5
   0  -1   0 283.617 12.1207   3
   0  -1   0 282.067 12.1176   7
   0  -1   0 276.023 12.0726   2
   0  -1   0 287.272 12.0592   6
   0  -1   0 264.588 12.1463   9
   0   1   0 287.465 12.0956   2
   0   1   0 263.502 12.1188   4
   0   1   0 280.001 12.0633   8
   0   1   0 264.678 12.1092   1
   0   1   0 255.042 12.1430   9
   0   1   0 277.759 12.0535   6
  -1  -1   0 421.958 18.2105   5
  -1  -1   0 393.816 18.1103   2
  -1  -1   0 417.712 18.2794   3
  -1  -1   0 417.779 18.2921   9
  -1  -1   0 419.789 18.0554   8
  -1  -1   0 408.469 18.2437   7
  -1  -1   0 408.920 18.1982   6
   1   1   0 413.128 18.1616   4
   1   1   0 424.530 18.2893   9
   1   1   0 408.928 18.0494   8
   1   1   0 397.911 18.1890   6
   1   1   0 413.825 18.2089   1
  -2  -1   0 1394.67 61.7450   6
  -2  -1   0 1412.24 61.7535   4
  -2  -1   0 1316.88 61.8677   9
  -2  -1   0 1392.58 61.7583   5
  -2  -1   0 1476.03 61.5997   8
  -2  -1   0 1394.56 61.8821   7
  -2  -1   0 1538.20 61.8136   1
  -2  -1   0 1445.80 61.9345   3
   2   1   0 1299.81 61.7009   4
   2   1   0 1424.06 61.8760   9
   2   1   0 1355.60 61.7307   6
   2   1   0 1380.92 61.7428   1
   2   1   0 1452.61 61.9757   9
  -3  -1   0 81.4845 4.60613   9
  -3  -1   0 93.6619 4.51531   4
  -3  -1   0 92.7768 4.31898   8
  -3  -1   0 85.9638 4.64127   7
  -3  -1   0 92.7692 4.49494   5
  -3  -1   0 95.3385 4.46079   2
  -3  -1   0 93.0702 4.47516   6
  -3  -1   0 105.541 4.57105   1
  -3  -1   0 85.7631 4.68036   3
   3   1   0 95.9068 4.48700   1
   3   1   0 94.1958 4.63827   9
   3   1   0 90.7343 4.45954   6
   3   1   0 87.0483 4.45355   4
   3   1   0 91.4454 4.72409   9
  -4  -1   0 32.3167 2.31431   7
  -4  -1   0 38.2436 2.21213   4
  -4  -1   0 37.2887 2.15365   2
  -4  -1   0 32.7294 2.11336   5
  -4  -1   0 39.4334 2.21121   1
  -4  -1   0 37.5222 2.45629   3
  -4  -1   0 39.9898 2.16455   6
  -4  -1   0 31.7557 2.46671   9
  -4  -1   0 38.0507 2.00610   8
   4   1   0 33.5722 2.11257   4
   4   1   0 37.7986 2.31477   9
   4   1   0 34.0730 2.09704   1
   4   1   0 32.6095 2.35838   9
   4   1   0 37.3269 2.12533   6
   4   1   0 38.2519 2.17921   5
  -5  -1   0 49.7051 2.83372   6
  -5  -1   0 47.7999 3.13861   7
  -5  -1   0 45.1970 2.83231   2
  -5  -1   0 50.3642 2.69514   8
  -5  -1   0 45.6394 3.13874   3
  -5  -1   0 44.3386 2.81217   5
  -5  -1   0 53.3838 2.97012   4
   5   1   0 47.9737 2.80485   6
   5   1   0 54.9148 3.10847   9
   5   1   0 45.0269 2.80755   4
   5   1   0 52.5711 2.85999   1
   5   1   0 47.8478 2.85506   5
  -6  -1   0 26.0623 2.29624   7
  -6  -1   0 25.8906 2.01470   4
[truncated: 915,639 more chars]
