# Supplementary material for: Steric repulsion and supra­molecular assemblies via a two-dimensional plate by C—H⋯O hydrogen bonds in two closely related 2-(benzo­furan-2-yl)-2-oxoethyl benzoates
Source: Acta Crystallogr E Crystallogr Commun. 2017 Jul 21;73(Pt 8):1227–31. doi: 10.1107/S2056989017010556 (PMC5598854; doi:10.1107/S2056989017010556)
Supplement: Supplementary file 2 [file e-73-01227-Isup2.hkl]

# 
# h,k,l, Fc-squared, Fo-squared, sigma(Fo-squared) and status flag 
# 
data_I
_shelx_title ' mo_bzf2a_0m in P-1 (RT)' 
_shelx_refln_list_code          4 
_shelx_F_calc_maximum      116.83 
_exptl_crystal_F_000       324.00 
_reflns_d_resolution_high  0.7271 
 
loop_ 
 _symmetry_equiv_pos_as_xyz 
 'x, y, z' 
 '-x, -y, -z' 
 
_cell_length_a     5.5333 
_cell_length_b    11.3212 
_cell_length_c    11.5186 
_cell_angle_alpha  92.283 
_cell_angle_beta   91.536 
_cell_angle_gamma  99.638 
 
_shelx_F_squared_multiplier     1.000 
 
loop_ 
 _refln_index_h 
 _refln_index_k 
 _refln_index_l 
 _refln_F_squared_calc 
 _refln_F_squared_meas 
 _refln_F_squared_sigma 
 _refln_observed_status 
   1   0   0      899.36      926.54     28.54 o 
   2   0   0     2373.37     2465.55     51.09 o 
   3   0   0       65.03       66.56      1.57 o 
   4   0   0        1.52        3.08      0.43 o 
   5   0   0      117.15      112.09      3.30 o 
   6   0   0        1.93        0.89      0.89 o 
  -6   1   0       17.54       20.07      1.20 o 
  -5   1   0       19.08       15.88      0.94 o 
  -4   1   0        2.46        2.20      0.46 o 
  -3   1   0       39.27       33.27      1.21 o 
  -2   1   0       57.72       62.96      1.67 o 
  -1   1   0     3459.22     3595.15     60.34 o 
   0   1   0      893.50      950.86     18.03 o 
   1   1   0      831.74      899.93     27.80 o 
   2   1   0     1279.87     1311.60     22.68 o 
   3   1   0       86.34       90.54      2.52 o 
   4   1   0       31.00       24.11      1.58 o 
   5   1   0        5.86        6.99      1.19 o 
   6   1   0       62.83       67.19      3.57 o 
  -6   2   0        1.33        1.53      0.57 o 
  -5   2   0       13.30       13.25      1.49 o 
  -4   2   0       31.00       25.53      1.64 o 
  -3   2   0        0.47        0.24      0.30 o 
  -1   2   0      146.66      126.84      3.86 o 
   0   2   0     1542.41     1642.47     41.32 o 
   1   2   0       43.17       55.39      1.41 o 
   2   2   0       26.34       27.55      0.85 o 
   3   2   0      310.72      314.94      4.61 o 
   4   2   0       32.40       27.77      2.16 o 
   5   2   0       40.02       40.43      2.53 o 
   6   2   0        2.25        2.82      1.04 o 
  -7   3   0        5.91        6.24      1.49 o 
  -6   3   0       96.87       98.48      3.25 o 
  -5   3   0       27.40       26.28      1.42 o 
  -4   3   0        8.44        6.02      0.74 o 
  -3   3   0      636.90      617.48     13.32 o 
  -2   3   0      325.62      322.95     15.83 o 
  -1   3   0      465.80      502.46      7.21 o 
   0   3   0     1816.96     1893.43     30.50 o 
   1   3   0        1.80        1.69      0.27 o 
   2   3   0      129.07      126.35      4.61 o 
   3   3   0       40.99       44.22      1.03 o 
   4   3   0        7.19        5.46      0.52 o 
   5   3   0       11.27        8.44      0.89 o 
   6   3   0        5.92        4.25      1.04 o 
  -7   4   0        0.10        1.78      1.19 o 
  -6   4   0       61.63       64.85      2.57 o 
  -5   4   0       71.46       64.29      2.75 o 
  -4   4   0      437.48      418.98      9.55 o 
  -3   4   0       27.69       24.36      0.60 o 
  -2   4   0      129.23       73.14      2.38 o 
  -1   4   0      161.06       65.41      2.23 o 
   0   4   0       20.46       26.47      0.51 o 
   1   4   0      758.76      795.34     13.11 o 
   2   4   0       97.75       91.10      2.32 o 
   4   4   0       13.03       14.21      1.04 o 
   5   4   0       30.03       26.74      1.26 o 
   6   4   0        0.43       -0.30      0.59 o 
  -7   5   0        0.65       -0.59      1.04 o 
  -6   5   0       11.65       12.99      1.42 o 
  -5   5   0        0.44        0.37      0.53 o 
  -4   5   0       38.29       34.44      1.08 o 
  -3   5   0      681.43      643.97     10.70 o 
  -2   5   0        7.42        6.82      0.69 o 
  -1   5   0        7.60        2.91      0.23 o 
   0   5   0      184.01      170.57      2.13 o 
   1   5   0       19.09       27.60      0.70 o 
   2   5   0      622.28      667.06     11.14 o 
   3   5   0       71.76       62.76      9.96 o 
   4   5   0       42.26       41.65      1.59 o 
   5   5   0       45.00       47.50      1.81 o 
   6   5   0        0.81        0.59      0.59 o 
  -7   6   0        0.73        0.30      1.19 o 
  -6   6   0       19.07       18.90      1.78 o 
  -5   6   0       41.51       40.91      1.31 o 
  -4   6   0       18.13       15.96      0.58 o 
  -2   6   0      223.52      238.75      3.28 o 
  -1   6   0      829.48      889.82     11.27 o 
   0   6   0      469.47      502.54      5.90 o 
   1   6   0       72.86       80.55      1.44 o 
   2   6   0       17.60       17.07      0.99 o 
   3   6   0       47.11       45.59      1.70 o 
   4   6   0        0.48       -0.22      0.52 o 
   5   6   0        1.87        1.36      0.54 o 
   6   6   0        0.75        1.64      0.74 o 
  -7   7   0        4.30        5.80      1.78 o 
  -6   7   0        8.92        9.56      0.83 o 
  -5   7   0        0.07       -0.35      0.41 o 
  -4   7   0        9.28       10.69      0.84 o 
  -3   7   0       12.32       14.34      0.76 o 
  -2   7   0        6.96        7.87      0.40 o 
  -1   7   0      184.46      175.83      2.54 o 
   0   7   0        6.91        8.47      0.45 o 
   1   7   0      516.02      505.35      7.35 o 
   2   7   0       66.84       72.73      2.25 o 
   3   7   0       40.21       42.29      1.78 o 
   4   7   0        0.14        0.31      0.52 o 
   5   7   0       30.75       31.50      1.73 o 
   6   7   0        3.01        2.08      0.89 o 
  -7   8   0        0.01       -0.53      0.53 o 
  -6   8   0        9.13       10.69      0.90 o 
  -5   8   0        9.83        7.78      0.69 o 
  -4   8   0        3.25        2.36      0.36 o 
  -3   8   0      119.66      110.48      2.11 o 
  -2   8   0        0.94       -0.21      0.21 o 
  -1   8   0       61.71       55.67      1.19 o 
   0   8   0       70.00       65.10      1.09 o 
   1   8   0      274.96      270.30      4.20 o 
   2   8   0      210.00      218.00      5.31 o 
   3   8   0       16.41       18.06      1.56 o 
   4   8   0        2.57        3.75      0.76 o 
   5   8   0        2.05        1.47      0.82 o 
  -6   9   0       29.60       34.88      1.59 o 
  -5   9   0        0.22       -0.39      0.39 o 
  -4   9   0       48.82       51.88      1.35 o 
  -3   9   0        0.13        0.78      0.35 o 
  -2   9   0       76.49       73.71      1.41 o 
  -1   9   0        2.05        1.84      0.33 o 
   0   9   0       85.16       82.68      1.37 o 
   1   9   0       30.94       33.37      1.12 o 
   2   9   0        0.16       -0.64      0.67 o 
   3   9   0       32.16       34.30      1.81 o 
   4   9   0        0.37        0.40      0.66 o 
   5   9   0        1.19        1.04      0.80 o 
  -6  10   0        2.50        2.88      0.79 o 
  -5  10   0       11.58       11.86      0.79 o 
  -4  10   0       22.71       22.07      0.97 o 
  -3  10   0       22.27       18.85      0.87 o 
  -2  10   0      237.67      239.37      3.56 o 
  -1  10   0       16.48       14.47      0.67 o 
   0  10   0      141.76      142.02      2.99 o 
   1  10   0       15.64       15.40      0.93 o 
   2  10   0       46.53       50.34      2.14 o 
   3  10   0       18.71       15.21      2.60 o 
   4  10   0        0.01        0.20      0.68 o 
  -6  11   0        1.84        0.96      0.65 o 
  -5  11   0       10.96       11.09      0.80 o 
  -4  11   0       46.63       46.66      1.46 o 
  -3  11   0        4.23        5.59      0.62 o 
  -2  11   0        0.28       -0.30      0.30 o 
  -1  11   0        6.78        6.76      0.52 o 
   0  11   0        0.01       -0.38      0.59 o 
   1  11   0       19.39       21.20      1.26 o 
   2  11   0        1.88        3.70      2.01 o 
   3  11   0        0.41        0.91      1.56 o 
   4  11   0        2.87        2.32      0.99 o 
  -5  12   0        2.36        1.24      0.54 o 
  -4  12   0       21.44       25.22      1.19 o 
  -3  12   0       41.06       39.19      1.52 o 
  -2  12   0      136.30      146.16      2.55 o 
  -1  12   0        9.09        8.11      0.74 o 
   0  12   0        0.81        0.09      0.49 o 
   1  12   0        0.01       -0.52      0.52 o 
   2  12   0        0.56        0.57      1.93 o 
   3  12   0        0.14        0.63      1.34 o 
  -5  13   0        0.16       -0.18      0.50 o 
  -4  13   0        0.17        1.27      0.54 o 
  -3  13   0        8.37        6.79      0.76 o 
  -2  13   0       67.47       72.10      2.53 o 
  -1  13   0        8.42        6.60      0.96 o 
   0  13   0        5.13        4.18      0.97 o 
   1  13   0        0.24       -0.40      0.89 o 
   2  13   0       13.41       16.20      2.68 o 
   3  13   0        6.89        8.18      2.38 o 
  -4  14   0       14.55       17.56      1.18 o 
  -3  14   0        0.98        0.25      0.67 o 
  -2  14   0        1.40        1.14      0.68 o 
  -1  14   0       14.78       15.49      1.37 o 
   0  14   0        1.58        0.40      0.66 o 
   1  14   0        0.59       -1.19      1.19 o 
   2  14   0        0.20       -1.49      1.49 o 
  -3  15   0        0.13       -0.44      0.60 o 
  -2  15   0        0.28        1.12      0.68 o 
  -1  15   0        2.44        3.25      0.96 o 
   0  15   0        0.01       -0.15      1.04 o 
   0 -15   1        0.37        1.11      0.76 o 
   1 -15   1        0.35        0.00      1.26 o 
   2 -15   1        2.10        0.97      0.64 o 
   3 -15   1        4.48        3.14      0.96 o 
  -2 -14   1        1.35       -0.15      1.49 o 
  -1 -14   1        0.46        0.74      1.49 o 
   0 -14   1        3.49        3.02      0.85 o 
   1 -14   1        1.26       -0.66      0.71 o 
   2 -14   1        1.55        2.05      0.81 o 
   3 -14   1        1.43        2.46      0.69 o 
   4 -14   1       14.21       17.31      1.15 o 
  -3 -13   1        0.00       -1.49      1.49 o 
  -2 -13   1        2.92        4.16      1.78 o 
  -1 -13   1        9.12        8.92      1.93 o 
   0 -13   1        4.96        4.69      1.41 o 
   1 -13   1        1.69        1.17      0.74 o 
   2 -13   1       14.64       17.65      1.15 o 
   3 -13   1        0.02        0.05      0.46 o 
   4 -13   1        0.00       -0.14      0.46 o 
   5 -13   1       15.48       15.99      1.57 o 
  -3 -12   1        3.65        2.04      0.90 o 
  -2 -12   1        5.77        4.76      1.78 o 
  -1 -12   1        5.35        4.54      2.16 o 
   0 -12   1       21.61       17.55      1.35 o 
   1 -12   1        2.63        1.71      0.50 o 
   2 -12   1       16.48       14.33      0.77 o 
   3 -12   1        0.10       -0.43      0.43 o 
   4 -12   1        1.90        1.68      0.50 o 
   5 -12   1        9.73       10.06      0.81 o 
  -4 -11   1        0.41       -0.39      0.78 o 
  -3 -11   1       14.22       13.10      1.78 o 
  -2 -11   1        2.27        2.21      0.76 o 
  -1 -11   1       13.31       11.68      1.04 o 
   0 -11   1       20.52       20.42      1.41 o 
   1 -11   1        9.12        6.87      0.60 o 
   2 -11   1       14.76       15.80      0.78 o 
   3 -11   1        0.17       -0.28      0.35 o 
   4 -11   1        8.19        7.17      0.71 o 
   5 -11   1        0.08        0.04      0.40 o 
   6 -11   1        8.27        7.22      0.91 o 
  -4 -10   1        2.30        1.30      0.89 o 
  -3 -10   1       20.96       23.73      1.59 o 
  -2 -10   1       47.37       50.84      2.11 o 
  -1 -10   1      611.78      608.06     10.40 o 
   0 -10   1       56.83       59.31      1.68 o 
   1 -10   1       14.69       13.24      1.00 o 
   2 -10   1       51.30       46.31      1.14 o 
   3 -10   1        0.02       -0.28      0.28 o 
   4 -10   1       74.26       77.20      1.83 o 
   5 -10   1        2.74        1.26      0.43 o 
   6 -10   1        0.55        0.09      0.57 o 
  -5  -9   1        0.70        1.04      0.89 o 
  -4  -9   1        3.13        2.45      0.76 o 
  -3  -9   1       35.34       33.52      1.78 o 
  -2  -9   1      129.20      123.35      3.46 o 
  -1  -9   1       22.36       22.84      1.24 o 
   0  -9   1       51.06       41.77      1.68 o 
   1  -9   1       32.67       34.58      0.89 o 
   2  -9   1        3.05        2.78      0.36 o 
   3  -9   1        1.60        2.44      0.38 o 
   4  -9   1       39.49       39.76      1.17 o 
   5  -9   1       45.80       48.92      1.30 o 
   6  -9   1       31.30       34.75      1.57 o 
  -5  -8   1        3.28        4.01      1.04 o 
  -4  -8   1        6.52        5.79      1.11 o 
  -3  -8   1       75.46       73.51      2.46 o 
  -2  -8   1      119.16      112.55      3.17 o 
  -1  -8   1       29.97       27.55      0.94 o 
   0  -8   1        2.17        3.31      0.35 o 
   1  -8   1       28.94       30.99      0.87 o 
   2  -8   1      301.75      293.42      4.45 o 
   3  -8   1        1.22        1.95      0.33 o 
   4  -8   1        1.05        0.94      0.30 o 
   5  -8   1        3.73        2.92      0.54 o 
   6  -8   1       24.25       24.78      1.48 o 
   7  -8   1       26.59       26.67      1.46 o 
  -6  -7   1        1.79        1.19      0.74 o 
  -5  -7   1        7.32        7.08      0.90 o 
  -4  -7   1       15.35       15.42      1.21 o 
  -3  -7   1        3.20        3.93      0.71 o 
  -2  -7   1        0.15        0.10      0.59 o 
  -1  -7   1      101.14       92.02      1.46 o 
   0  -7   1        1.45        1.20      0.28 o 
   1  -7   1       10.42        8.31      0.35 o 
   2  -7   1       28.84       25.77      0.72 o 
   3  -7   1       18.56       17.90      0.81 o 
   4  -7   1       21.81       19.46      0.82 o 
   5  -7   1       49.22       47.94      1.59 o 
   6  -7   1        2.59        1.93      1.30 o 
   7  -7   1        3.66        4.98      1.26 o 
  -6  -6   1        5.89        6.24      1.04 o 
  -5  -6   1       44.39       42.17      2.53 o 
  -4  -6   1       52.05       53.70      1.92 o 
  -3  -6   1      140.87      147.03      3.74 o 
  -2  -6   1        2.37        1.86      0.59 o 
  -1  -6   1      386.20      406.75      5.93 o 
   0  -6   1        8.48       10.78      0.44 o 
   1  -6   1      193.77      211.78      3.21 o 
   2  -6   1       57.68       46.94      0.90 o 
   3  -6   1       16.83        1.78      0.59 o 
   4  -6   1       59.33       57.44      1.23 o 
   5  -6   1        3.97        1.83      0.62 o 
   6  -6   1       77.70       85.55      3.15 o 
   7  -6   1        8.59        7.17      1.34 o 
  -6  -5   1        0.71        0.89      0.59 o 
  -5  -5   1        0.01       -0.41      0.41 o 
  -4  -5   1      181.45      174.28      4.25 o 
  -3  -5   1        2.73        4.16      1.04 o 
  -2  -5   1       58.02       56.48      2.63 o 
  -1  -5   1      417.98      417.92      6.04 o 
   0  -5   1       18.81       14.49      0.36 o 
   1  -5   1     1946.47     2023.87     27.50 o 
   2  -5   1      266.06      257.00      3.93 o 
   3  -5   1        1.63        0.89      0.41 o 
   4  -5   1      305.70      283.77      5.20 o 
   5  -5   1       23.43       25.13      1.47 o 
   6  -5   1        7.16        9.22      1.64 o 
   7  -5   1        5.53        5.51      1.26 o 
  -6  -4   1        2.11        1.64      0.59 o 
  -5  -4   1        6.06        4.08      0.82 o 
  -4  -4   1      495.31      480.11     10.30 o 
  -2  -4   1      436.63      448.87      9.48 o 
  -1  -4   1      115.12      104.61      2.81 o 
   0  -4   1      134.30      145.54      2.00 o 
   1  -4   1      170.59      170.10      2.52 o 
   2  -4   1      450.65      425.97      9.39 o 
   3  -4   1       13.57       10.64      0.29 o 
   4  -4   1       83.39       85.08      2.62 o 
   5  -4   1       24.22       19.79      1.37 o 
   6  -4   1        5.24        7.33      1.10 o 
   7  -4   1        1.11        0.50      0.69 o 
  -6  -3   1        2.80        2.97      0.74 o 
  -5  -3   1       51.00       50.31      1.68 o 
  -4  -3   1        5.88        3.66      0.49 o 
  -3  -3   1       15.75       14.74      0.57 o 
  -1  -3   1       19.52       22.87      1.17 o 
   0  -3   1     1270.90     1308.36     24.51 o 
   1  -3   1       69.82       60.98      1.00 o 
   2  -3   1      724.19      744.27     10.55 o 
   3  -3   1      265.61      256.69      5.98 o 
   4  -3   1      270.56      251.53      6.09 o 
   5  -3   1      161.19      160.49      4.35 o 
   6  -3   1        0.63       -0.32      0.60 o 
   7  -3   1       10.93       14.97      1.28 o 
  -5  -2   1       52.92       52.31      2.60 o 
  -4  -2   1      209.99      217.26      3.94 o 
  -3  -2   1       36.48       44.14      1.00 o 
  -2  -2   1      520.64      578.80      9.65 o 
  -1  -2   1        0.72        1.50      0.16 o 
   0  -2   1      549.41      605.57     18.14 o 
   1  -2   1      145.80      170.76      3.46 o 
   3  -2   1      176.12      197.04      3.76 o 
   4  -2   1      384.84      386.77      8.80 o 
   5  -2   1        7.13        8.82      0.99 o 
   6  -2   1       12.17       11.44      1.02 o 
   7  -2   1        2.45        3.04      0.93 o 
  -5  -1   1       26.54       26.16      1.93 o 
  -4  -1   1       15.32       12.48      0.78 o 
  -3  -1   1      354.96      371.92     12.04 o 
  -2  -1   1      748.34      747.98     12.41 o 
  -1  -1   1     2473.32     2791.44     44.95 o 
   0  -1   1       15.94        8.68      0.51 o 
   1  -1   1      820.40      890.10     12.72 o 
   2  -1   1        0.80        0.92      0.17 o 
   3  -1   1       83.77       96.86      2.56 o 
   4  -1   1       28.80       32.60      1.42 o 
   5  -1   1       34.58       36.80      1.37 o 
   6  -1   1       29.28       31.48      1.39 o 
  -5   0   1        2.47        2.59      0.55 o 
  -4   0   1        4.14        6.70      0.54 o 
  -3   0   1      379.23      404.38      8.86 o 
  -2   0   1      260.38      293.56      6.34 o 
  -1   0   1     4948.08     5249.14    140.33 o 
   0   0   1      403.35      457.60      6.22 o 
   1   0   1        9.24       11.89      0.46 o 
   2   0   1     1058.88     1187.86     33.59 o 
   3   0   1      553.75      659.57     11.75 o 
   4   0   1      176.91      175.51      3.62 o 
   5   0   1        7.94        8.93      0.79 o 
   6   0   1        2.36        1.78      1.04 o 
  -6   1   1       14.31       14.42      1.78 o 
  -5   1   1       66.38       73.94      2.00 o 
  -4   1   1      147.83      137.25      3.57 o 
  -3   1   1       14.71        6.24      0.74 o 
  -2   1   1     1055.18     1052.57     22.01 o 
  -1   1   1      395.04      386.36      9.44 o 
   0   1   1     1588.31     1722.50     31.44 o 
   1   1   1      937.85     1053.66     21.33 o 
   2   1   1       51.08       51.21      1.56 o 
   3   1   1       46.80       34.78      1.31 o 
   4   1   1       40.21       43.95      1.33 o 
   5   1   1       10.17       10.26      1.49 o 
   6   1   1        4.80        7.43      1.49 o 
  -6   2   1        2.70        2.36      0.78 o 
  -5   2   1       79.95       83.83      4.61 o 
  -4   2   1       51.73       51.58      1.79 o 
  -3   2   1      251.81      259.78      5.93 o 
  -1   2   1      220.19      208.95      4.67 o 
   0   2   1        0.44        0.30      0.11 o 
   1   2   1      735.11      807.30     29.06 o 
   2   2   1      187.23      181.08      3.10 o 
   3   2   1       18.31       20.32      0.49 o 
   4   2   1        1.50        0.98      0.28 o 
   5   2   1       86.43       89.19      4.16 o 
   6   2   1       19.84       19.77      2.23 o 
  -7   3   1       15.77       17.84      2.38 o 
  -6   3   1        7.08        6.39      1.05 o 
  -5   3   1       44.58       48.62      2.00 o 
  -4   3   1       11.12       11.04      0.89 o 
  -3   3   1      523.91      532.24     11.64 o 
  -2   3   1       81.35       74.19      2.82 o 
  -1   3   1       27.74       32.30      0.62 o 
   0   3   1     1549.30     1655.37     31.92 o 
   1   3   1     1817.51     2051.23     63.18 o 
   2   3   1     1526.36     1585.06     49.05 o 
   3   3   1      242.55      234.25      5.18 o 
   4   3   1        4.61        3.44      0.52 o 
   5   3   1       24.82       22.57      1.13 o 
   6   3   1       34.40       32.56      1.78 o 
   7   3   1        0.15        0.15      0.59 o 
  -7   4   1       19.48       26.01      2.82 o 
  -6   4   1        0.96        0.93      0.68 o 
  -5   4   1      484.24      484.47     11.13 o 
  -4   4   1        1.13        0.67      0.42 o 
  -3   4   1        1.89        1.63      0.15 o 
  -2   4   1      235.04      242.54      4.33 o 
  -1   4   1      340.27      378.82      7.61 o 
   0   4   1       32.15       42.99      0.80 o 
   1   4   1      187.82      207.09      4.63 o 
   2   4   1      441.81      489.67     10.30 o 
   4   4   1      200.48      200.73      4.71 o 
   5   4   1        6.27        4.65      0.82 o 
   6   4   1        7.48        6.85      0.78 o 
  -7   5   1        0.03        0.00      1.19 o 
  -6   5   1       19.51       24.17      1.68 o 
  -5   5   1       22.97       23.05      1.47 o 
  -4   5   1      239.78      224.44      4.24 o 
  -3   5   1       35.83       26.12      0.75 o 
  -2   5   1      523.03      521.01      7.60 o 
  -1   5   1      447.00      436.03      5.64 o 
   0   5   1       41.44       48.13      0.89 o 
   1   5   1      407.54      470.29      6.74 o 
   2   5   1      170.69      179.06      3.38 o 
   3   5   1       84.50       88.97      3.12 o 
   4   5   1       62.16       58.30      2.03 o 
   5   5   1       88.62       92.80      2.75 o 
   6   5   1        0.02        0.37      0.59 o 
  -7   6   1        0.31        0.45      1.34 o 
  -6   6   1      143.53      143.92      4.36 o 
  -5   6   1       59.54       61.80      1.70 o 
  -4   6   1       80.60       81.53      1.59 o 
  -3   6   1        0.02       -0.15      0.26 o 
  -2   6   1      138.49      129.72      1.92 o 
  -1   6   1      951.77     1029.64     12.98 o 
   0   6   1      950.47      993.59     12.23 o 
   1   6   1       32.65       45.73      0.99 o 
   2   6   1        5.18        5.69      0.63 o 
   3   6   1       19.85       15.57      1.56 o 
   4   6   1        0.87       -0.49      0.67 o 
   5   6   1        0.25       -0.20      0.53 o 
   6   6   1        4.60        4.49      1.78 o 
  -7   7   1        0.29       -1.19      1.19 o 
  -6   7   1        0.31        0.51      0.45 o 
  -5   7   1       26.20       24.97      1.26 o 
  -4   7   1       16.26       19.55      0.70 o 
  -3   7   1       50.57       44.81      1.07 o 
  -2   7   1        5.87        4.59      0.30 o 
  -1   7   1      136.36      139.30      2.10 o 
   0   7   1      153.00      174.16      3.14 o 
   1   7   1        8.93        7.82      0.44 o 
   2   7   1      123.55      120.99      3.25 o 
   3   7   1       56.23       58.85      4.09 o 
   4   7   1        0.00       -0.42      0.42 o 
   5   7   1        0.39        1.34      0.67 o 
   6   7   1        0.01        0.31      0.97 o 
  -7   8   1        4.28        4.12      0.78 o 
  -6   8   1       44.52       49.91      1.71 o 
  -5   8   1       12.58       10.65      0.86 o 
  -4   8   1       13.22       14.49      0.70 o 
  -3   8   1       13.26       12.39      0.67 o 
  -2   8   1      119.48      119.24      1.91 o 
  -1   8   1       78.44       72.75      1.32 o 
   0   8   1       11.55        8.53      0.42 o 
   1   8   1       51.40       45.68      1.14 o 
   2   8   1      311.31      294.56      6.92 o 
   3   8   1       15.57       20.13      1.56 o 
   4   8   1        5.30        5.08      0.88 o 
   5   8   1        3.28        2.92      0.78 o 
  -6   9   1        5.20        4.21      0.69 o 
  -5   9   1       27.28       29.49      1.02 o 
  -4   9   1       11.46       12.01      0.70 o 
  -3   9   1        5.69        4.17      0.58 o 
  -2   9   1      132.23      127.02      2.09 o 
  -1   9   1        2.71        1.93      0.48 o 
   0   9   1      488.27      476.90      6.37 o 
   1   9   1        1.24        1.28      0.40 o 
   2   9   1        2.88        1.08      0.65 o 
   3   9   1        6.95        7.21      1.01 o 
   4   9   1        0.54        0.64      0.66 o 
   5   9   1        0.52       -0.03      0.69 o 
  -6  10   1        7.97        9.43      0.97 o 
  -5  10   1       10.76       10.16      0.74 o 
  -4  10   1        4.96        6.19      0.69 o 
  -3  10   1       12.17        7.29      0.60 o 
  -2  10   1       10.37        8.73      0.57 o 
  -1  10   1      191.51      188.97      3.56 o 
   0  10   1        2.00        1.59      0.65 o 
   1  10   1       26.65       22.01      1.08 o 
   2  10   1       54.14       55.69      2.25 o 
   3  10   1        0.28        0.45      0.67 o 
   4  10   1        0.06       -0.24      0.68 o 
  -6  11   1        3.44        3.37      0.76 o 
  -5  11   1        3.56        3.71      0.57 o 
  -4  11   1       97.31       97.60      2.22 o 
  -3  11   1       21.18       22.45      1.02 o 
  -2  11   1       29.56       32.02      1.02 o 
  -1  11   1        3.28        3.58      0.43 o 
   0  11   1       27.91       26.46      1.35 o 
   1  11   1        7.04        4.30      1.04 o 
   2  11   1        8.15        6.55      0.99 o 
   3  11   1        3.78        4.40      1.01 o 
   4  11   1        2.00        2.08      0.92 o 
  -5  12   1       11.45       14.22      1.66 o 
  -4  12   1       23.26       28.17      1.22 o 
  -3  12   1       85.42       99.50      2.30 o 
  -2  12   1        0.03       -0.04      0.35 o 
  -1  12   1        0.78        1.14      0.50 o 
   0  12   1        3.32        3.76      0.71 o 
   1  12   1        0.11        0.35      0.53 o 
   2  12   1        0.08        0.89      1.49 o 
   3  12   1        2.80        2.92      1.71 o 
  -5  13   1        1.07        1.29      0.57 o 
  -4  13   1        2.31        3.93      0.82 o 
  -3  13   1        0.01       -0.44      0.44 o 
  -2  13   1        1.87        0.55      0.66 o 
  -1  13   1        6.99        7.70      1.11 o 
   0  13   1        0.06       -0.49      0.49 o 
   1  13   1       17.07       20.51      2.82 o 
   2  13   1        4.22        2.08      1.78 o 
  -4  14   1        6.85        5.68      0.89 o 
  -3  14   1        1.82        2.38      0.63 o 
  -2  14   1        2.41        2.82      0.73 o 
  -1  14   1        2.63        1.63      0.82 o 
   0  14   1        7.74        7.03      1.56 o 
   1  14   1        0.56       -0.45      1.34 o 
   2  14   1        0.37       -1.49      1.49 o 
  -3  15   1        0.27        0.11      0.63 o 
  -2  15   1        0.01       -0.14      1.26 o 
  -1  15   1        8.51       10.36      3.57 o 
   0  15   1        0.02        0.24      0.82 o 
   0 -15   2        8.15        9.01      1.15 o 
   1 -15   2        2.89        3.09      0.93 o 
   2 -15   2        0.35        1.39      0.66 o 
   3 -15   2       17.19       17.30      1.68 o 
  -2 -14   2        3.26        5.95      1.93 o 
  -1 -14   2        0.29        0.45      1.34 o 
   0 -14   2        2.23        3.13      0.85 o 
   1 -14   2        5.55        2.96      0.85 o 
   2 -14   2        2.07        1.71      0.63 o 
   3 -14   2       31.37       39.53      2.13 o 
   4 -14   2       12.00       11.01      1.72 o 
  -3 -13   2        0.14       -1.49      1.49 o 
  -2 -13   2        1.12       -0.45      1.34 o 
  -1 -13   2        0.00       -0.74      1.04 o 
   0 -13   2        8.29        8.36      2.45 o 
   1 -13   2       16.48       16.47      1.71 o 
   2 -13   2        8.85        9.91      0.91 o 
   3 -13   2        0.07        0.20      0.90 o 
   4 -13   2       25.74       36.31      1.63 o 
   5 -13   2        1.65        2.04      0.61 o 
  -3 -12   2        0.31        0.33      0.76 o 
  -2 -12   2        0.80       -1.19      1.19 o 
  -1 -12   2        1.02        1.58      0.63 o 
   0 -12   2        2.19        0.93      0.57 o 
   1 -12   2        0.50        1.30      0.50 o 
   2 -12   2       23.19       21.47      1.66 o 
   3 -12   2       65.57       66.30      1.83 o 
   4 -12   2        0.59       -0.38      0.38 o 
   5 -12   2        4.97        4.98      0.69 o 
  -4 -11   2        1.20       -0.45      0.89 o 
  -3 -11   2       25.01       28.71      1.81 o 
  -2 -11   2       24.36       22.59      1.57 o 
  -1 -11   2        7.51        8.31      0.88 o 
   0 -11   2        7.72        6.56      1.49 o 
   1 -11   2       66.46       61.83      1.54 o 
   2 -11   2        0.24       -0.31      0.31 o 
   3 -11   2       15.30       11.73      0.83 o 
   4 -11   2       12.90       11.85      0.82 o 
   5 -11   2       14.56       17.04      0.96 o 
   6 -11   2        0.54        0.11      0.63 o 
  -4 -10   2        1.77        0.58      0.82 o 
  -3 -10   2        4.52        5.81      0.99 o 
  -2 -10   2       15.66       17.54      1.39 o 
  -1 -10   2      131.87      138.83      2.94 o 
   0 -10   2       13.95       12.01      1.29 o 
   1 -10   2       31.85       29.95      1.01 o 
   2 -10   2      107.71      101.08      1.86 o 
   3 -10   2       38.38       42.78      1.27 o 
   4 -10   2       24.84       24.58      1.47 o 
   5 -10   2       14.80       12.84      0.92 o 
   6 -10   2       10.06        7.34      0.96 o 
  -5  -9   2        3.27        3.86      1.19 o 
  -4  -9   2        1.79        0.51      1.49 o 
  -3  -9   2       23.63       22.11      1.46 o 
  -2  -9   2        0.13       -0.38      0.38 o 
  -1  -9   2       28.21       24.77      1.00 o 
   0  -9   2      180.53      177.23      3.28 o 
   1  -9   2       28.64       24.68      0.73 o 
   2  -9   2       13.89       13.12      0.67 o 
   3  -9   2        0.33       -0.17      0.26 o 
   4  -9   2        0.81       -0.01      0.30 o 
   5  -9   2       32.60       36.28      1.13 o 
   6  -9   2        5.65        5.82      0.82 o 
  -5  -8   2        0.07        0.59      0.74 o 
  -4  -8   2        1.07        1.58      0.65 o 
  -3  -8   2        1.07       -0.42      0.52 o 
  -2  -8   2        0.07       -0.89      0.89 o 
  -1  -8   2       68.24       65.69      1.38 o 
   0  -8   2       17.75       18.25      0.57 o 
   1  -8   2      436.79      435.09      5.80 o 
   2  -8   2       28.37       23.20      0.77 o 
   3  -8   2       19.79       22.09      0.81 o 
   4  -8   2      119.59      116.98      2.25 o 
   5  -8   2        4.55        4.35      0.63 o 
   6  -8   2       23.78       27.14      2.19 o 
  -6  -7   2        3.14        4.61      1.04 o 
  -5  -7   2        0.23       -0.15      0.74 o 
  -4  -7   2        3.41        2.60      0.65 o 
  -3  -7   2        1.30        1.84      0.52 o 
  -2  -7   2        0.32        0.40      0.59 o 
  -1  -7   2      123.16      121.10      1.84 o 
   1  -7   2      579.54      598.98      7.77 o 
   2  -7   2        8.69       10.78      0.50 o 
   3  -7   2       52.30       44.15      1.07 o 
   4  -7   2       99.88       98.12      1.88 o 
   5  -7   2      197.98      186.43      3.89 o 
   6  -7   2       15.71       16.21      1.05 o 
   7  -7   2       22.14       22.30      2.90 o 
  -6  -6   2       36.29       39.24      2.23 o 
  -5  -6   2        7.14        7.43      1.04 o 
  -4  -6   2        1.33        1.34      0.52 o 
  -3  -6   2        0.03        0.01      0.52 o 
  -2  -6   2       70.32       76.91      2.18 o 
  -1  -6   2       22.10       27.52      0.63 o 
   0  -6   2       24.34       23.25      0.59 o 
   1  -6   2        2.56        1.88      0.23 o 
   2  -6   2       28.73       22.13      0.64 o 
   4  -6   2       83.12       78.66      1.63 o 
   5  -6   2       48.88       52.86      1.74 o 
   6  -6   2        0.62        0.59      1.04 o 
   7  -6   2       21.31       23.25      2.05 o 
  -6  -5   2        0.73        0.74      0.74 o 
  -5  -5   2       96.02       88.60      3.42 o 
  -4  -5   2       72.60       68.34      2.11 o 
  -3  -5   2       71.97       66.31      1.96 o 
  -2  -5   2      446.65      462.82      6.79 o 
  -1  -5   2        2.46        1.31      0.20 o 
   0  -5   2      448.74      471.68      6.02 o 
   1  -5   2      655.02      707.41      7.55 o 
   2  -5   2       53.20       55.43      1.01 o 
   3  -5   2      322.05      291.94      5.09 o 
   4  -5   2      286.18      276.00      4.40 o 
   5  -5   2        3.61        4.11      0.78 o 
   6  -5   2       14.73       15.24      1.49 o 
   7  -5   2       10.09       10.54      1.52 o 
  -6  -4   2        0.11       -0.59      0.59 o 
  -5  -4   2        8.79        6.69      0.89 o 
  -4  -4   2       26.01       20.06      3.49 o 
  -2  -4   2      822.17      838.35     11.95 o 
  -1  -4   2       89.65       91.33      1.36 o 
   0  -4   2      188.30      191.42      2.18 o 
   1  -4   2       54.91       58.05      0.93 o 
   2  -4   2      521.66      519.70      7.66 o 
   3  -4   2       15.66       21.11      0.73 o 
   4  -4   2       63.78       63.57      1.70 o 
   5  -4   2       52.10       47.54      2.05 o 
   6  -4   2        0.17        0.19      0.68 o 
   7  -4   2        1.17        0.52      0.95 o 
  -7  -3   2        4.01        4.46      0.89 o 
  -6  -3   2        1.90        2.53      0.74 o 
  -5  -3   2        2.27        1.04      0.45 o 
  -4  -3   2        8.66        9.29      0.71 o 
  -3  -3   2        9.32       14.56      0.56 o 
  -2  -3   2      137.48      159.70      2.48 o 
  -1  -3   2      304.46      302.97      5.19 o 
   0  -3   2       96.74      109.73      1.71 o 
   1  -3   2      406.05      420.19      5.45 o 
   2  -3   2       21.79       17.20      0.47 o 
   3  -3   2       23.84       21.51      0.85 o 
   4  -3   2      298.23      287.54      5.48 o 
   5  -3   2       10.97       12.51      1.16 o 
   6  -3   2       34.61       32.10      1.88 o 
   7  -3   2        8.14        9.56      2.30 o 
  -6  -2   2        0.49        0.00      0.45 o 
  -5  -2   2        4.41        5.42      0.74 o 
  -4  -2   2      164.64      152.07      2.86 o 
  -3  -2   2      324.28      333.72      5.62 o 
  -2  -2   2       85.10       73.44      1.22 o 
  -1  -2   2     1503.55     1649.09     20.48 o 
   0  -2   2     5212.43     5737.33     76.33 o 
   1  -2   2    13649.36    14295.71    269.93 o 
   2  -2   2      828.39      855.29     13.94 o 
   3  -2   2      188.37      177.31      3.45 o 
   4  -2   2        2.26        2.46      0.89 o 
   5  -2   2        0.69       -0.10      0.46 o 
   6  -2   2       48.48       44.89      2.26 o 
   7  -2   2        9.37        9.89      1.42 o 
  -5  -1   2        6.21        7.63      0.78 o 
  -4  -1   2        0.82        0.07      0.37 o 
  -3  -1   2      434.01      415.04      9.02 o 
  -2  -1   2      338.96      353.19      5.10 o 
  -1  -1   2     7233.62     7613.15    140.53 o 
   0  -1   2       32.45       37.63      0.57 o 
   1  -1   2     2754.71     3144.89     51.98 o 
   2  -1   2     1319.83      948.69     29.58 o 
   3  -1   2        9.40       10.42      0.54 o 
   4  -1   2      383.82      384.93      8.74 o 
   5  -1   2        3.84        3.28      0.60 o 
   6  -1   2        9.06        8.08      1.41 o 
   7  -1   2       11.37       14.83      1.57 o 
  -5   0   2       11.64       16.24      1.10 o 
  -4   0   2       16.70       18.00      0.91 o 
  -3   0   2      547.27      595.47     10.54 o 
  -2   0   2      355.77      440.38      5.68 o 
  -1   0   2      327.18      331.69      6.61 o 
   0   0   2      217.94      261.51      3.64 o 
   1   0   2     1910.81     2239.31     71.35 o 
   2   0   2      672.11      584.03     91.42 o 
   3   0   2       13.62        8.18      0.59 o 
   4   0   2      240.85      260.88      6.52 o 
   5   0   2       10.18        8.85      1.05 o 
   6   0   2      121.96      129.47      4.15 o 
   7   0   2        0.03        1.78      0.89 o 
  -6   1   2        0.16       -0.59      0.59 o 
  -5   1   2      310.49      319.00      6.14 o 
  -4   1   2        0.49        0.00      0.32 o 
  -3   1   2      242.38      248.07      5.62 o 
  -2   1   2      741.51      700.02     11.34 o 
  -1   1   2      772.13      846.80     17.03 o 
   0   1   2      292.60      304.44      4.38 o 
   1   1   2        6.13        3.12      0.45 o 
   2   1   2       28.55       28.42      0.65 o 
   3   1   2       64.79       71.78      1.74 o 
   4   1   2       19.14       21.28      1.26 o 
   5   1   2        6.16        4.91      1.19 o 
   6   1   2       55.16       58.57      3.57 o 
   7   1   2        9.21       13.08      2.08 o 
  -6   2   2        0.48       -0.59      0.74 o 
  -5   2   2      246.17      230.30      5.72 o 
  -4   2   2       61.41       56.89      1.84 o 
  -3   2   2      246.98      226.39      7.28 o 
  -2   2   2      184.06      181.29      3.18 o 
  -1   2   2     1299.02     1279.47     25.01 o 
   0   2   2       57.21       53.52      0.92 o 
   1   2   2      207.23      211.77      6.33 o 
   2   2   2       50.97       53.00      1.15 o 
   3   2   2      115.52      121.60      2.27 o 
   4   2   2      107.25       97.96      4.16 o 
   5   2   2      116.70      109.49      2.89 o 
   6   2   2        0.14        2.23      1.19 o 
   7   2   2        0.20        1.93      1.19 o 
  -7   3   2        9.83       10.41      1.93 o 
  -6   3   2       36.30       34.04      2.68 o 
  -5   3   2       13.38       13.37      3.27 o 
  -4   3   2       59.27       56.49      1.89 o 
  -3   3   2       19.24       17.93      0.45 o 
  -2   3   2      577.49      500.41     40.95 o 
  -1   3   2        1.03        1.91      0.28 o 
   0   3   2     1223.37     1289.63     16.24 o 
   1   3   2     1199.83     1247.18     35.82 o 
   2   3   2      144.52      175.38      3.17 o 
   3   3   2      435.96      427.61      7.32 o 
   4   3   2      270.67      267.97      6.00 o 
   5   3   2       34.18       30.37      1.26 o 
   6   3   2       21.37       23.27      4.01 o 
  -7   4   2        0.35        0.45      1.19 o 
  -6   4   2        9.21        9.07      1.78 o 
  -5   4   2        1.31        0.68      0.74 o 
  -4   4   2        6.34        8.08      0.82 o 
  -3   4   2       12.00        8.27      0.38 o 
  -2   4   2     2752.68     2723.02     44.59 o 
   0   4   2       78.07       71.09      1.05 o 
   1   4   2        9.77        8.09      0.97 o 
   2   4   2       86.60       87.56      2.32 o 
   4   4   2       30.97       29.83      1.35 o 
   5   4   2        3.87        3.21      0.63 o 
   6   4   2        2.03        1.76      1.41 o 
  -7   5   2        7.15        6.99      1.78 o 
  -6   5   2        2.11        2.08      1.19 o 
  -5   5   2       14.34       11.72      1.10 o 
  -4   5   2      118.08      109.10      2.53 o 
  -3   5   2       55.70       28.69      1.34 o 
  -2   5   2      226.51      236.37      3.61 o 
  -1   5   2        3.95        4.22      0.30 o 
   0   5   2       71.95       73.59      1.16 o 
   1   5   2        2.61        5.89      0.29 o 
   2   5   2      101.69      106.32      3.34 o 
   3   5   2      135.06      138.27      3.50 o 
   4   5   2      146.52      155.96      3.96 o 
   5   5   2        1.53        2.00      0.74 o 
   6   5   2       13.92       14.99      1.21 o 
  -7   6   2        1.47        1.34      1.34 o 
  -6   6   2        1.87        1.75      1.04 o 
  -5   6   2        3.55        2.39      0.45 o 
  -4   6   2        7.00        7.58      0.45 o 
  -3   6   2        1.28        3.33      0.57 o 
  -2   6   2      432.35      440.83      5.78 o 
  -1   6   2       52.00       53.63      1.15 o 
   0   6   2      235.71      209.42      3.26 o 
   1   6   2       13.88       12.40      0.64 o 
   2   6   2       91.27       93.48      2.61 o 
   3   6   2      258.57      246.71      5.82 o 
   4   6   2       35.22       32.18      1.64 o 
   5   6   2       15.54       15.99      1.24 o 
   6   6   2        0.06       -0.17      0.74 o 
  -7   7   2        2.98        2.03      0.66 o 
  -6   7   2       20.97       22.94      1.32 o 
  -5   7   2        6.48        6.17      0.64 o 
  -4   7   2       51.44       47.48      1.14 o 
  -3   7   2       29.37       25.32      0.81 o 
  -2   7   2        3.39        5.28      0.33 o 
  -1   7   2        4.58        5.68      0.35 o 
   0   7   2       78.66       67.26      1.30 o 
   1   7   2       50.20       50.90      1.24 o 
   2   7   2      105.68      101.14      3.64 o 
   3   7   2       35.42       31.55      1.57 o 
   4   7   2        0.03       -0.59      0.59 o 
   5   7   2        5.38        4.82      0.97 o 
  -7   8   2        6.32        9.51      2.08 o 
  -6   8   2       14.97       17.29      2.45 o 
  -5   8   2        2.03        2.25      0.50 o 
  -4   8   2       33.41       34.38      1.05 o 
  -3   8   2       42.19       40.61      1.11 o 
  -2   8   2       20.74       21.21      0.68 o 
  -1   8   2       54.86       49.46      1.07 o 
   0   8   2       62.90       64.28      1.20 o 
   1   8   2       29.05       24.93      0.95 o 
   2   8   2       29.49       33.06      1.93 o 
   3   8   2        0.40        1.58      0.54 o 
   4   8   2        1.02        0.56      0.65 o 
   5   8   2        0.95        2.38      0.78 o 
  -6   9   2        1.26        1.13      0.63 o 
  -5   9   2        5.37        5.37      0.53 o 
  -4   9   2       73.74       70.55      1.67 o 
  -3   9   2      166.57      163.17      2.94 o 
  -2   9   2       23.26       23.02      0.75 o 
  -1   9   2       19.93       20.28      0.74 o 
   0   9   2      653.78      647.47      8.48 o 
   1   9   2       26.15       22.84      0.95 o 
   2   9   2      147.26      141.44      4.39 o 
   3   9   2       14.73       14.63      1.35 o 
   4   9   2        0.38       -0.51      0.55 o 
   5   9   2        0.17       -0.68      0.68 o 
  -6  10   2       10.34       10.32      1.86 o 
  -5  10   2       35.10       35.17      1.22 o 
  -4  10   2       37.72       37.12      1.22 o 
  -3  10   2        0.90        0.74      0.34 o 
  -2  10   2       95.32       93.76      1.77 o 
  -1  10   2        2.07        0.32      0.31 o 
   0  10   2       44.15       47.99      2.06 o 
   1  10   2        0.09       -0.11      0.34 o 
   2  10   2        0.50        0.87      0.65 o 
   3  10   2        0.21       -0.44      0.82 o 
   4  10   2       11.07       12.23      1.40 o 
  -6  11   2        0.22       -0.57      0.57 o 
  -5  11   2       34.54       33.35      1.26 o 
  -4  11   2        0.55        1.80      0.47 o 
  -3  11   2       15.74       19.65      1.01 o 
  -2  11   2       15.79       14.80      0.88 o 
  -1  11   2       72.51       64.14      1.58 o 
   0  11   2       26.89       25.18      1.49 o 
   1  11   2        0.09        0.10      0.53 o 
   2  11   2        1.49        0.64      0.66 o 
   3  11   2        0.00       -0.54      1.11 o 
   4  11   2        8.78       11.29      1.48 o 
  -5  12   2        0.92        1.58      0.56 o 
  -4  12   2        0.36        0.06      0.45 o 
  -3  12   2       28.99       33.42      1.42 o 
  -2  12   2        4.43        4.24      0.50 o 
  -1  12   2        0.67        0.66      0.47 o 
   0  12   2       39.59       37.66      1.70 o 
   1  12   2        2.41        2.68      1.49 o 
   2  12   2        4.08        5.05      1.93 o 
   3  12   2        0.67        0.20      0.80 o 
  -5  13   2        6.85        9.08      0.88 o 
  -4  13   2        3.79        5.18      0.72 o 
  -3  13   2        2.77        4.19      0.67 o 
  -2  13   2        5.24        7.87      0.82 o 
  -1  13   2        0.83        1.32      0.71 o 
   0  13   2        0.12       -0.53      0.53 o 
   1  13   2        0.28       -0.59      1.34 o 
   2  13   2        1.07        1.34      1.78 o 
  -4  14   2        2.99        2.54      0.66 o 
  -3  14   2        4.99        4.85      0.72 o 
  -2  14   2        0.01       -0.32      0.59 o 
  -1  14   2        0.06       -0.23      0.71 o 
   0  14   2        6.20        5.48      1.19 o 
   1  14   2        0.95       -1.49      1.49 o 
  -2  15   2        1.56        0.07      1.04 o 
  -1  15   2        1.52       -0.50      0.78 o 
   0  15   2        1.17       -0.49      1.26 o 
   0 -15   3        4.35        5.27      1.56 o 
   1 -15   3        4.65        5.82      1.07 o 
   2 -15   3        7.93        8.12      0.98 o 
  -1 -14   3        0.09       -1.04      1.04 o 
   0 -14   3        2.50        0.42      0.89 o 
   1 -14   3       15.35       14.71      1.58 o 
   2 -14   3        5.90        5.60      0.78 o 
   3 -14   3       18.40       18.24      1.43 o 
   4 -14   3        0.32        0.15      0.59 o 
  -2 -13   3        3.67        5.35      1.78 o 
  -1 -13   3        4.49        4.61      1.64 o 
   0 -13   3        5.90        4.49      0.78 o 
   1 -13   3        1.15        1.04      0.68 o 
   2 -13   3        0.04       -0.10      0.51 o 
   3 -13   3       24.20       27.18      1.48 o 
   4 -13   3        2.40        2.13      0.65 o 
  -3 -12   3        2.21        2.05      0.88 o 
  -2 -12   3        4.30        3.42      1.49 o 
  -1 -12   3       20.81       20.01      1.87 o 
   0 -12   3       32.56       35.77      2.97 o 
   1 -12   3       18.67       22.13      1.18 o 
   2 -12   3        2.82        2.96      0.55 o 
   3 -12   3        1.37        0.92      0.88 o 
   4 -12   3        0.30        0.04      0.46 o 
   5 -12   3       11.52        9.33      0.90 o 
  -4 -11   3        3.43        2.53      1.19 o 
  -3 -11   3        4.04        4.60      0.96 o 
  -2 -11   3       33.96       34.61      1.86 o 
  -1 -11   3        2.02        2.30      0.61 o 
   0 -11   3       65.52       66.69      1.82 o 
   1 -11   3      129.38      129.90      2.60 o 
   2 -11   3        1.60        1.47      0.44 o 
   3 -11   3      107.48      110.50      2.81 o 
   4 -11   3        2.21        2.89      0.79 o 
   5 -11   3        2.30        2.64      0.59 o 
  -4 -10   3        4.72        3.86      1.04 o 
  -3 -10   3        7.35        9.07      1.07 o 
  -2 -10   3        7.37        6.97      0.93 o 
  -1 -10   3      108.10      106.27      2.70 o 
   0 -10   3       16.22       13.32      1.12 o 
   1 -10   3        8.96        8.68      0.62 o 
   2 -10   3       33.86       27.06      0.99 o 
   3 -10   3       90.14       94.38      2.33 o 
   4 -10   3        7.82        6.32      0.63 o 
   5 -10   3       33.52       34.86      1.21 o 
   6 -10   3        2.29        2.95      1.04 o 
  -5  -9   3        0.40        0.15      0.89 o 
  -4  -9   3        2.28        0.59      0.74 o 
  -3  -9   3       33.13       34.78      1.75 o 
  -2  -9   3        6.79        5.89      0.82 o 
  -1  -9   3      143.15      141.42      2.89 o 
   0  -9   3        2.14        1.68      0.38 o 
   1  -9   3       84.14       81.29      1.48 o 
   2  -9   3        5.16        5.93      0.48 o 
   3  -9   3        0.64        0.22      0.30 o 
   4  -9   3        0.90        1.22      0.35 o 
   5  -9   3       14.92       13.56      0.79 o 
   6  -9   3        9.73        9.21      1.78 o 
  -5  -8   3        0.08        0.30      0.74 o 
  -4  -8   3        0.04       -0.30      0.59 o 
  -3  -8   3       29.80       31.88      1.61 o 
  -2  -8   3      150.00      144.26      3.74 o 
  -1  -8   3        2.92        3.12      0.35 o 
   0  -8   3      318.77      328.92      3.79 o 
   1  -8   3        3.47        1.57      0.53 o 
   2  -8   3       26.77       27.13      0.93 o 
   3  -8   3      250.37      243.75      4.02 o 
   4  -8   3       69.35       62.94      1.63 o 
   5  -8   3       18.48       17.46      1.70 o 
   6  -8   3        0.77        0.84      0.97 o 
  -5  -7   3       22.42       27.20      1.93 o 
  -4  -7   3        0.40        0.74      0.59 o 
  -3  -7   3       53.06       52.72      1.86 o 
  -2  -7   3        6.57        5.94      0.67 o 
  -1  -7   3       12.94       11.38      0.48 o 
   0  -7   3      516.07      544.06      7.15 o 
   1  -7   3      111.56      126.19      1.73 o 
   2  -7   3      134.76      140.12      2.77 o 
   3  -7   3      288.68      268.72      3.80 o 
   4  -7   3       19.52       18.19      0.72 o 
   5  -7   3      110.68      110.14      2.66 o 
   6  -7   3       20.25       20.89      4.76 o 
   7  -7   3        1.51        1.78      1.49 o 
  -6  -6   3        0.06        0.00      0.74 o 
  -5  -6   3        1.80        1.19      0.74 o 
  -4  -6   3       13.92        9.96      0.96 o 
  -3  -6   3      485.03      473.98     10.22 o 
  -2  -6   3       27.81       21.12      1.04 o 
  -1  -6   3       10.48        9.90      0.42 o 
   0  -6   3      450.23      488.70      5.84 o 
   1  -6   3        9.20        8.13      0.32 o 
   2  -6   3       60.37       56.54      2.08 o 
   4  -6   3        8.63        8.00      0.59 o 
   5  -6   3        0.09       -0.32      0.32 o 
   6  -6   3       21.70       20.59      1.28 o 
   7  -6   3        1.12        1.34      1.34 o 
  -6  -5   3        9.31        9.66      1.19 o 
  -5  -5   3       83.51       80.57      3.27 o 
  -4  -5   3       57.36       55.91      1.86 o 
  -3  -5   3       51.97       57.22      1.82 o 
  -2  -5   3       74.80       67.54      1.29 o 
  -1  -5   3       39.88       45.17      0.82 o 
   0  -5   3      526.40      537.52      6.29 o 
   1  -5   3       41.00       40.95      0.87 o 
   2  -5   3      263.12      250.40      5.56 o 
   4  -5   3       48.37       51.45      1.42 o 
   5  -5   3       34.09       33.20      1.19 o 
   6  -5   3       27.48       31.81      2.82 o 
   7  -5   3        6.92        6.54      1.93 o 
  -6  -4   3        0.09       -0.45      0.59 o 
  -5  -4   3       11.17        8.18      1.04 o 
  -4  -4   3       49.53       45.44      1.54 o 
  -3  -4   3      122.00      124.25      3.03 o 
  -2  -4   3       16.47       15.05      0.46 o 
  -1  -4   3      423.75      428.06      5.53 o 
   0  -4   3       31.16       34.94      0.60 o 
   1  -4   3       26.77       28.39      0.58 o 
   2  -4   3      347.42      340.36     20.58 o 
   3  -4   3       60.53       58.77      1.05 o 
   4  -4   3       40.55       32.94      0.93 o 
   5  -4   3       68.23       67.37      2.97 o 
   6  -4   3        3.06        3.57      1.34 o 
   7  -4   3       17.22       18.73      2.45 o 
  -6  -3   3        4.76        4.46      0.74 o 
  -5  -3   3       15.66       15.01      1.19 o 
  -4  -3   3       40.03       40.80      1.39 o 
  -3  -3   3        0.84        0.32      0.28 o 
  -2  -3   3       18.60       14.41      0.56 o 
  -1  -3   3       78.48       93.95      1.54 o 
   0  -3   3     1386.66     1425.47     14.98 o 
   1  -3   3      234.19      275.50      6.84 o 
   2  -3   3       37.51       19.47      1.04 o 
   3  -3   3      171.96      184.58      2.55 o 
   4  -3   3        2.16        2.19      0.43 o 
   5  -3   3        7.42        5.20      1.34 o 
   6  -3   3        6.68        8.27      1.25 o 
   7  -3   3        1.84        2.46      1.34 o 
  -7  -2   3       11.93       12.93      1.19 o 
  -6  -2   3        0.07        0.00      0.45 o 
  -5  -2   3       57.36       53.51      2.08 o 
  -4  -2   3       50.71       48.85      1.24 o 
  -3  -2   3      286.18      269.75      4.01 o 
  -2  -2   3      590.12      600.15      8.55 o 
  -1  -2   3      337.94      358.80      8.25 o 
   0  -2   3     2750.02     3052.05     46.73 o 
   1  -2   3     4276.22     4739.06     66.28 o 
   2  -2   3        1.55        6.76      0.38 o 
   3  -2   3      108.87      119.99      2.31 o 
   4  -2   3        1.61        4.27      0.60 o 
   5  -2   3      100.44       93.65      4.61 o 
   6  -2   3        0.31       -0.74      0.74 o 
   7  -2   3        3.27        4.46      1.14 o 
  -5  -1   3       29.23       27.05      1.93 o 
  -4  -1   3       80.28       78.02      1.66 o 
  -3  -1   3      200.31      191.29      2.57 o 
  -2  -1   3       43.26       24.23      1.19 o 
  -1  -1   3     8951.42     9473.18    115.84 o 
   0  -1   3     5475.00     6233.07     76.94 o 
   1  -1   3     3449.65     3841.64     48.93 o 
   2  -1   3     1214.20     1340.50     26.29 o 
   3  -1   3      317.41      317.12      7.34 o 
   4  -1   3       24.33       17.77      1.10 o 
   5  -1   3        3.46        2.23      0.74 o 
   6  -1   3        9.73       11.65      1.42 o 
   7  -1   3        0.23        1.56      2.45 o 
  -5   0   3        0.54       -0.15      0.59 o 
  -4   0   3        0.02        0.50      0.19 o 
  -3   0   3       91.93       75.50      1.30 o 
  -2   0   3      208.47      210.87      4.26 o 
  -1   0   3     2653.09     2852.72     34.86 o 
   0   0   3     1616.26     1685.13     27.79 o 
   1   0   3       73.09       88.94      3.00 o 
   2   0   3       64.55       73.92      2.41 o 
   3   0   3      241.47      243.57      3.93 o 
   4   0   3        6.08        6.69      0.65 o 
   5   0   3       81.48       80.23      2.84 o 
   6   0   3       65.43       75.82      3.05 o 
   7   0   3       10.98       23.78      2.68 o 
  -6   1   3       67.36       72.24      3.72 o 
  -5   1   3        2.64       -0.15      0.74 o 
  -4   1   3       57.53       56.14      1.45 o 
  -3   1   3       54.25       37.48      2.03 o 
  -2   1   3      184.49      209.55      3.57 o 
  -1   1   3     1672.34     1754.69     56.92 o 
   0   1   3       51.34       57.02      0.98 o 
   1   1   3       42.73       35.36      0.90 o 
   2   1   3      290.33      290.78      4.42 o 
   3   1   3       70.07       81.40      1.22 o 
   4   1   3       86.33       85.81      1.95 o 
   5   1   3        5.36        6.84      1.49 o 
   6   1   3        4.36        3.57      1.19 o 
   7   1   3       12.69       13.82      2.08 o 
  -6   2   3       45.24       48.61      2.97 o 
  -5   2   3        0.10       -0.59      0.59 o 
  -4   2   3      441.03      438.40      9.77 o 
  -3   2   3       45.91       43.88      0.69 o 
  -2   2   3      153.85      169.34      2.63 o 
  -1   2   3      646.38      678.93      8.62 o 
   0   2   3        7.70        7.10      0.24 o 
   1   2   3      481.50      544.20     17.94 o 
   2   2   3      206.93      230.50      5.91 o 
   3   2   3        6.93        8.01      0.45 o 
   4   2   3        0.04       -0.03      0.25 o 
   5   2   3       23.99       25.49      1.15 o 
   6   2   3        0.52        0.22      0.41 o 
   7   2   3        0.01        2.38      1.19 o 
  -7   3   3        2.03        4.01      1.34 o 
  -6   3   3       19.87       19.47      2.23 o 
  -5   3   3      155.08      156.53      5.95 o 
  -4   3   3       15.65       15.65      0.56 o 
  -3   3   3      898.30      881.79     14.14 o 
  -2   3   3        1.23        1.71      0.30 o 
  -1   3   3      652.04      635.32     10.59 o 
   0   3   3      133.56      155.92      2.10 o 
   1   3   3      136.65      175.14      2.86 o 
   2   3   3      285.86      285.25      4.38 o 
   4   3   3        9.60        9.35      0.59 o 
   5   3   3        0.77        1.07      0.52 o 
   6   3   3       12.26       12.91      1.03 o 
  -7   4   3        1.58        1.64      1.19 o 
  -6   4   3       10.94       12.19      1.93 o 
  -5   4   3       28.63       26.71      1.15 o 
  -4   4   3      390.29      345.01      6.18 o 
  -3   4   3      175.53      169.75      3.23 o 
  -2   4   3      334.55      312.18      5.92 o 
  -1   4   3      221.02      192.38      3.31 o 
   0   4   3       82.81       89.06      1.24 o 
   1   4   3     2797.76     3199.32     45.41 o 
   2   4   3       68.85       74.40      1.42 o 
   4   4   3       42.19       38.42      1.57 o 
   5   4   3        2.85        1.57      0.52 o 
   6   4   3        0.45        0.99      0.53 o 
  -7   5   3       29.51       38.80      3.27 o 
  -6   5   3        0.46        0.00      0.45 o 
  -5   5   3        0.39       -0.32      0.38 o 
  -4   5   3      129.45      118.75      1.82 o 
  -3   5   3        0.16        0.00      0.10 o 
  -2   5   3      482.08      525.43      7.65 o 
  -1   5   3        0.52        0.11      0.17 o 
   0   5   3      128.12      166.26      2.13 o 
   1   5   3      280.81      311.43      4.17 o 
   2   5   3      282.71      291.64      6.56 o 
   3   5   3       52.88       50.94      1.81 o 
   4   5   3       73.32       77.58      2.46 o 
   5   5   3        8.04        8.11      0.90 o 
   6   5   3        0.81        0.71      0.63 o 
  -7   6   3        1.65        3.12      1.34 o 
  -6   6   3        1.19        0.49      0.52 o 
  -5   6   3       12.10       13.11      0.85 o 
  -4   6   3       54.50       47.67      1.12 o 
  -3   6   3        2.68        1.99      0.32 o 
  -2   6   3        0.04        0.03      0.16 o 
  -1   6   3       76.14       74.72      1.41 o 
   0   6   3      133.06      128.86      2.16 o 
   1   6   3        0.15        0.23      0.16 o 
   2   6   3       35.94       35.55      2.97 o 
   3   6   3       88.36       78.58      2.46 o 
   4   6   3       62.53       65.50      2.28 o 
   5   6   3        5.72        4.94      0.78 o 
   6   6   3        0.35        0.02      0.55 o 
  -7   7   3       19.28       22.51      1.64 o 
  -6   7   3        2.38        3.39      0.63 o 
  -5   7   3        4.13        3.67      0.52 o 
  -4   7   3       86.86       84.22      1.70 o 
  -3   7   3        0.12       -0.04      0.20 o 
  -2   7   3       66.82       61.83      1.32 o 
  -1   7   3      126.80      115.25      1.82 o 
   0   7   3      134.34      130.74      2.24 o 
   1   7   3       89.79       89.92      2.77 o 
   2   7   3        0.00       -0.19      0.41 o 
   3   7   3       19.59       16.30      1.21 o 
   4   7   3       12.88       13.17      2.16 o 
   5   7   3        0.02        0.30      0.55 o 
  -6   8   3        0.31        0.12      0.52 o 
  -5   8   3       19.00       19.28      0.83 o 
  -4   8   3        0.02        0.44      0.36 o 
  -3   8   3      107.58      101.78      2.03 o 
  -2   8   3        4.41        4.23      0.37 o 
  -1   8   3      705.11      690.74     10.09 o 
   0   8   3        1.85        2.24      0.30 o 
   1   8   3       48.50       46.58      1.84 o 
   2   8   3        0.05        0.41      0.67 o 
   3   8   3        0.69       -0.10      0.53 o 
   4   8   3        9.38        8.48      1.01 o 
   5   8   3        2.46        2.69      0.97 o 
  -6   9   3        5.65        7.45      1.41 o 
  -5   9   3        7.52        6.84      0.57 o 
  -4   9   3        0.22        0.10      0.30 o 
  -3   9   3       60.07       60.71      1.51 o 
  -2   9   3        1.55        1.19      0.31 o 
  -1   9   3       91.89       97.86      1.93 o 
   0   9   3       84.33       78.53      1.81 o 
   1   9   3      121.79      123.93      2.65 o 
   2   9   3       17.69       17.80      1.35 o 
   3   9   3       20.39       13.98      1.26 o 
   4   9   3        3.84        3.03      0.80 o 
   5   9   3        1.25        1.53      1.56 o 
  -6  10   3        0.25        0.45      0.68 o 
  -5  10   3        7.62        5.96      0.60 o 
  -4  10   3       24.83       26.58      1.06 o 
  -3  10   3        5.71        6.68      0.62 o 
  -2  10   3      220.35      222.22      3.37 o 
  -1  10   3      172.08      172.08      2.75 o 
   0  10   3        0.76        1.28      0.49 o 
   1  10   3        0.64       -0.06      0.40 o 
   2  10   3        4.65        5.54      0.88 o 
   3  10   3        0.89        0.89      0.66 o 
   4  10   3        0.08       -0.66      0.69 o 
  -5  11   3        2.92        3.90      0.57 o 
  -4  11   3        0.36       -0.25      0.37 o 
  -3  11   3        4.36        5.21      0.62 o 
  -2  11   3       29.65       25.58      0.94 o 
  -1  11   3       34.07       35.89      1.21 o 
   0  11   3        8.28        6.89      0.78 o 
   1  11   3       14.60       13.64      1.19 o 
   2  11   3        7.38        9.68      1.21 o 
   3  11   3        3.84        4.42      1.05 o 
   4  11   3        2.52        4.66      1.06 o 
  -5  12   3        2.85        3.71      0.61 o 
  -4  12   3        0.00       -0.09      0.43 o 
  -3  12   3       11.49       10.36      0.97 o 
  -2  12   3        3.34        3.88      0.50 o 
  -1  12   3        0.97        0.30      0.48 o 
   0  12   3        1.97        0.42      0.65 o 
   1  12   3        2.30        3.42      1.64 o 
   2  12   3       31.44       32.41      3.57 o 
   3  12   3        1.41        0.59      0.90 o 
  -4  13   3        0.02       -0.43      0.43 o 
  -3  13   3        3.88        5.62      0.72 o 
  -2  13   3        3.70        3.96      0.69 o 
  -1  13   3        3.13        2.05      0.74 o 
   0  13   3        0.04       -0.63      0.63 o 
   1  13   3        9.69       14.87      2.68 o 
   2  13   3        0.87        0.00      1.64 o 
  -3  14   3        0.40        0.43      0.55 o 
  -2  14   3        8.99       10.49      1.03 o 
  -1  14   3        6.06        6.27      1.11 o 
   0  14   3        0.13       -0.25      0.66 o 
   1  14   3        3.80        6.84      2.23 o 
  -2  15   3        1.85        1.75      0.93 o 
  -1  15   3        0.71        0.35      0.82 o 
   1 -15   4        0.97        0.30      0.74 o 
   2 -15   4        6.17        8.03      1.21 o 
  -1 -14   4        2.10        1.78      1.49 o 
   0 -14   4        1.73        1.66      0.74 o 
   1 -14   4        1.13        0.98      0.57 o 
   2 -14   4        0.25       -0.45      0.54 o 
   3 -14   4        0.14       -0.44      0.98 o 
  -2 -13   4        0.32        0.63      0.78 o 
  -1 -13   4       17.53       20.81      2.68 o 
   0 -13   4        0.17       -0.15      0.97 o 
   1 -13   4        0.06        0.18      0.62 o 
   2 -13   4       20.47       20.21      1.78 o 
   3 -13   4        0.02       -0.57      0.57 o 
   4 -13   4        0.01       -0.52      0.52 o 
  -3 -12   4        0.04        0.45      1.04 o 
  -2 -12   4        2.71        2.74      1.71 o 
  -1 -12   4       15.71       16.61      1.09 o 
   0 -12   4       28.94       28.73      1.64 o 
   1 -12   4        5.13        5.80      0.55 o 
   2 -12   4        3.96        2.56      0.51 o 
   3 -12   4        0.41       -0.45      0.45 o 
   4 -12   4       19.18       20.84      2.69 o 
   5 -12   4        0.01       -0.09      0.54 o 
  -4 -11   4        1.11        2.08      1.04 o 
  -3 -11   4        2.81        4.76      1.19 o 
  -2 -11   4       17.58       19.23      4.31 o 
  -1 -11   4      120.65      125.81      2.88 o 
   0 -11   4        0.00       -0.22      0.45 o 
   1 -11   4       92.78       91.19      1.71 o 
   2 -11   4       14.57       13.85      0.80 o 
   3 -11   4       23.69       24.83      1.28 o 
   4 -11   4        0.22       -0.07      0.47 o 
   5 -11   4        5.86        4.65      0.65 o 
  -4 -10   4       26.06       27.65      2.23 o 
  -3 -10   4        1.66       -0.30      0.59 o 
  -2 -10   4       83.26       84.98      3.57 o 
  -1 -10   4       14.00       11.96      0.74 o 
   0 -10   4        0.18       -0.27      0.33 o 
   1 -10   4        9.21        8.83      0.44 o 
   2 -10   4       38.87       42.95      1.25 o 
   3 -10   4        5.03        5.74      0.68 o 
   4 -10   4       12.15       12.56      1.38 o 
   5 -10   4       44.58       50.62      1.63 o 
   6 -10   4        0.08       -0.63      0.63 o 
  -5  -9   4        0.14        0.59      0.89 o 
  -4  -9   4        4.94        6.69      1.19 o 
  -3  -9   4        1.35        1.71      0.60 o 
  -2  -9   4       32.76       34.34      1.61 o 
  -1  -9   4        4.61        3.36      0.49 o 
   0  -9   4        5.68        4.81      0.63 o 
   1  -9   4       36.80       34.79      0.75 o 
   2  -9   4        9.45        7.00      0.52 o 
   3  -9   4       45.25       45.51      1.45 o 
   4  -9   4        2.78        3.31      0.51 o 
   5  -9   4        2.46        0.63      0.42 o 
   6  -9   4       14.59       15.28      1.37 o 
  -5  -8   4        3.27        4.91      1.04 o 
  -4  -8   4        7.76        7.73      1.19 o 
  -3  -8   4        0.88        0.74      0.49 o 
  -2  -8   4       21.32       21.48      1.71 o 
  -1  -8   4        2.27        2.41      0.35 o 
   0  -8   4        1.73        1.51      0.24 o 
   1  -8   4       23.26       20.72      0.63 o 
   2  -8   4       48.01       49.24      1.12 o 
   3  -8   4       46.13       43.69      1.36 o 
   4  -8   4       96.16       98.16      2.26 o 
   5  -8   4        9.03        6.99      0.70 o 
   6  -8   4        6.06        6.11      0.96 o 
  -5  -7   4       18.73       20.22      1.78 o 
  -4  -7   4       69.11       67.49      2.97 o 
  -3  -7   4        9.87       12.31      1.04 o 
  -2  -7   4       95.10       94.88      2.67 o 
  -1  -7   4      101.52      104.08      1.56 o 
   0  -7   4        0.15        0.14      0.18 o 
   1  -7   4       13.34        9.57      0.38 o 
   2  -7   4       14.95       17.84      0.58 o 
   3  -7   4      116.37      115.17      2.19 o 
   4  -7   4        1.78        1.17      0.38 o 
   5  -7   4        4.32        5.64      0.74 o 
   6  -7   4        0.10       -0.17      0.60 o 
  -6  -6   4        2.08        1.78      0.89 o 
  -5  -6   4       13.34       17.54      1.64 o 
  -4  -6   4       43.95       42.51      2.23 o 
  -3  -6   4        6.27        5.20      2.16 o 
  -2  -6   4       11.08        9.63      1.78 o 
  -1  -6   4       45.34       46.33      0.85 o 
   0  -6   4      514.87      540.37      7.11 o 
   1  -6   4      260.01      253.27      2.93 o 
   2  -6   4       99.10       90.71      1.47 o 
   4  -6   4        2.34        2.01      0.32 o 
   5  -6   4       29.20       26.06      2.30 o 
   6  -6   4        1.52        1.94      0.65 o 
   7  -6   4        2.62        5.05      1.93 o 
  -6  -5   4        1.83        1.49      0.89 o 
  -5  -5   4        2.57        1.78      0.74 o 
  -4  -5   4        0.50       -0.15      0.45 o 
  -3  -5   4       92.58       86.12      2.35 o 
  -2  -5   4        0.14       -0.19      0.19 o 
  -1  -5   4       20.48       27.25      0.63 o 
   0  -5   4      218.55      214.83      2.52 o 
   1  -5   4      467.52      494.26      5.38 o 
   2  -5   4      170.90      171.63      2.44 o 
   4  -5   4       60.76       59.11      1.25 o 
   5  -5   4       47.83       45.81      1.41 o 
   6  -5   4        0.91       -0.32      0.52 o 
   7  -5   4        7.71        4.46      1.78 o 
  -6  -4   4        4.40        4.01      0.89 o 
  -5  -4   4       33.66       30.77      1.78 o 
  -4  -4   4        2.36        1.04      0.59 o 
  -3  -4   4        5.18        3.84      0.64 o 
  -2  -4   4      253.50      273.11      4.15 o 
  -1  -4   4       53.97       66.15      1.10 o 
   0  -4   4      228.42      231.09      2.64 o 
   1  -4   4       34.05       42.34      0.78 o 
   2  -4   4     1653.58     1706.02     21.27 o 
   4  -4   4      190.87      192.05      3.73 o 
   5  -4   4        4.25        2.12      0.42 o 
   6  -4   4       17.38       20.07      2.53 o 
   7  -4   4        9.86       10.38      1.63 o 
  -6  -3   4        0.89        1.34      0.59 o 
  -5  -3   4       59.30       54.85      2.38 o 
  -4  -3   4        0.66        0.15      0.45 o 
  -3  -3   4        8.56        8.54      0.51 o 
  -2  -3   4      168.83      177.43      2.77 o 
  -1  -3   4       77.28       95.74      1.43 o 
   0  -3   4      146.40      137.18      1.62 o 
   1  -3   4     1361.69     1445.33     16.52 o 
   2  -3   4      760.91      836.22     11.98 o 
   3  -3   4      215.37      228.48      4.91 o 
   4  -3   4        6.04        5.52      0.47 o 
   5  -3   4       91.07       92.38      3.03 o 
   6  -3   4        4.29        3.27      0.95 o 
   7  -3   4        0.00       -0.89      0.89 o 
  -7  -2   4        0.49        0.00      0.59 o 
  -6  -2   4        2.83        2.68      0.59 o 
  -5  -2   4       10.07        7.58      0.89 o 
  -4  -2   4      115.92      115.85      2.24 o 
  -3  -2   4      184.90      199.65      4.35 o 
  -2  -2   4     1637.14     1794.41     28.38 o 
  -1  -2   4      283.51      278.87      4.65 o 
   0  -2   4       10.90       14.16      0.66 o 
   1  -2   4      159.49      164.25      2.70 o 
   2  -2   4       51.90       45.44      0.99 o 
   3  -2   4      125.68      119.50      2.00 o 
   4  -2   4       98.92       95.20      2.07 o 
   5  -2   4       59.91       61.37      1.96 o 
   6  -2   4        1.18        0.41      0.78 o 
   7  -2   4       21.25       28.44      6.32 o 
  -6  -1   4        3.42        2.38      0.59 o 
  -5  -1   4        3.22        3.43      0.59 o 
  -4  -1   4       33.07       33.85      1.18 o 
  -3  -1   4       15.75        9.30      0.54 o 
  -2  -1   4      204.55      230.77      3.97 o 
   0  -1   4       60.45       61.96      0.95 o 
   1  -1   4      472.50      508.40      9.46 o 
   2  -1   4      585.48      720.70     13.64 o 
   3  -1   4       39.27       34.09      0.71 o 
   4  -1   4       15.29       17.40      0.71 o 
   5  -1   4       77.16       72.30      2.84 o 
   6  -1   4        0.17        0.59      0.74 o 
   7  -1   4        8.28        9.09      1.42 o 
  -5   0   4        2.08        3.78      0.52 o 
  -4   0   4       64.35       57.11      1.64 o 
  -3   0   4      445.53      434.36      7.17 o 
  -2   0   4      528.68      598.50      8.48 o 
  -1   0   4      336.73      338.35      5.54 o 
   0   0   4       49.74       49.75      0.68 o 
   2   0   4      178.23      196.94      3.31 o 
   3   0   4        6.74       10.11      0.39 o 
   4   0   4        1.50        1.51      0.27 o 
   5   0   4      134.94      141.61      3.34 o 
   6   0   4       30.41       30.56      3.05 o 
   7   0   4        1.92        5.20      1.49 o 
  -6   1   4       18.93       18.28      2.08 o 
  -5   1   4       25.88       23.19      1.93 o 
  -4   1   4        4.36        3.62      0.89 o 
  -3   1   4      157.61      162.82      2.90 o 
  -2   1   4      187.37      188.33      2.89 o 
  -1   1   4      543.26      517.97     10.23 o 
   0   1   4       32.10       33.34      0.64 o 
   1   1   4     1460.00     1483.53     33.16 o 
   2   1   4        2.79        3.28      0.28 o 
   3   1   4      153.20      151.55      2.35 o 
   4   1   4        0.71        0.95      0.27 o 
   5   1   4        7.65        8.73      1.64 o 
   6   1   4       30.23       28.07      2.82 o 
   7   1   4        0.29        2.97      1.34 o 
  -6   2   4       21.35       23.19      2.23 o 
  -5   2   4       87.65       86.17      2.28 o 
  -4   2   4       27.40       26.72      0.99 o 
  -3   2   4       33.93       36.49      0.92 o 
  -2   2   4      146.87      146.47      2.28 o 
  -1   2   4     1672.74     1754.12     24.92 o 
   0   2   4      207.06      232.51      2.82 o 
   1   2   4     1445.21     1641.08     21.58 o 
   2   2   4        4.09        4.91      0.45 o 
   4   2   4        8.03        6.68      0.50 o 
   5   2   4       80.24       76.23      2.34 o 
   6   2   4        1.42        1.88      1.11 o 
  -7   3   4        0.00        2.23      1.19 o 
  -6   3   4       44.11       51.28      3.27 o 
  -5   3   4        6.78        6.95      0.65 o 
  -4   3   4       55.37       56.17      1.17 o 
  -3   3   4      200.38      192.51      3.07 o 
  -2   3   4      204.72      178.30      2.70 o 
  -1   3   4       60.17       82.57      1.26 o 
   0   3   4     1067.98     1161.75     13.07 o 
   1   3   4        0.42        2.39      0.26 o 
   2   3   4        5.41        7.34      0.79 o 
   4   3   4       29.20       30.29      1.49 o 
   5   3   4       34.42       36.67      1.59 o 
   6   3   4        0.12       -0.13      0.41 o 
  -7   4   4        9.07       12.34      2.08 o 
  -6   4   4        4.59        2.71      0.67 o 
  -5   4   4      282.82      273.02      6.14 o 
  -4   4   4        1.80        0.87      0.30 o 
  -3   4   4      134.52       61.99      2.82 o 
  -2   4   4      241.57      211.12      3.68 o 
  -1   4   4      790.73      795.44     10.16 o 
   0   4   4      940.56     1018.19     11.75 o 
   1   4   4      122.14      131.95      1.96 o 
   2   4   4       64.10       62.96      1.45 o 
   3   4   4       36.14       34.17      1.43 o 
   4   4   4      293.45      285.38      7.80 o 
   5   4   4        7.26        6.54      0.82 o 
   6   4   4        5.29        4.15      1.11 o 
  -7   5   4       18.51       23.64      2.82 o 
  -6   5   4        0.25       -0.38      0.38 o 
  -5   5   4       39.60       36.29      1.46 o 
  -4   5   4        7.08       10.14      1.09 o 
  -3   5   4      102.17       94.67      2.46 o 
  -2   5   4        8.08        7.87      0.84 o 
  -1   5   4        0.01        0.66      0.18 o 
   0   5   4        4.60        4.44      0.28 o 
   1   5   4        0.57        0.49      0.44 o 
   2   5   4      165.95      163.66      3.11 o 
   3   5   4      322.00      309.68      7.10 o 
   4   5   4        0.23        0.61      0.52 o 
   5   5   4       10.37        8.32      1.19 o 
   6   5   4        0.47        0.53      0.67 o 
  -7   6   4        1.18        0.26      0.82 o 
  -6   6   4        3.07        3.62      0.65 o 
  -5   6   4        7.69        6.95      1.26 o 
  -4   6   4        1.67        0.76      0.32 o 
  -3   6   4        9.02       10.78      0.82 o 
  -2   6   4       33.35       30.47      1.07 o 
  -1   6   4        5.17        6.10      0.38 o 
   0   6   4        0.74        0.26      0.14 o 
   1   6   4        2.68        2.17      0.23 o 
   2   6   4      129.39      124.72      4.31 o 
   3   6   4       77.04       71.99      2.36 o 
   4   6   4        2.96        2.82      0.65 o 
   5   6   4        0.64        0.98      0.65 o 
   6   6   4        0.37        0.74      1.49 o 
  -7   7   4       11.63       11.74      2.23 o 
  -6   7   4        2.84        2.58      0.63 o 
  -5   7   4       16.54       15.81      0.81 o 
  -4   7   4        0.22        0.03      0.25 o 
  -3   7   4        0.14       -0.07      0.31 o 
  -2   7   4      405.44      381.29      5.80 o 
  -1   7   4        0.57        1.44      0.39 o 
   0   7   4       31.75       27.67      1.35 o 
   1   7   4       94.23       86.75      1.82 o 
   2   7   4       41.34       31.69      1.51 o 
   3   7   4       24.10       25.92      1.49 o 
   4   7   4        1.28        1.17      0.54 o 
   5   7   4        0.38        0.85      0.89 o 
  -6   8   4        4.40        4.59      1.04 o 
  -5   8   4       17.85       17.38      0.90 o 
  -4   8   4       76.39       69.45      1.58 o 
  -3   8   4       39.71       36.12      1.31 o 
  -2   8   4        5.14        3.88      0.42 o 
  -1   8   4      130.97      135.81      2.53 o 
   0   8   4      163.10      153.30      2.66 o 
   1   8   4       50.35       48.20      1.37 o 
   2   8   4       25.89       21.47      1.71 o 
   3   8   4        6.29        5.40      0.80 o 
   4   8   4        3.59        3.12      1.34 o 
   5   8   4        3.58        4.08      0.93 o 
  -6   9   4        0.06       -0.03      0.57 o 
  -5   9   4        0.03        0.45      0.39 o 
  -4   9   4       18.65       19.31      0.90 o 
  -3   9   4      107.42      102.41      2.15 o 
  -2   9   4       18.50       17.58      0.83 o 
  -1   9   4      317.46      317.89      5.04 o 
   0   9   4       64.50       54.03      1.53 o 
   1   9   4       28.01       28.30      1.21 o 
   2   9   4       31.11       26.51      1.71 o 
   3   9   4       10.51       10.36      1.13 o 
   4   9   4        0.03       -0.55      0.55 o 
  -6  10   4        2.37        2.18      0.82 o 
  -5  10   4       31.34       33.89      1.58 o 
  -4  10   4        0.57        0.31      0.35 o 
  -3  10   4       36.26       36.48      1.21 o 
  -2  10   4       23.95       22.04      0.87 o 
  -1  10   4       12.30       11.23      0.90 o 
   0  10   4        8.04        5.76      0.78 o 
   1  10   4        0.16       -0.21      0.40 o 
   2  10   4        0.35        0.19      0.55 o 
   3  10   4        1.73        0.80      0.68 o 
   4  10   4        0.13        0.50      0.80 o 
  -5  11   4        2.80        2.00      0.59 o 
  -4  11   4       10.12       10.12      0.90 o 
  -3  11   4        3.98        5.39      0.62 o 
  -2  11   4        0.10        0.06      0.31 o 
  -1  11   4       27.01       28.11      1.29 o 
   0  11   4        4.66        5.26      0.76 o 
   1  11   4       12.08       14.31      1.26 o 
   2  11   4        6.10        7.47      1.03 o 
   3  11   4        2.05        1.93      0.82 o 
  -5  12   4       10.64       13.46      1.09 o 
  -4  12   4        4.56        5.09      0.67 o 
  -3  12   4        0.59        0.81      0.48 o 
  -2  12   4        0.46       -0.39      0.39 o 
  -1  12   4        0.24       -0.04      0.60 o 
   0  12   4        0.07       -0.52      0.52 o 
   1  12   4       45.21       57.68      4.16 o 
   2  12   4        0.58       -1.04      1.64 o 
   3  12   4       37.22       48.91      2.58 o 
  -4  13   4        0.70        0.54      0.53 o 
  -3  13   4        0.02       -0.32      0.48 o 
  -2  13   4       11.62       12.23      1.27 o 
  -1  13   4        1.33        2.65      0.78 o 
   0  13   4       12.24       16.24      1.28 o 
   1  13   4        2.50        4.76      2.08 o 
   2  13   4       16.17       25.42      3.42 o 
  -3  14   4        0.01       -0.17      0.51 o 
  -2  14   4        4.46        5.62      0.84 o 
  -1  14   4        1.27        0.09      0.76 o 
   0  14   4        1.97        0.63      0.76 o 
   1  14   4        0.51       -0.30      1.49 o 
  -1 -14   5        0.04       -1.04      1.04 o 
   0 -14   5        0.11       -0.08      0.71 o 
   1 -14   5       11.04       13.92      1.32 o 
   2 -14   5        4.75        6.92      0.88 o 
   3 -14   5        7.59       10.47      1.13 o 
  -2 -13   5        0.03       -1.19      1.19 o 
  -1 -13   5        0.58        0.30      1.19 o 
   0 -13   5       15.01       12.61      1.49 o 
   1 -13   5        6.73        6.09      1.23 o 
   2 -13   5       13.36       12.83      0.99 o 
   3 -13   5        0.46        0.33      0.58 o 
   4 -13   5       14.10       14.01      1.13 o 
  -3 -12   5        0.13        0.00      0.78 o 
  -2 -12   5       17.79       17.47      1.58 o 
  -1 -12   5       14.63       13.58      0.94 o 
   0 -12   5       89.36       93.51      7.66 o 
   1 -12   5        0.20        0.06      0.38 o 
   2 -12   5       12.19       11.15      0.72 o 
   3 -12   5       10.66       11.16      0.99 o 
   4 -12   5       16.48       16.48      1.18 o 
   5 -12   5        4.96        3.98      0.75 o 
  -3 -11   5        0.03        1.19      0.89 o 
  -2 -11   5        5.27        5.78      0.80 o 
  -1 -11   5       24.93       26.55      1.29 o 
   0 -11   5       20.65       22.75      1.16 o 
   1 -11   5        5.90        4.80      0.46 o 
   2 -11   5        7.49        7.94      0.69 o 
   3 -11   5        0.00       -0.66      0.86 o 
   4 -11   5        7.25        7.46      0.81 o 
   5 -11   5       12.19       11.97      0.95 o 
  -4 -10   5        6.68        7.58      1.49 o 
  -3 -10   5        1.75        0.30      0.89 o 
  -2 -10   5       14.45       15.53      1.02 o 
  -1 -10   5       94.84       97.91      2.34 o 
   0 -10   5       18.02       17.95      1.02 o 
   1 -10   5      109.94      114.35      1.72 o 
   2 -10   5        6.43        5.91      0.50 o 
   3 -10   5        1.25        0.78      0.45 o 
   4 -10   5       45.13       48.05      1.63 o 
   5 -10   5        6.20        4.60      0.64 o 
   6 -10   5        0.95        0.09      0.74 o 
  -4  -9   5        6.62        8.77      1.49 o 
  -3  -9   5        2.49        0.30      0.74 o 
  -2  -9   5       19.01       20.15      1.11 o 
  -1  -9   5        2.52        1.62      0.40 o 
   0  -9   5       45.46       46.87      1.12 o 
   1  -9   5      105.48      101.78      1.49 o 
   2  -9   5       92.82       96.52      1.75 o 
   3  -9   5        8.83        8.53      0.73 o 
   4  -9   5        1.92        0.89      0.41 o 
   5  -9   5       57.41       58.35      2.12 o 
   6  -9   5        2.07        1.58      0.76 o 
  -5  -8   5        4.35        3.86      1.19 o 
  -4  -8   5        0.33        0.00      0.59 o 
  -3  -8   5       45.08       44.60      2.53 o 
  -2  -8   5       70.50       72.73      2.36 o 
  -1  -8   5       48.67       48.59      1.10 o 
   0  -8   5       65.45       70.34      1.26 o 
   1  -8   5       11.10       11.71      0.46 o 
   2  -8   5       26.04       25.05      1.12 o 
   3  -8   5       25.80       25.19      0.92 o 
   4  -8   5      117.50      121.82      3.73 o 
   5  -8   5       13.80       13.15      0.78 o 
   6  -8   5       12.20       11.36      2.75 o 
  -5  -7   5        0.34        0.59      0.74 o 
  -4  -7   5       45.01       47.57      2.53 o 
  -3  -7   5       34.97       35.97      2.08 o 
  -2  -7   5        0.74        0.99      0.46 o 
  -1  -7   5       46.58       55.46      1.03 o 
   0  -7   5       16.34       15.08      0.51 o 
   1  -7   5      131.12      126.55      1.66 o 
   2  -7   5       21.40       19.63      0.71 o 
   3  -7   5       11.83       12.27      0.63 o 
   4  -7   5        0.08       -0.05      0.33 o 
   5  -7   5        0.51       -0.08      0.46 o 
   6  -7   5        4.33        4.11      0.88 o 
  -6  -6   5       19.87       21.11      1.93 o 
  -5  -6   5       11.02       11.30      1.34 o 
  -4  -6   5        1.20        0.74      0.59 o 
  -3  -6   5      121.49      119.51      4.31 o 
  -2  -6   5      187.34      204.46      3.85 o 
  -1  -6   5      197.82      204.00      2.69 o 
   0  -6   5      195.27      204.76      2.69 o 
   1  -6   5        1.04        0.91      0.17 o 
   2  -6   5      247.84      235.20      3.03 o 
   3  -6   5      279.78      266.29      4.26 o 
   4  -6   5       20.27       20.18      0.75 o 
   5  -6   5        7.62        7.39      0.76 o 
   6  -6   5        0.01       -0.53      0.53 o 
  -6  -5   5        0.68        1.78      0.89 o 
  -5  -5   5        0.75        0.00      0.59 o 
  -4  -5   5        5.63        4.01      0.89 o 
  -3  -5   5        5.43        3.57      0.74 o 
  -2  -5   5        0.41        0.24      0.23 o 
  -1  -5   5       35.54       34.16      0.70 o 
   0  -5   5        0.64        0.06      0.11 o 
   1  -5   5      667.13      707.91      7.64 o 
   2  -5   5       38.19       42.10      0.98 o 
   4  -5   5      193.85      195.45      3.25 o 
   5  -5   5        1.90        0.52      0.41 o 
   6  -5   5       25.49       26.06      1.56 o 
   7  -5   5        0.16        0.11      0.99 o 
  -6  -4   5        0.10       -0.59      0.59 o 
  -5  -4   5        2.48        1.49      0.74 o 
  -4  -4   5       22.36       18.88      1.34 o 
  -3  -4   5       69.97       70.44      1.94 o 
  -2  -4   5       31.58       29.04      0.75 o 
  -1  -4   5        1.00        0.43      0.31 o 
   0  -4   5       63.70       54.82      0.76 o 
   1  -4   5     1256.23     1354.80     14.30 o 
   2  -4   5     1286.81     1345.93     16.92 o 
   4  -4   5        2.21        2.13      0.39 o 
   5  -4   5        0.72        0.08      0.37 o 
   6  -4   5       30.92       27.80      2.97 o 
   7  -4   5        2.37        2.36      0.91 o 
  -6  -3   5        3.24        3.86      0.89 o 
  -5  -3   5        4.30        3.57      0.74 o 
  -4  -3   5        0.94        1.04      0.52 o 
  -3  -3   5      233.33      233.46      5.80 o 
  -2  -3   5      109.21      106.12      1.68 o 
  -1  -3   5      186.66      217.63      3.52 o 
   0  -3   5       55.06       42.45      0.67 o 
   1  -3   5      648.10      755.44      8.07 o 
   2  -3   5      666.73      649.60      7.61 o 
   3  -3   5        0.51        0.07      0.13 o 
   4  -3   5      208.46      209.31      4.05 o 
   5  -3   5        0.29       -0.44      0.44 o 
   6  -3   5        6.14        5.53      0.65 o 
   7  -3   5        4.88        4.61      1.26 o 
  -6  -2   5        0.37        0.15      0.59 o 
  -5  -2   5        8.25       10.26      1.04 o 
  -4  -2   5        0.08        0.25      0.59 o 
  -3  -2   5       13.14       11.15      1.04 o 
  -2  -2   5      810.95      807.68     10.17 o 
  -1  -2   5     1087.15     1229.87     15.54 o 
   0  -2   5       50.68       52.83      0.74 o 
   1  -2   5     1150.75     1256.20     18.99 o 
   2  -2   5       24.45       21.90      0.51 o 
   4  -2   5       67.01       73.04      1.58 o 
   5  -2   5        0.85        1.23      0.41 o 
   6  -2   5       17.89       24.61      1.49 o 
   7  -2   5        4.39       11.79      1.93 o 
  -7  -1   5        2.16        4.16      0.89 o 
  -6  -1   5        3.47        3.42      0.74 o 
  -5  -1   5       41.66       47.01      2.97 o 
  -4  -1   5      271.36      271.12      5.86 o 
  -3  -1   5       13.62       13.86      0.78 o 
  -2  -1   5      317.00      367.58      4.81 o 
  -1  -1   5      160.94      141.20      2.00 o 
   0  -1   5      440.67      456.35      4.91 o 
   1  -1   5      140.62      165.77      2.13 o 
   2  -1   5        4.13        7.81      0.60 o 
   4  -1   5        1.48       -0.19      0.28 o 
   5  -1   5      133.84      136.21      2.35 o 
   6  -1   5        0.91        3.11      0.93 o 
   7  -1   5        7.01       10.47      2.75 o 
  -7   0   5        0.07        0.30      0.59 o 
  -6   0   5       10.46       12.49      1.19 o 
  -5   0   5      121.51      119.90      4.39 o 
  -4   0   5       71.96       64.15      1.46 o 
  -3   0   5      413.94      423.26      8.81 o 
  -2   0   5      453.66      462.40      7.84 o 
  -1   0   5        2.19        0.69      0.14 o 
   0   0   5       51.21       45.34      0.63 o 
   1   0   5      524.80      509.70      9.50 o 
   2   0   5        0.32        1.56      0.26 o 
   4   0   5       21.34       17.81      0.70 o 
   5   0   5        0.00       -0.18      0.31 o 
   6   0   5        5.27        6.41      1.41 o 
   7   0   5        2.87        5.05      1.64 o 
  -6   1   5        0.45        0.69      0.40 o 
  -5   1   5        1.33        0.26      0.38 o 
  -4   1   5       14.97       12.65      0.60 o 
  -3   1   5      145.17      153.70      2.94 o 
  -2   1   5     1091.29     1116.07     13.85 o 
  -1   1   5        0.00        0.04      0.08 o 
   0   1   5     1030.12     1062.86     12.17 o 
   1   1   5       42.13       37.40      0.71 o 
   2   1   5       11.55        9.43      0.41 o 
   4   1   5       24.87       20.87      1.02 o 
   5   1   5       74.58       74.59      2.34 o 
   6   1   5        2.75        1.39      0.97 o 
  -6   2   5       60.26       65.21      2.60 o 
  -5   2   5        3.23        3.30      0.53 o 
  -4   2   5        6.59        5.94      0.47 o 
  -3   2   5      250.83      218.19      3.96 o 
  -2   2   5      111.14      123.55      2.16 o 
  -1   2   5      578.87      597.93      7.69 o 
   0   2   5      564.86      580.75      7.33 o 
   1   2   5      322.02      377.83      5.03 o 
   2   2   5      670.84      662.77      8.60 o 
   4   2   5        3.61        3.47      0.42 o 
   5   2   5       24.27       22.76      1.26 o 
   6   2   5        1.39        1.96      0.45 o 
  -7   3   5        5.51        5.14      0.68 o 
  -6   3   5        5.39        5.69      0.76 o 
  -5   3   5       16.54       14.07      0.90 o 
  -4   3   5        2.88        2.90      0.41 o 
  -3   3   5      199.65      193.66      3.13 o 
  -2   3   5       10.43       16.84      0.79 o 
  -1   3   5       70.63       81.19      1.30 o 
   0   3   5     1074.44     1136.16     12.06 o 
   1   3   5       11.29       20.27      1.05 o 
   2   3   5       82.28      102.48      1.91 o 
   3   3   5      405.43      397.95      6.91 o 
   4   3   5        2.66        2.51      0.87 o 
   5   3   5       16.42       17.19      0.90 o 
   6   3   5        0.05        0.45      0.52 o 
  -7   4   5        3.59        4.11      0.76 o 
  -6   4   5        2.40        0.92      0.52 o 
  -5   4   5       13.57       13.40      0.99 o 
  -4   4   5        0.25       -0.19      0.36 o 
  -3   4   5      318.89      308.44      6.41 o 
  -2   4   5      127.22      131.33      2.12 o 
  -1   4   5        2.50        2.19      0.22 o 
   0   4   5      123.04      118.00      1.81 o 
   1   4   5        0.39       -0.02      0.17 o 
   2   4   5       26.96       26.89      0.79 o 
   3   4   5      195.82      190.79      3.23 o 
   4   4   5        3.24        2.62      1.49 o 
   5   4   5       37.07       44.43      2.38 o 
   6   4   5        2.43        1.78      0.66 o 
  -7   5   5        1.64        1.42      0.65 o 
  -6   5   5        5.34        6.30      0.89 o 
  -5   5   5        4.23        3.97      1.11 o 
  -4   5   5        0.70       -0.27      0.27 o 
  -3   5   5       31.05       29.68      1.10 o 
  -2   5   5        4.17        5.01      0.47 o 
  -1   5   5       94.77      102.88      1.63 o 
   0   5   5       36.00       30.50      0.64 o 
   1   5   5       36.60       43.70      0.88 o 
   2   5   5       25.37       23.62      1.22 o 
   3   5   5       10.94       10.13      0.99 o 
   4   5   5        8.30        6.70      0.85 o 
   5   5   5        2.38        1.65      0.63 o 
   6   5   5        6.92        5.85      0.92 o 
  -7   6   5        1.78        2.68      1.49 o 
  -6   6   5       11.07       14.17      2.90 o 
  -5   6   5       17.18       19.67      0.85 o 
  -4   6   5       39.16       37.83      1.50 o 
  -3   6   5       41.58       39.24      1.23 o 
  -2   6   5       41.04       38.93      0.98 o 
  -1   6   5       29.54       31.11      0.85 o 
   0   6   5      460.86      472.62      6.29 o 
   1   6   5       51.32       55.68      1.07 o 
   2   6   5       35.08       34.72      1.67 o 
   3   6   5        0.00        0.30      0.49 o 
   4   6   5        0.11        2.38      1.34 o 
   5   6   5        0.02        0.25      0.54 o 
  -6   7   5        0.28        0.26      0.52 o 
  -5   7   5        4.00        4.86      0.51 o 
  -4   7   5        1.29        1.87      0.49 o 
  -3   7   5      125.01      125.57      3.69 o 
  -2   7   5        0.08        0.56      0.27 o 
  -1   7   5       21.07       20.16      0.84 o 
   0   7   5      199.56      203.43      2.69 o 
   1   7   5        0.58        2.32      0.30 o 
   2   7   5       70.08       68.36      2.39 o 
   3   7   5       19.13       20.19      2.23 o 
   4   7   5        0.23        0.62      0.82 o 
   5   7   5        7.69        7.68      1.03 o 
  -6   8   5       10.04        9.40      1.13 o 
  -5   8   5        0.48        0.63      0.35 o 
  -4   8   5        4.53        3.90      0.49 o 
  -3   8   5       82.50       81.71      2.13 o 
  -2   8   5       23.44       21.66      1.37 o 
  -1   8   5      814.41      781.25     11.44 o 
   0   8   5       38.63       34.02      1.03 o 
   1   8   5       11.54       10.41      0.73 o 
   2   8   5       50.00       45.10      1.92 o 
   3   8   5        3.84        2.85      0.66 o 
   4   8   5        0.02       -0.47      0.55 o 
   5   8   5        6.76        7.68      1.56 o 
  -6   9   5        1.51        2.45      0.89 o 
  -5   9   5        9.33        9.80      0.81 o 
  -4   9   5       21.81       18.43      1.03 o 
  -3   9   5        4.69        5.07      1.01 o 
  -2   9   5      156.96      151.66      2.77 o 
  -1   9   5        8.15        5.34      0.54 o 
   0   9   5       93.22       86.91      2.12 o 
   1   9   5        3.30        2.34      0.49 o 
   2   9   5       20.96       20.85      1.48 o 
   3   9   5       11.90       13.87      1.35 o 
   4   9   5        0.80       -0.16      0.68 o 
  -6  10   5        4.93        5.03      0.67 o 
  -5  10   5        3.32        3.71      0.62 o 
  -4  10   5        5.40        7.14      0.64 o 
  -3  10   5       16.84       16.72      0.96 o 
  -2  10   5        9.96        8.32      0.64 o 
  -1  10   5       22.92       27.26      1.16 o 
   0  10   5        0.05        0.41      0.52 o 
   1  10   5        1.27        1.35      0.74 o 
   2  10   5        4.54        5.35      0.92 o 
   3  10   5        5.37        6.18      1.41 o 
   4  10   5        0.14       -0.64      2.30 o 
  -5  11   5        1.22        1.62      0.55 o 
  -4  11   5        9.90       11.39      0.86 o 
  -3  11   5        0.35        0.01      0.42 o 
  -2  11   5        1.82        1.50      0.44 o 
  -1  11   5       11.59       12.45      1.24 o 
   0  11   5        0.29       -0.54      0.74 o 
   1  11   5       23.30       31.96      3.27 o 
   2  11   5        8.13        9.94      1.41 o 
   3  11   5        0.06        0.84      1.41 o 
  -5  12   5        3.22        4.62      0.77 o 
  -4  12   5        0.87        0.21      0.49 o 
  -3  12   5       35.51       46.23      1.56 o 
  -2  12   5        0.77        0.08      0.44 o 
  -1  12   5        9.44       10.13      1.19 o 
   0  12   5        0.51        1.44      0.66 o 
   1  12   5        0.04        0.74      1.64 o 
   2  12   5        1.43        3.72      2.08 o 
  -4  13   5        0.52       -0.49      0.49 o 
  -3  13   5        3.91        2.94      0.58 o 
  -2  13   5        3.85        3.95      0.79 o 
  -1  13   5        3.89        5.66      1.26 o 
   0  13   5        0.00       -0.63      0.63 o 
   1  13   5        7.27       10.41      2.53 o 
   2  13   5        0.91        0.59      1.93 o 
  -3  14   5        0.31       -0.15      0.84 o 
  -2  14   5        0.01       -0.15      1.19 o 
  -1  14   5        4.11        2.94      0.96 o 
   0  14   5        0.38        0.48      0.78 o 
   0 -14   6       12.93       13.84      1.03 o 
   1 -14   6       16.92       15.94      1.78 o 
   2 -14   6        0.40       -0.10      0.63 o 
   3 -14   6        0.00       -0.15      0.63 o 
  -2 -13   6        0.60       -0.74      1.19 o 
  -1 -13   6        8.59        6.39      1.64 o 
   0 -13   6        3.47        2.56      0.85 o 
   1 -13   6        5.76        5.71      1.49 o 
   2 -13   6        0.00        0.00      0.49 o 
   3 -13   6       19.03       19.99      1.19 o 
   4 -13   6        0.01        0.23      0.54 o 
  -3 -12   6       13.19       12.19      2.08 o 
  -2 -12   6       12.80        9.36      1.78 o 
  -1 -12   6        0.59       -0.21      0.54 o 
   0 -12   6        1.62        1.29      0.54 o 
   1 -12   6        2.39        1.87      0.51 o 
   2 -12   6        5.48        6.33      0.61 o 
   3 -12   6       23.64       26.20      1.27 o 
   4 -12   6        0.82       -0.47      0.47 o 
  -3 -11   6        0.02       -0.04      0.71 o 
  -2 -11   6       13.47       15.31      2.08 o 
  -1 -11   6        7.81        7.17      0.90 o 
   0 -11   6        7.46        7.09      0.59 o 
   1 -11   6        2.77        2.94      0.43 o 
   2 -11   6        0.31       -0.35      0.35 o 
   3 -11   6        0.38       -0.30      0.42 o 
   4 -11   6       27.48       31.26      1.52 o 
   5 -11   6        2.02        2.52      0.64 o 
  -4 -10   6        4.62        5.80      1.34 o 
  -3 -10   6        6.30        4.14      1.11 o 
  -2 -10   6       26.29       27.26      1.64 o 
  -1 -10   6        7.29        5.84      0.75 o 
   0 -10   6       54.61       55.64      1.26 o 
   1 -10   6        0.12       -0.27      0.27 o 
   2 -10   6       11.61       11.88      0.66 o 
   3 -10   6        3.69        3.42      0.57 o 
   4 -10   6        0.20       -0.14      0.39 o 
   5 -10   6       10.26        8.86      0.81 o 
  -4  -9   6        2.64        2.68      1.04 o 
  -3  -9   6       18.00       17.29      3.20 o 
  -2  -9   6        0.55        0.11      0.57 o 
  -1  -9   6       37.19       39.86      1.18 o 
   0  -9   6       38.24       39.01      0.94 o 
   1  -9   6       16.19       17.21      0.60 o 
   2  -9   6       81.65       83.93      1.48 o 
   3  -9   6        7.40        7.92      0.66 o 
   4  -9   6       38.21       36.88      1.48 o 
   5  -9   6       10.11        8.89      0.81 o 
   6  -9   6       13.81       13.70      1.37 o 
  -5  -8   6        0.07        0.15      0.89 o 
  -4  -8   6        2.45        3.57      1.04 o 
  -3  -8   6       11.15        9.34      0.96 o 
  -2  -8   6       73.87       74.94      2.02 o 
  -1  -8   6        1.96        0.98      0.32 o 
   0  -8   6       17.88       19.59      0.73 o 
   1  -8   6        0.06       -0.22      0.22 o 
   2  -8   6       96.32       92.53      1.55 o 
   3  -8   6        0.35       -0.24      0.24 o 
   4  -8   6       21.52       23.95      1.11 o 
   5  -8   6        0.44       -0.49      0.49 o 
   6  -8   6       26.33       28.15      3.64 o 
  -5  -7   6        0.43        0.30      0.74 o 
  -4  -7   6        0.43        0.74      0.74 o 
  -3  -7   6       16.32       16.05      1.49 o 
  -2  -7   6       16.80       17.52      1.37 o 
  -1  -7   6      167.54      185.17      2.79 o 
   0  -7   6      147.07      149.94      1.84 o 
   1  -7   6        3.54        2.85      0.26 o 
   2  -7   6      315.70      318.44      4.07 o 
   3  -7   6        0.31        0.07      0.29 o 
   4  -7   6       22.04       20.24      1.31 o 
   5  -7   6        6.07        5.89      0.88 o 
   6  -7   6        0.00       -0.60      0.60 o 
  -5  -6   6        1.91        1.93      0.89 o 
  -4  -6   6       92.92       89.64      3.72 o 
  -3  -6   6        6.50        4.76      0.89 o 
  -2  -6   6        7.86        8.65      0.71 o 
  -1  -6   6      103.73      103.09      1.56 o 
   0  -6   6       41.94       48.90      0.81 o 
   1  -6   6        2.52        2.35      0.22 o 
   2  -6   6      130.70      122.88      1.83 o 
   3  -6   6       94.86       90.32      1.65 o 
   4  -6   6       62.36       56.39      1.23 o 
   5  -6   6       14.83       16.59      1.34 o 
   6  -6   6        7.65        5.78      0.80 o 
  -6  -5   6        0.00       -0.15      0.74 o 
  -5  -5   6        1.24        0.74      0.74 o 
  -4  -5   6       13.37       11.89      1.34 o 
  -3  -5   6       24.08       27.05      1.64 o 
  -2  -5   6        2.45        2.01      0.34 o 
  -1  -5   6       14.63       14.79      0.49 o 
   0  -5   6      104.40      106.88      1.44 o 
   1  -5   6       23.78       27.46      0.59 o 
   2  -5   6      381.85      390.19      5.24 o 
   3  -5   6        4.07        3.05      0.33 o 
   4  -5   6       54.70       55.63      1.43 o 
   5  -5   6        3.68        4.73      0.57 o 
   6  -5   6       39.03       45.09      1.67 o 
  -6  -4   6        9.85        8.92      1.34 o 
  -5  -4   6       11.60       11.00      1.34 o 
  -4  -4   6       24.13       20.81      1.49 o 
  -3  -4   6       31.44       32.36      1.41 o 
  -2  -4   6       52.15       60.97      1.84 o 
  -1  -4   6      699.57      687.69      9.15 o 
   0  -4   6        4.91        4.63      0.26 o 
   1  -4   6      214.40      216.05      2.55 o 
   2  -4   6       68.77       71.43      1.28 o 
   3  -4   6        0.21       -0.19      0.19 o 
   4  -4   6       13.58       10.69      0.77 o 
   5  -4   6        2.00        2.54      0.45 o 
   6  -4   6        1.24        2.02      0.52 o 
  -6  -3   6        2.50        2.08      0.74 o 
  -5  -3   6        0.61        0.15      0.59 o 
  -4  -3   6      154.77      150.65      3.66 o 
  -3  -3   6       15.77       16.03      0.78 o 
  -2  -3   6        8.87        5.55      0.50 o 
  -1  -3   6      438.65      454.47      5.36 o 
   0  -3   6       12.74       12.91      0.68 o 
   1  -3   6      396.77      390.46      4.35 o 
   2  -3   6      256.61      285.88      3.60 o 
   3  -3   6       36.16       32.71      1.17 o 
   4  -3   6       32.08       26.03      0.92 o 
   5  -3   6        1.46        1.18      0.38 o 
   6  -3   6       24.47       26.69      1.07 o 
  -6  -2   6        0.01       -0.15      0.59 o 
  -5  -2   6        0.01       -0.15      0.45 o 
  -4  -2   6        1.26        1.17      0.38 o 
  -3  -2   6       21.37       17.85      1.47 o 
  -2  -2   6      752.41      768.78     12.33 o 
  -1  -2   6       55.96       60.42      1.07 o 
   0  -2   6       30.70       27.77      0.85 o 
   1  -2   6      466.11      501.80      5.87 o 
   2  -2   6       19.90       16.25      0.54 o 
   3  -2   6      100.06      106.21      2.48 o 
   4  -2   6       36.19       32.45      1.02 o 
   5  -2   6        9.53       11.10      0.67 o 
   6  -2   6       27.17       33.67      2.08 o 
  -6  -1   6        9.65       10.41      1.19 o 
  -5  -1   6        0.38        0.25      0.36 o 
  -4  -1   6      214.83      210.18      5.95 o 
  -3  -1   6      126.82      125.06      2.53 o 
  -2  -1   6      251.62      247.21      3.40 o 
  -1  -1   6     1050.01     1100.21     13.68 o 
   0  -1   6       33.08       40.83      0.61 o 
   1  -1   6      156.72      154.34      2.51 o 
   2  -1   6      180.60      185.67      3.21 o 
   3  -1   6        7.69        9.24      0.65 o 
   4  -1   6      100.83       97.51      1.82 o 
   5  -1   6        3.83        4.40      0.48 o 
   6  -1   6        2.89        3.10      0.85 o 
  -6   0   6       10.25       11.59      1.19 o 
  -5   0   6        6.09        6.79      0.74 o 
  -4   0   6      133.12      129.50      2.73 o 
  -3   0   6       47.64       44.78      1.24 o 
  -2   0   6        0.89        1.64      0.21 o 
  -1   0   6       11.66       10.18      0.99 o 
   0   0   6        7.21       10.21      0.30 o 
   1   0   6       23.42       22.03      0.51 o 
   2   0   6        2.42        2.02      0.25 o 
   3   0   6       11.11        9.45      0.79 o 
   4   0   6        0.21       -0.28      0.28 o 
   5   0   6       10.18       11.69      0.71 o 
   6   0   6        5.49        6.23      1.09 o 
  -7   1   6        0.20       -0.15      0.59 o 
  -6   1   6        1.07        1.50      0.52 o 
  -5   1   6       23.41       26.20      1.21 o 
  -4   1   6        0.88        0.54      0.71 o 
  -3   1   6       11.78       14.12      0.70 o 
  -2   1   6        2.95        3.85      0.27 o 
  -1   1   6      265.16      251.48      3.80 o 
   0   1   6       14.41       13.75      0.57 o 
   1   1   6       78.98       82.15      1.14 o 
   2   1   6       46.20       45.91      0.87 o 
   3   1   6        1.30        0.99      0.28 o 
   4   1   6       79.71       79.68      1.61 o 
   5   1   6        0.04        0.42      0.69 o 
   6   1   6        0.31        0.26      0.60 o 
  -7   2   6        7.89        6.39      1.04 o 
  -6   2   6       39.29       46.48      1.81 o 
  -5   2   6        8.77        8.86      0.65 o 
  -4   2   6      631.66      609.03     10.30 o 
  -3   2   6        0.57       -0.11      0.22 o 
  -2   2   6      255.48      253.69      3.42 o 
  -1   2   6        0.12        0.03      0.14 o 
   0   2   6      158.05      183.74      2.62 o 
   1   2   6      475.48      518.18      7.77 o 
   2   2   6        1.93        0.99      0.23 o 
   3   2   6      127.69      127.99      2.39 o 
   4   2   6       18.79       21.99      1.14 o 
   5   2   6       40.37       39.62      1.73 o 
   6   2   6        0.36        1.76      2.82 o 
  -7   3   6        1.09        0.59      0.53 o 
  -6   3   6        5.41        2.96      1.49 o 
  -5   3   6        3.51        4.40      0.67 o 
  -4   3   6       87.91       82.43      1.93 o 
  -3   3   6       23.94       18.16      0.76 o 
  -2   3   6      330.64      327.15      5.04 o 
  -1   3   6      126.06      139.14      2.66 o 
   0   3   6      236.29      242.47      3.37 o 
   1   3   6       35.66       42.71      0.88 o 
   2   3   6      469.23      479.85      7.31 o 
   3   3   6      347.46      332.48      5.31 o 
   4   3   6      113.06      116.95      2.75 o 
   5   3   6        9.85        8.07      0.68 o 
   6   3   6        0.36        1.01      0.65 o 
  -7   4   6        1.08        1.21      0.65 o 
  -6   4   6        0.76        0.91      0.52 o 
  -5   4   6        2.79        4.41      0.65 o 
  -4   4   6       49.45       49.58      1.75 o 
  -3   4   6        0.06        0.11      0.19 o 
  -2   4   6        0.03        0.36      0.21 o 
  -1   4   6        0.03        0.09      0.14 o 
   0   4   6        7.27        5.82      0.47 o 
   1   4   6      120.82      127.88      1.79 o 
   2   4   6        0.69        0.70      0.30 o 
   3   4   6       17.21       15.14      0.77 o 
   4   4   6      172.97      168.88      3.08 o 
   5   4   6        1.85        2.02      0.63 o 
   6   4   6        2.65        3.39      1.56 o 
  -6   5   6        0.21        0.07      0.52 o 
  -5   5   6       20.21       19.43      1.21 o 
  -4   5   6       22.48       23.86      1.18 o 
  -3   5   6       14.92       14.06      1.00 o 
  -2   5   6        2.61        1.53      0.23 o 
  -1   5   6      127.11      120.90      1.90 o 
   0   5   6        4.44        3.23      0.31 o 
   1   5   6        0.06       -0.12      0.20 o 
   2   5   6        5.60        4.28      0.46 o 
   3   5   6       14.85       14.35      1.35 o 
   4   5   6       15.31       14.77      1.21 o 
   5   5   6        0.36        0.92      0.67 o 
  -6   6   6        2.40        2.08      0.71 o 
  -5   6   6       14.51       15.69      1.15 o 
  -4   6   6        0.35        0.69      0.38 o 
  -3   6   6      157.32      141.95      3.02 o 
  -2   6   6       49.40       43.11      1.10 o 
  -1   6   6       86.79       87.81      1.51 o 
   0   6   6        2.55        3.61      0.30 o 
   1   6   6        1.15        0.62      0.24 o 
   2   6   6        4.40        6.44      0.69 o 
   3   6   6        0.66        0.07      1.11 o 
   4   6   6        1.98        3.11      0.74 o 
   5   6   6        0.00       -0.53      0.65 o 
  -6   7   6        3.26        3.31      0.76 o 
  -5   7   6        6.59        5.33      0.73 o 
  -4   7   6        8.13        7.32      0.82 o 
  -3   7   6       78.09       76.30      1.96 o 
  -2   7   6      728.82      706.49     10.41 o 
  -1   7   6      135.00      133.56      2.16 o 
   0   7   6      195.58      198.29      2.98 o 
   1   7   6        0.43        0.03      0.25 o 
   2   7   6        0.03       -0.45      0.45 o 
   3   7   6        0.01       -0.11      0.89 o 
   4   7   6       24.94       29.39      1.73 o 
   5   7   6        1.15        0.41      0.89 o 
  -6   8   6        0.24       -0.60      0.60 o 
  -5   8   6        0.00       -0.41      0.41 o 
  -4   8   6        2.65        2.79      1.34 o 
  -3   8   6       17.17       18.52      1.04 o 
  -2   8   6        4.23        3.95      0.51 o 
  -1   8   6        2.73        2.51      0.42 o 
   0   8   6        4.13        5.29      0.49 o 
   1   8   6       10.01        7.99      0.69 o 
   2   8   6        9.54        5.54      0.88 o 
   3   8   6        3.71        3.87      0.88 o 
   4   8   6        0.07       -0.10      0.66 o 
  -6   9   6        9.56        9.21      2.01 o 
  -5   9   6        3.53        4.11      0.60 o 
  -4   9   6        0.14        0.04      0.57 o 
  -3   9   6       56.41       56.94      1.76 o 
  -2   9   6       21.28       20.31      0.97 o 
  -1   9   6       42.24       46.54      1.51 o 
   0   9   6        7.95        9.08      2.16 o 
   1   9   6       46.78       44.53      2.54 o 
   2   9   6        9.47       10.26      1.21 o 
   3   9   6        3.83        3.42      0.90 o 
   4   9   6        0.99        0.28      0.78 o 
  -5  10   6        0.27        0.59      0.50 o 
  -4  10   6        6.81        7.27      0.76 o 
  -3  10   6        2.62        2.03      0.60 o 
  -2  10   6       14.60       15.80      0.88 o 
  -1  10   6        4.72        4.13      0.73 o 
   0  10   6        0.04        0.00      0.53 o 
   1  10   6        1.70        1.36      0.55 o 
   2  10   6        9.20        8.20      1.17 o 
   3  10   6        4.85        6.31      2.16 o 
  -5  11   6        0.55        0.61      0.55 o 
  -4  11   6        0.27       -0.08      0.48 o 
  -3  11   6        0.41        0.50      0.48 o 
  -2  11   6        5.48        4.79      0.73 o 
  -1  11   6        8.51        6.90      2.08 o 
   0  11   6        8.77       12.07      1.15 o 
   1  11   6        0.53        1.64      1.64 o 
   2  11   6        0.08        0.89      1.78 o 
   3  11   6        0.51        1.06      0.82 o 
  -4  12   6        3.08        2.85      0.80 o 
  -3  12   6        0.68        1.03      0.51 o 
  -2  12   6        1.50        2.07      0.56 o 
  -1  12   6        2.43        1.61      0.74 o 
   0  12   6       15.10       15.81      1.71 o 
   1  12   6        0.00        0.00      1.64 o 
   2  12   6        0.17        1.93      1.93 o 
  -3  13   6       13.91       17.64      1.22 o 
  -2  13   6        3.79        4.24      0.81 o 
  -1  13   6        5.20        5.30      0.99 o 
   0  13   6        0.80        0.68      0.78 o 
   1  13   6        3.89        1.78      1.93 o 
  -2  14   6        2.97        2.66      0.93 o 
  -1  14   6       12.04       16.61      1.51 o 
   0 -14   7        0.02       -0.57      0.57 o 
   1 -14   7       16.49       18.08      1.64 o 
   2 -14   7        0.50        0.39      0.63 o 
  -1 -13   7        1.56        0.74      1.49 o 
   0 -13   7        0.36        0.20      0.54 o 
   1 -13   7        0.45        0.06      0.71 o 
   2 -13   7       12.10       11.30      0.90 o 
   3 -13   7        8.46        9.02      0.89 o 
  -2 -12   7        7.40        5.65      1.78 o 
  -1 -12   7        6.80        6.13      0.93 o 
   0 -12   7       20.60       21.68      1.02 o 
   1 -12   7        0.38       -0.60      0.60 o 
   2 -12   7       22.53       22.77      1.81 o 
   3 -12   7        2.34        1.31      0.59 o 
   4 -12   7        4.70        4.43      0.97 o 
  -3 -11   7        4.39        3.96      0.96 o 
  -2 -11   7       37.51       44.15      3.27 o 
  -1 -11   7        0.41        0.77      0.54 o 
   0 -11   7        1.63        1.95      0.49 o 
   1 -11   7        0.40        0.77      0.32 o 
   2 -11   7        8.23        7.36      0.61 o 
   3 -11   7       26.11       31.44      1.32 o 
   4 -11   7        0.10        0.22      0.64 o 
   5 -11   7        6.31        4.96      0.70 o 
  -4 -10   7        3.49        4.05      1.04 o 
  -3 -10   7        0.77        1.11      1.26 o 
  -2 -10   7        2.47        2.08      1.19 o 
  -1 -10   7        9.83        8.67      0.79 o 
   0 -10   7       42.69       43.06      1.26 o 
   1 -10   7        0.14        0.15      0.27 o 
   2 -10   7       31.53       32.46      1.08 o 
   3 -10   7        0.06       -0.38      0.38 o 
   4 -10   7       15.79       17.30      0.99 o 
   5 -10   7        4.16        3.74      0.58 o 
  -4  -9   7        1.45        4.21      0.96 o 
  -3  -9   7        0.67        0.33      0.60 o 
  -2  -9   7       51.70       50.77      2.09 o 
  -1  -9   7        1.22        0.74      0.47 o 
   0  -9   7        0.31        0.41      0.33 o 
   1  -9   7        0.02       -0.24      0.24 o 
   2  -9   7       73.27       69.81      1.38 o 
   3  -9   7       50.06       52.33      1.53 o 
   4  -9   7       24.15       23.60      1.08 o 
   5  -9   7        0.01       -0.42      0.45 o 
  -5  -8   7        5.84        6.64      1.07 o 
  -4  -8   7        8.14        5.74      1.49 o 
  -3  -8   7        0.37        0.37      0.60 o 
  -2  -8   7       17.90       18.96      1.31 o 
  -1  -8   7       10.77       11.40      0.81 o 
   0  -8   7       97.38      105.42      1.70 o 
   1  -8   7       10.00        9.98      0.48 o 
   2  -8   7       19.81       19.87      0.73 o 
   3  -8   7       10.95        9.15      0.60 o 
   4  -8   7        1.42        0.79      0.38 o 
   5  -8   7        4.27        1.17      0.94 o 
   6  -8   7        0.89        1.86      0.93 o 
  -5  -7   7        1.95        2.38      1.04 o 
  -4  -7   7        0.06       -0.50      0.52 o 
  -3  -7   7        6.18        4.91      0.82 o 
  -2  -7   7        5.33        4.67      0.71 o 
  -1  -7   7       27.66       26.35      0.83 o 
   0  -7   7      157.10      163.99      2.32 o 
   1  -7   7       79.62       84.24      1.30 o 
   2  -7   7      419.80      426.27      5.33 o 
   3  -7   7        4.49        5.60      0.49 o 
   4  -7   7       17.10       20.78      0.84 o 
   5  -7   7       10.19        9.45      1.28 o 
   6  -7   7       10.23        9.64      1.03 o 
  -5  -6   7        1.53        1.04      0.74 o 
  -4  -6   7        1.82        2.56      0.68 o 
  -3  -6   7        6.59        5.70      0.78 o 
  -2  -6   7       21.63       21.19      1.02 o 
  -1  -6   7        1.71        2.59      0.48 o 
   0  -6   7       17.71       19.61      0.55 o 
   1  -6   7        9.76        8.46      0.40 o 
   2  -6   7      244.74      240.45      3.21 o 
   3  -6   7      398.21      389.13      5.46 o 
   4  -6   7        7.96        7.82      0.62 o 
   5  -6   7        8.89        8.64      0.73 o 
   6  -6   7        1.87        2.24      0.77 o 
  -5  -5   7        1.27        0.00      0.74 o 
  -4  -5   7        3.42        2.20      0.89 o 
  -3  -5   7        0.16       -0.12      0.46 o 
  -2  -5   7       13.54       13.90      0.82 o 
  -1  -5   7       12.01       14.94      0.48 o 
   0  -5   7        0.69        1.37      0.20 o 
   1  -5   7       45.92       54.42      1.04 o 
   2  -5   7      147.45      148.45      2.32 o 
   3  -5   7      296.74      282.21      4.47 o 
   4  -5   7        2.75        3.12      0.46 o 
   5  -5   7       73.53       81.05      1.96 o 
   6  -5   7        0.83        0.70      0.64 o 
  -6  -4   7        0.92        1.49      0.89 o 
  -5  -4   7        0.31        0.74      0.74 o 
  -4  -4   7       11.97       11.66      0.96 o 
  -3  -4   7        0.00        0.01      0.32 o 
  -2  -4   7       18.81       19.24      1.42 o 
  -1  -4   7        3.78        2.49      0.36 o 
   0  -4   7        1.81        0.52      0.14 o 
   1  -4   7       75.84       66.58      1.02 o 
   2  -4   7       27.70       27.90      0.77 o 
   3  -4   7       37.74       33.47      1.35 o 
   4  -4   7       28.96       32.28      1.10 o 
   5  -4   7        0.26       -0.37      0.37 o 
   6  -4   7        6.47        4.73      0.61 o 
  -6  -3   7        1.12       -0.45      0.74 o 
  -5  -3   7       23.37       20.96      1.64 o 
  -4  -3   7       84.64       87.41      2.16 o 
  -3  -3   7      395.32      381.15      8.10 o 
  -2  -3   7      269.89      286.50      5.20 o 
  -1  -3   7        9.90        5.82      0.34 o 
   0  -3   7       88.09       84.25      1.20 o 
   1  -3   7       35.96       31.32      0.69 o 
   2  -3   7       10.20        9.58      0.44 o 
   3  -3   7      100.85      102.32      2.04 o 
   4  -3   7       39.86       34.70      1.24 o 
   5  -3   7        7.35        8.34      0.70 o 
   6  -3   7        8.10        9.64      0.76 o 
  -6  -2   7        0.08       -0.15      0.59 o 
  -5  -2   7       15.08       11.15      0.96 o 
  -4  -2   7       49.05       47.69      1.46 o 
  -3  -2   7       35.08       35.55      1.18 o 
  -2  -2   7        0.19        0.39      0.22 o 
  -1  -2   7       44.20       43.39      0.92 o 
   0  -2   7        7.87        7.81      0.49 o 
   1  -2   7      119.36      131.28      2.21 o 
   2  -2   7       40.40       37.96      0.99 o 
   3  -2   7        1.26        0.30      0.27 o 
   4  -2   7      132.69      134.91      2.61 o 
   5  -2   7        7.19        7.30      0.62 o 
   6  -2   7        5.45        6.67      0.66 o 
  -6  -1   7        2.51        1.85      0.63 o 
  -5  -1   7        8.78        7.27      0.65 o 
  -4  -1   7        0.73        1.25      0.41 o 
  -3  -1   7       18.70       17.95      1.04 o 
  -2  -1   7       71.46       73.38      1.45 o 
  -1  -1   7      339.54      355.81      4.71 o 
   0  -1   7      455.48      458.68      5.42 o 
   1  -1   7      478.04      499.17      6.84 o 
   2  -1   7       23.93       24.23      0.70 o 
   3  -1   7        1.73        0.64      0.29 o 
   4  -1   7       70.51       71.99      1.57 o 
   5  -1   7        3.02        2.64      0.49 o 
   6  -1   7       30.17       31.78      1.32 o 
  -6   0   7        0.91        1.54      0.53 o 
  -5   0   7        5.48        4.40      0.75 o 
  -4   0   7        0.44        0.55      0.47 o 
  -3   0   7       10.86       14.03      1.00 o 
  -2   0   7       87.63       77.76      1.47 o 
  -1   0   7      166.56      176.74      2.83 o 
   0   0   7      323.82      310.83      3.81 o 
   1   0   7      138.47      137.80      1.75 o 
   2   0   7      147.98      153.31      2.40 o 
   3   0   7       26.01       25.70      0.86 o 
   4   0   7       39.40       42.75      1.16 o 
   5   0   7        4.14        5.43      0.55 o 
   6   0   7        0.07        1.24      1.11 o 
  -6   1   7        5.04        6.61      0.85 o 
  -5   1   7        0.08       -0.18      0.34 o 
  -4   1   7       34.86       36.48      1.24 o 
  -3   1   7      159.52      155.92      3.13 o 
  -2   1   7        2.53        1.94      0.34 o 
  -1   1   7       27.03       29.39      0.90 o 
   0   1   7      247.20      267.77      3.35 o 
   1   1   7        8.25        6.75      0.35 o 
   2   1   7        5.71        4.29      0.64 o 
   3   1   7      193.24      192.95      3.07 o 
   4   1   7      174.28      177.36      2.96 o 
   5   1   7        1.63        1.44      0.55 o 
   6   1   7       22.70       28.11      4.39 o 
  -6   2   7        9.98       15.31      1.24 o 
  -5   2   7        9.28        7.52      0.64 o 
  -4   2   7       22.98       29.26      1.09 o 
  -3   2   7        0.33        0.56      0.31 o 
  -2   2   7      126.39      121.46      2.37 o 
  -1   2   7      155.09      151.64      2.05 o 
   0   2   7      366.59      354.67      4.35 o 
   1   2   7       11.40       11.10      0.50 o 
   2   2   7       61.56       61.24      1.25 o 
   3   2   7       83.33       83.27      1.82 o 
   4   2   7       29.84       28.80      1.09 o 
   5   2   7        1.37        1.27      0.56 o 
   6   2   7        1.01        1.36      1.41 o 
  -6   3   7       52.49       59.47      3.42 o 
  -5   3   7       11.82       13.77      1.11 o 
  -4   3   7       92.93       89.55      2.12 o 
  -3   3   7       29.50       27.81      1.01 o 
  -2   3   7      107.25      107.66      1.87 o 
  -1   3   7       11.76       14.66      0.43 o 
   0   3   7      165.90      178.73      2.63 o 
   1   3   7        8.95        7.96      0.59 o 
   2   3   7      152.28      150.32      2.72 o 
   3   3   7       36.90       37.99      1.18 o 
   4   3   7        0.05        1.11      0.68 o 
   5   3   7       14.01       14.25      3.34 o 
   6   3   7        0.04        0.02      0.65 o 
  -6   4   7        0.54       -0.59      0.59 o 
  -5   4   7        6.01        6.80      0.76 o 
  -4   4   7        2.70        2.93      0.60 o 
  -3   4   7        6.03        7.29      0.57 o 
  -2   4   7      109.86      104.45      1.69 o 
  -1   4   7       15.01       15.11      0.55 o 
   0   4   7        1.40        0.88      0.30 o 
   1   4   7      155.92      159.84      2.21 o 
   2   4   7       70.30       70.44      1.61 o 
   3   4   7      118.59      119.82      2.80 o 
   4   4   7        4.81        5.84      0.62 o 
   5   4   7        1.10        1.34      1.04 o 
  -6   5   7        9.10        8.70      0.99 o 
  -5   5   7        1.96        1.74      0.52 o 
  -4   5   7        0.00        0.48      0.38 o 
  -3   5   7        0.03       -0.07      0.82 o 
  -2   5   7      231.55      233.50      3.35 o 
  -1   5   7       80.15       79.23      1.43 o 
   0   5   7       11.43       12.00      0.62 o 
   1   5   7      124.31      128.40      2.41 o 
   2   5   7        0.56        0.31      0.28 o 
   3   5   7       28.88       31.27      1.33 o 
   4   5   7        7.29        8.52      1.07 o 
   5   5   7        0.62       -0.06      1.19 o 
  -6   6   7        0.85        1.70      0.63 o 
  -5   6   7        0.79        0.86      0.49 o 
  -4   6   7       17.87       16.18      1.18 o 
  -3   6   7       13.73       10.96      0.96 o 
  -2   6   7      127.05      120.18      2.27 o 
  -1   6   7       16.63       15.12      0.65 o 
   0   6   7      186.57      172.35      2.65 o 
   1   6   7       31.92       35.27      0.93 o 
   2   6   7        8.89        7.23      0.73 o 
   3   6   7        0.97       -0.00      0.42 o 
   4   6   7        9.36       10.18      1.49 o 
   5   6   7        0.20       -0.05      0.66 o 
  -6   7   7        0.00       -0.38      0.60 o 
  -5   7   7        0.18        0.69      0.57 o 
  -4   7   7       13.24       13.18      1.07 o 
  -3   7   7       82.68       71.20      2.35 o 
  -2   7   7      109.45      117.22      2.27 o 
  -1   7   7       25.78       22.38      0.93 o 
   0   7   7      111.84      111.93      2.19 o 
   1   7   7      295.62      272.41      3.96 o 
   2   7   7        0.04       -0.08      0.43 o 
   3   7   7       28.42       28.07      1.70 o 
   4   7   7        0.18       -0.20      1.26 o 
   5   7   7        1.69        1.93      1.78 o 
  -6   8   7        1.70        1.50      0.82 o 
  -5   8   7        0.91        1.24      0.60 o 
  -4   8   7       10.79        9.57      1.01 o 
  -3   8   7        2.66        1.70      0.97 o 
  -2   8   7       44.37       45.65      1.29 o 
  -1   8   7       18.12       17.26      0.84 o 
   0   8   7        1.28        0.29      0.35 o 
   1   8   7        2.93        2.04      0.57 o 
   2   8   7        0.15       -0.05      0.53 o 
   3   8   7        0.62        0.16      0.82 o 
   4   8   7        0.05        0.69      1.04 o 
  -5   9   7        0.13        0.22      0.45 o 
  -4   9   7        1.48        0.34      0.57 o 
  -3   9   7       22.75       27.67      3.94 o 
  -2   9   7        2.71        3.85      0.50 o 
  -1   9   7        6.82        8.04      0.73 o 
   0   9   7        1.98        1.66      0.54 o 
   1   9   7        0.07       -1.04      1.04 o 
   2   9   7        0.54        0.52      0.65 o 
   3   9   7        6.97        6.51      1.15 o 
   4   9   7        4.79        5.21      1.49 o 
  -5  10   7        7.48        7.33      0.85 o 
  -4  10   7        0.80        0.16      0.63 o 
  -3  10   7        4.45        4.30      0.74 o 
  -2  10   7       34.73       41.14      1.34 o 
  -1  10   7        1.07        0.38      0.47 o 
   0  10   7       35.50       39.49      1.78 o 
   1  10   7        0.35        0.00      1.49 o 
   2  10   7        1.83        2.02      0.81 o 
   3  10   7        3.31        4.81      1.15 o 
  -4  11   7        3.95        5.23      0.80 o 
  -3  11   7        0.00       -0.08      0.58 o 
  -2  11   7        2.97        3.28      0.69 o 
  -1  11   7        0.80        0.05      0.63 o 
   0  11   7        1.90        2.51      1.49 o 
   1  11   7       12.28       12.04      2.53 o 
   2  11   7        9.76       11.30      2.68 o 
  -4  12   7        0.15        0.33      0.59 o 
  -3  12   7        3.31        2.05      0.53 o 
  -2  12   7        0.41        0.53      0.60 o 
  -1  12   7        1.52        1.02      0.76 o 
   0  12   7       13.28       18.98      1.51 o 
   1  12   7        0.71       -1.04      1.78 o 
   2  12   7        9.85       19.32      3.27 o 
  -3  13   7        0.42       -0.40      0.53 o 
  -2  13   7        3.56        2.33      0.85 o 
  -1  13   7        0.93        0.45      0.76 o 
   0  13   7        1.29        1.41      2.01 o 
  -1 -13   8        2.68        2.57      1.64 o 
   0 -13   8        6.44        5.39      0.78 o 
   1 -13   8       12.53       12.74      1.32 o 
   2 -13   8        4.18        4.12      0.72 o 
   3 -13   8        0.50        1.13      0.75 o 
  -2 -12   8        0.00       -0.59      1.34 o 
  -1 -12   8        0.10       -0.39      0.56 o 
   0 -12   8        0.00       -0.30      0.44 o 
   1 -12   8        1.78        1.47      1.19 o 
   2 -12   8        4.14        5.04      0.69 o 
   3 -12   8        5.92        6.59      0.84 o 
   4 -12   8        6.61        6.75      0.96 o 
  -3 -11   8        4.28        4.76      1.64 o 
  -2 -11   8       25.02       28.24      2.82 o 
  -1 -11   8        2.70        2.68      0.64 o 
   0 -11   8       35.87       40.33      1.33 o 
   1 -11   8        0.42        0.10      0.36 o 
   2 -11   8       14.33       13.88      0.92 o 
   3 -11   8        2.03        1.05      0.50 o 
   4 -11   8        1.42        1.81      0.64 o 
  -3 -10   8        0.58        0.15      0.71 o 
  -2 -10   8       12.99       12.19      1.93 o 
  -1 -10   8       26.21       27.97      1.27 o 
   0 -10   8        0.70        0.31      0.38 o 
   1 -10   8       16.09       18.19      0.74 o 
   2 -10   8        0.54        0.21      0.33 o 
   3 -10   8        1.26        1.48      0.50 o 
   4 -10   8       25.26       30.07      1.31 o 
   5 -10   8        0.01       -0.43      0.43 o 
  -4  -9   8        2.23        1.80      0.85 o 
  -3  -9   8       20.37       18.34      1.50 o 
  -2  -9   8        2.65        1.04      0.74 o 
  -1  -9   8       13.05       12.46      1.22 o 
   0  -9   8        1.83        2.19      0.41 o 
   1  -9   8       18.28       17.68      0.69 o 
   2  -9   8        3.02        1.74      0.37 o 
   3  -9   8       28.96       33.57      1.63 o 
   4  -9   8        5.46        4.70      0.63 o 
   5  -9   8        9.59        8.01      0.71 o 
  -4  -8   8        1.31        1.39      0.78 o 
  -3  -8   8       25.89       29.82      2.08 o 
  -2  -8   8       10.49        8.37      0.99 o 
  -1  -8   8       63.47       67.85      1.78 o 
   0  -8   8       37.98       40.01      1.19 o 
   1  -8   8       86.84       95.12      1.48 o 
   2  -8   8        7.28        6.53      0.49 o 
   3  -8   8        6.06        6.31      0.56 o 
   4  -8   8        3.58        2.98      0.60 o 
   5  -8   8        0.01       -0.51      0.51 o 
  -5  -7   8        0.70        0.02      0.71 o 
  -4  -7   8        5.56        5.57      0.96 o 
  -3  -7   8       20.94       21.85      4.31 o 
  -2  -7   8        4.98        3.31      0.74 o 
  -1  -7   8        5.62        5.17      0.45 o 
   0  -7   8       13.97       12.81      0.57 o 
   1  -7   8      217.84      232.57      2.89 o 
   2  -7   8       54.69       54.24      1.19 o 
   3  -7   8       31.33       34.03      1.04 o 
   4  -7   8        2.46        3.15      0.44 o 
   5  -7   8        0.28       -0.02      0.55 o 
   6  -7   8        4.56        5.24      1.04 o 
  -5  -6   8        4.37        6.17      1.04 o 
  -4  -6   8        0.25       -0.52      0.52 o 
  -3  -6   8       37.70       40.78      2.23 o 
  -2  -6   8        0.43        0.06      0.51 o 
  -1  -6   8        6.96        7.64      0.50 o 
   0  -6   8      169.86      173.66      2.45 o 
   1  -6   8        4.97        4.49      0.32 o 
   2  -6   8      157.98      168.62      2.45 o 
   3  -6   8       37.15       40.58      1.10 o 
   4  -6   8        0.34        0.99      0.42 o 
   5  -6   8       15.12       13.81      0.91 o 
   6  -6   8        1.08        0.74      0.81 o 
  -5  -5   8        2.13        2.68      0.76 o 
  -4  -5   8        0.62       -0.49      0.49 o 
  -3  -5   8      105.40      112.25      2.59 o 
  -2  -5   8       21.54       21.59      1.07 o 
  -1  -5   8        0.06       -0.01      0.24 o 
   0  -5   8       95.96      100.08      1.46 o 
   1  -5   8       54.08       55.50      1.07 o 
   2  -5   8      198.46      193.11      2.70 o 
   3  -5   8      124.11      117.34      2.11 o 
   4  -5   8        1.93        2.70      0.48 o 
   5  -5   8        0.00        0.31      0.46 o 
   6  -5   8        0.06        0.51      0.63 o 
  -6  -4   8        0.48        1.04      1.34 o 
  -5  -4   8        7.08        7.18      0.96 o 
  -4  -4   8        0.07       -0.97      0.97 o 
  -3  -4   8       11.04       12.33      0.87 o 
  -2  -4   8        9.97        9.90      0.59 o 
  -1  -4   8        9.39        8.34      0.55 o 
   0  -4   8       26.36       25.63      0.58 o 
   1  -4   8        1.50        2.69      0.25 o 
   2  -4   8        0.12       -0.26      0.33 o 
   3  -4   8      119.12      115.88      2.34 o 
   4  -4   8       12.14       10.22      0.72 o 
   5  -4   8       35.82       36.09      1.33 o 
   6  -4   8        1.07        0.88      0.52 o 
  -6  -3   8        0.72        0.36      0.65 o 
  -5  -3   8        5.11        5.67      0.97 o 
  -4  -3   8        9.98       10.87      1.16 o 
  -3  -3   8      252.42      256.70      4.88 o 
  -2  -3   8       42.75       43.97      1.14 o 
  -1  -3   8       26.57       32.76      0.91 o 
   0  -3   8      491.65      527.82      8.94 o 
   1  -3   8        0.47        0.47      0.15 o 
   2  -3   8       97.72       97.56      1.54 o 
   3  -3   8       11.88       11.38      0.79 o 
   4  -3   8        0.01       -0.00      0.36 o 
   5  -3   8       28.19       32.40      1.15 o 
   6  -3   8        0.52        0.16      0.46 o 
  -6  -2   8        4.67        5.65      0.93 o 
  -5  -2   8        4.12        4.16      0.74 o 
  -4  -2   8       19.01       19.83      1.01 o 
  -3  -2   8        7.83        6.22      0.70 o 
  -2  -2   8      516.97      517.67      7.60 o 
  -1  -2   8        4.06        5.35      0.48 o 
   0  -2   8       21.03       17.54      0.58 o 
   1  -2   8        0.75        0.56      0.24 o 
   2  -2   8        0.01       -0.26      0.27 o 
   3  -2   8       18.00       16.86      0.93 o 
   4  -2   8       22.30       21.08      0.89 o 
   5  -2   8        5.10        3.62      0.54 o 
   6  -2   8       20.44       27.48      1.15 o 
  -6  -1   8        4.70        3.68      1.34 o 
  -5  -1   8        0.27        0.15      0.36 o 
  -4  -1   8       33.97       38.79      1.36 o 
  -3  -1   8        0.54        0.15      0.34 o 
  -2  -1   8      145.48      160.49      2.71 o 
  -1  -1   8      128.70      127.47      1.98 o 
   0  -1   8      500.73      497.22      6.02 o 
   1  -1   8       15.52       16.88      0.52 o 
   2  -1   8      146.11      146.41      2.19 o 
   3  -1   8        3.71        4.44      0.48 o 
   4  -1   8       19.68       17.97      0.83 o 
   5  -1   8       24.86       26.59      1.06 o 
   6  -1   8        1.59        2.19      0.60 o 
  -6   0   8        4.44        5.65      0.85 o 
  -5   0   8        0.04        0.21      0.43 o 
  -4   0   8       23.74       22.60      1.05 o 
  -3   0   8      218.01      210.46      4.08 o 
  -2   0   8        0.06        0.15      0.32 o 
  -1   0   8      179.12      182.19      3.34 o 
   0   0   8       13.86       11.28      0.73 o 
   1   0   8       16.06       18.37      0.51 o 
   2   0   8      306.91      304.45      4.38 o 
   3   0   8       80.69       81.14      1.65 o 
   4   0   8        9.40        9.14      0.64 o 
   5   0   8        0.01       -0.04      0.40 o 
   6   0   8        6.19        6.95      0.85 o 
  -6   1   8       14.97       18.08      1.32 o 
  -5   1   8       13.31       10.74      0.83 o 
  -4   1   8        0.40        0.24      0.47 o 
  -3   1   8       72.25       70.20      2.76 o 
  -2   1   8       52.50       48.74      1.16 o 
  -1   1   8      150.74      157.57      2.58 o 
   0   1   8      101.84      105.05      1.74 o 
   1   1   8       13.07       15.26      0.51 o 
   2   1   8      272.64      278.82      3.70 o 
   3   1   8        6.11        5.13      0.49 o 
   4   1   8       19.40       18.79      0.97 o 
   5   1   8       25.37       28.87      1.37 o 
   6   1   8        0.99       -0.32      1.64 o 
  -6   2   8        0.30        0.45      0.53 o 
  -5   2   8        1.10        1.19      0.82 o 
  -4   2   8        3.60        6.29      0.59 o 
  -3   2   8       47.77       48.29      1.41 o 
  -2   2   8        8.69        8.41      0.65 o 
  -1   2   8      276.72      260.08      9.54 o 
   0   2   8      159.18      157.75      2.43 o 
   1   2   8       44.92       46.56      1.01 o 
   2   2   8      388.07      379.77      5.29 o 
   3   2   8        0.60        0.61      0.37 o 
   4   2   8        2.87        2.49      0.56 o 
   5   2   8       21.48       21.35      1.81 o 
   6   2   8        2.49        3.58      0.90 o 
  -6   3   8        5.64        6.24      1.56 o 
  -5   3   8        4.81        3.85      0.89 o 
  -4   3   8       34.10       32.71      1.54 o 
  -3   3   8       50.98       59.27      1.62 o 
  -2   3   8        4.20        3.87      0.41 o 
  -1   3   8        3.31        2.86      0.31 o 
   0   3   8        2.21        1.09      0.23 o 
   1   3   8        0.43        0.40      0.22 o 
   2   3   8       44.88       43.73      1.29 o 
   3   3   8       11.13       10.94      0.72 o 
   4   3   8        3.20        3.30      0.61 o 
   5   3   8        6.07        4.83      0.73 o 
  -6   4   8        0.05        0.35      0.53 o 
  -5   4   8        4.34        5.96      0.97 o 
  -4   4   8        4.36        3.66      0.63 o 
  -3   4   8       23.75       24.47      1.01 o 
  -2   4   8       40.72       35.55      0.99 o 
  -1   4   8      101.58       96.03      1.67 o 
   0   4   8       14.83       14.90      0.59 o 
   1   4   8       10.30        9.57      0.52 o 
   2   4   8       11.22       10.58      1.07 o 
   3   4   8        4.01        3.91      0.63 o 
   4   4   8        0.01        0.09      0.42 o 
   5   4   8        5.57        5.18      0.68 o 
  -6   5   8        4.16        6.51      1.78 o 
  -5   5   8        6.30        9.19      0.99 o 
  -4   5   8       16.27       17.40      1.24 o 
  -3   5   8       23.30       24.88      1.35 o 
  -2   5   8      131.72      130.42      2.34 o 
  -1   5   8      434.00      427.21      5.85 o 
   0   5   8       25.12       23.42      0.76 o 
   1   5   8      156.80      167.51      2.38 o 
   2   5   8        1.85        1.60      0.39 o 
   3   5   8        9.95        9.18      0.70 o 
   4   5   8        3.13        2.41      0.70 o 
   5   5   8        0.09        0.58      0.76 o 
  -6   6   8        5.71        8.40      1.07 o 
  -5   6   8        6.13        7.24      0.96 o 
  -4   6   8       13.07       11.95      1.07 o 
  -3   6   8        4.17        3.58      0.68 o 
  -2   6   8        2.09        2.42      0.38 o 
  -1   6   8       92.29       93.24      1.70 o 
   0   6   8        8.41        7.70      0.55 o 
   1   6   8        2.56        3.31      0.45 o 
   2   6   8        2.92        2.93      0.60 o 
   3   6   8       16.16       20.05      1.24 o 
   4   6   8        0.76        0.68      0.74 o 
   5   6   8        0.83       -0.59      0.67 o 
  -6   7   8        5.27        5.87      0.67 o 
  -5   7   8        0.47        0.33      0.60 o 
  -4   7   8        0.09        0.30      0.46 o 
  -3   7   8       21.76       21.85      1.41 o 
  -2   7   8       60.94       60.89      1.82 o 
  -1   7   8        5.34        4.84      0.51 o 
   0   7   8      126.60      124.75      3.64 o 
   1   7   8        0.90        0.07      0.32 o 
   2   7   8        2.14        1.94      0.56 o 
   3   7   8        0.68        0.59      0.89 o 
   4   7   8       17.41       19.02      1.68 o 
  -5   8   8        0.36       -0.74      0.74 o 
  -4   8   8       21.73       23.68      1.61 o 
  -3   8   8        9.91        8.32      0.99 o 
  -2   8   8       20.13       21.62      0.94 o 
  -1   8   8       30.98       32.44      1.31 o 
   0   8   8       10.14        9.84      0.78 o 
   1   8   8        9.88       10.33      1.21 o 
   2   8   8        1.56        1.47      0.57 o 
   3   8   8       20.38       21.91      1.70 o 
   4   8   8        5.59        4.67      2.38 o 
  -5   9   8        0.86        1.42      0.78 o 
  -4   9   8        3.85        4.05      0.93 o 
  -3   9   8        4.92        3.88      0.82 o 
  -2   9   8        0.79        1.35      0.42 o 
  -1   9   8        0.07       -0.39      0.39 o 
   0   9   8        0.02       -0.30      0.53 o 
   1   9   8        0.22       -0.45      1.34 o 
   2   9   8       16.82       20.58      1.64 o 
   3   9   8        1.46        1.77      0.81 o 
  -5  10   8        4.89        9.55      0.99 o 
  -4  10   8        5.82        9.58      1.71 o 
  -3  10   8        0.01       -0.49      0.49 o 
  -2  10   8        1.02        2.34      0.60 o 
  -1  10   8        5.22        6.17      0.96 o 
   0  10   8        1.10        1.34      0.66 o 
   1  10   8        0.05        1.04      1.49 o 
   2  10   8        1.52        7.73      2.38 o 
   3  10   8        2.19        1.61      1.78 o 
  -4  11   8       33.30       45.32      1.90 o 
  -3  11   8        4.04        5.30      0.75 o 
  -2  11   8       21.52       28.59      1.44 o 
  -1  11   8        3.28        4.93      0.96 o 
   0  11   8        0.01        0.99      0.74 o 
   1  11   8        0.39       -1.49      1.49 o 
   2  11   8        1.25        2.97      2.08 o 
  -3  12   8        0.09        0.25      0.82 o 
  -2  12   8        3.68        6.14      0.91 o 
  -1  12   8        2.83        1.98      1.41 o 
   0  12   8       26.69       31.78      2.01 o 
   1  12   8       13.78       18.43      3.12 o 
  -1  13   8       14.40       13.75      1.64 o 
   1 -13   9        0.04        0.11      0.78 o 
  -1 -12   9        4.25        4.21      2.01 o 
   0 -12   9        1.31        0.93      0.57 o 
   1 -12   9        0.02       -0.34      0.68 o 
   2 -12   9        3.71        6.07      0.73 o 
   3 -12   9        3.34        3.39      0.68 o 
  -2 -11   9        0.01       -0.70      0.78 o 
  -1 -11   9       35.61       39.53      1.51 o 
   0 -11   9        0.53        1.35      0.54 o 
   1 -11   9        5.83        6.99      0.92 o 
   2 -11   9        0.06        0.24      0.49 o 
   3 -11   9        0.04       -0.02      0.54 o 
   4 -11   9       12.08        9.81      1.27 o 
  -3 -10   9        0.07       -1.19      1.19 o 
  -2 -10   9        1.25        1.04      1.34 o 
  -1 -10   9        0.67        0.91      0.59 o 
   0 -10   9        2.62        1.50      0.51 o 
   1 -10   9       39.46       46.70      1.34 o 
   2 -10   9       10.82       10.68      0.73 o 
   3 -10   9        9.06       10.43      0.88 o 
   4 -10   9        4.38        4.45      0.69 o 
  -3  -9   9        2.07        1.58      0.76 o 
  -2  -9   9        5.09        1.64      1.34 o 
  -1  -9   9       18.76       21.19      1.17 o 
   0  -9   9       12.26       12.24      0.70 o 
   1  -9   9       20.63       22.57      1.08 o 
   2  -9   9        1.31        0.51      0.35 o 
   3  -9   9        2.05        2.13      0.48 o 
   4  -9   9        1.84        2.35      0.72 o 
   5  -9   9        1.16        1.53      0.70 o 
  -4  -8   9        0.04        0.26      0.76 o 
  -3  -8   9        2.48        1.84      0.74 o 
  -2  -8   9        3.01        2.48      0.60 o 
  -1  -8   9       98.82      102.22      2.45 o 
   0  -8   9        1.51        1.79      0.38 o 
   1  -8   9       74.13       82.23      1.48 o 
   2  -8   9        7.90        7.37      0.60 o 
   3  -8   9        1.50        1.06      0.41 o 
   4  -8   9       54.48       57.85      1.69 o 
   5  -8   9        8.85        8.01      0.98 o 
  -4  -7   9        2.88        1.76      0.71 o 
  -3  -7   9        1.32        0.26      0.60 o 
  -2  -7   9        6.60        6.24      0.80 o 
  -1  -7   9        1.44        1.19      0.45 o 
   0  -7   9        6.39        5.79      0.43 o 
   1  -7   9        6.34        5.12      0.46 o 
   2  -7   9       13.90       15.36      0.69 o 
   3  -7   9       30.47       27.02      0.98 o 
   4  -7   9       59.84       56.05      1.43 o 
   5  -7   9        5.59        5.95      0.87 o 
  -5  -6   9        0.09       -0.06      0.74 o 
  -4  -6   9        9.82        9.10      1.04 o 
  -3  -6   9        3.56        4.41      0.82 o 
  -2  -6   9       13.62       15.01      0.84 o 
  -1  -6   9       27.30       28.70      0.89 o 
   0  -6   9        2.52        3.18      0.35 o 
   1  -6   9       37.64       39.25      0.86 o 
   2  -6   9       47.88       46.47      1.09 o 
   3  -6   9        0.13        0.52      0.32 o 
   4  -6   9        3.93        4.68      0.62 o 
   5  -6   9        7.14        7.12      0.75 o 
  -5  -5   9        0.90        1.17      0.82 o 
  -4  -5   9       13.82       12.69      1.64 o 
  -3  -5   9       31.61       32.88      1.36 o 
  -2  -5   9       64.14       68.31      2.02 o 
  -1  -5   9       12.88       13.01      0.69 o 
   0  -5   9       35.31       35.62      0.87 o 
   1  -5   9       51.89       53.09      0.99 o 
   2  -5   9       20.29       21.33      0.77 o 
   3  -5   9        3.46        3.91      0.44 o 
   4  -5   9        0.45        0.08      0.42 o 
   5  -5   9        0.68        0.46      0.49 o 
   6  -5   9        2.44        2.38      1.49 o 
  -5  -4   9        6.60        3.96      0.85 o 
  -4  -4   9       10.65        7.47      0.96 o 
  -3  -4   9        6.81        8.83      1.03 o 
  -2  -4   9       97.37      105.23      2.34 o 
  -1  -4   9       20.08       20.93      0.72 o 
   0  -4   9        8.34        7.27      0.39 o 
   1  -4   9       22.48       26.00      0.66 o 
   2  -4   9       32.76       33.15      1.32 o 
   3  -4   9       49.51       48.40      1.43 o 
   4  -4   9        0.77        0.71      0.39 o 
   5  -4   9       15.59       17.65      1.29 o 
   6  -4   9        3.51        3.79      0.67 o 
  -5  -3   9        2.29        1.59      0.65 o 
  -4  -3   9       23.69       26.24      1.26 o 
  -3  -3   9        2.45        2.55      0.52 o 
  -2  -3   9       14.29       13.48      0.73 o 
  -1  -3   9       15.99       16.92      0.72 o 
   0  -3   9      130.30      130.00      1.76 o 
   1  -3   9       11.65       10.25      0.53 o 
   2  -3   9       17.89       17.05      0.95 o 
   3  -3   9       37.34       39.87      1.29 o 
   4  -3   9        4.63        5.83      0.61 o 
   5  -3   9        7.94        7.45      0.70 o 
   6  -3   9        0.24        0.05      0.53 o 
  -6  -2   9        0.02       -0.82      1.26 o 
  -5  -2   9       18.30       18.29      2.01 o 
  -4  -2   9        0.00        0.19      0.71 o 
  -3  -2   9      130.05      129.34      2.88 o 
  -2  -2   9       59.29       66.12      1.50 o 
  -1  -2   9        6.28        6.44      0.41 o 
   0  -2   9       10.43        9.17      0.45 o 
   1  -2   9       39.74       37.32      1.05 o 
   2  -2   9       26.06       24.48      0.83 o 
   3  -2   9       69.82       67.18      1.71 o 
   4  -2   9        0.15        0.20      0.35 o 
   5  -2   9        6.18        6.50      0.67 o 
   6  -2   9        7.79        9.29      0.83 o 
  -6  -1   9        0.15       -0.66      0.67 o 
  -5  -1   9        2.29        1.83      0.56 o 
  -4  -1   9        0.06        0.07      0.36 o 
  -3  -1   9        8.20        7.43      0.88 o 
  -2  -1   9       89.35       91.09      1.81 o 
  -1  -1   9        3.01        2.49      0.35 o 
   0  -1   9        8.93        9.13      0.39 o 
   1  -1   9       11.65       10.51      0.74 o 
   2  -1   9       15.35       16.08      0.67 o 
   3  -1   9       19.50       19.01      1.58 o 
   4  -1   9        0.02        0.71      0.38 o 
   5  -1   9       16.31       16.31      0.96 o 
   6  -1   9        1.93        2.83      0.70 o 
  -6   0   9        9.65       12.34      1.49 o 
  -5   0   9       22.54       26.24      1.31 o 
  -4   0   9        5.11        5.09      0.65 o 
  -3   0   9       28.92       26.00      1.40 o 
  -2   0   9       20.47       21.37      0.97 o 
  -1   0   9       44.80       45.39      1.12 o 
   0   0   9        0.09       -0.07      0.18 o 
   1   0   9       57.98       57.48      1.00 o 
   2   0   9       13.65       13.54      0.83 o 
   3   0   9       68.08       66.99      1.53 o 
   4   0   9        6.30        6.12      0.60 o 
   5   0   9        2.00        1.92      0.51 o 
   6   0   9        5.74        6.54      1.64 o 
  -6   1   9       11.43       15.29      1.78 o 
  -5   1   9       73.30       86.54      2.29 o 
  -4   1   9       56.04       58.71      1.75 o 
  -3   1   9      124.70      128.47      2.84 o 
  -2   1   9        8.75        7.09      0.52 o 
  -1   1   9       24.93       28.06      1.08 o 
   0   1   9        0.02       -0.18      0.19 o 
   1   1   9        8.55        8.31      0.54 o 
   2   1   9       17.52       18.73      0.80 o 
   3   1   9       10.83       10.23      0.74 o 
   4   1   9        2.95        3.02      0.56 o 
   5   1   9       16.00       12.96      1.61 o 
  -6   2   9        0.02       -0.60      0.60 o 
  -5   2   9        4.97        2.40      0.71 o 
  -4   2   9        0.04        0.32      0.41 o 
  -3   2   9       13.10       14.44      0.88 o 
  -2   2   9        4.92        4.96      0.44 o 
  -1   2   9      190.99      193.35      3.20 o 
   0   2   9        0.01       -0.05      0.21 o 
   1   2   9      149.67      148.42      2.52 o 
   2   2   9      350.48      352.95      5.72 o 
   3   2   9        0.97        1.19      0.44 o 
   4   2   9       56.38       59.03      1.92 o 
   5   2   9        3.10        2.36      0.70 o 
  -6   3   9        0.12       -0.47      0.60 o 
  -5   3   9       25.44       23.94      2.01 o 
  -4   3   9        0.10        0.08      0.46 o 
  -3   3   9       26.72       25.08      1.18 o 
  -2   3   9       31.92       33.37      0.99 o 
  -1   3   9       55.04       53.73      1.15 o 
   0   3   9       83.65       84.48      1.56 o 
   1   3   9       80.43       84.03      1.85 o 
   2   3   9        4.03        3.18      0.60 o 
   3   3   9       17.42       14.29      0.88 o 
   4   3   9       34.21       32.81      1.66 o 
   5   3   9        9.14       10.25      1.01 o 
  -6   4   9        0.77        1.72      0.74 o 
  -5   4   9        2.41        2.57      0.74 o 
  -4   4   9        0.35       -0.33      0.38 o 
  -3   4   9       38.83       40.50      1.71 o 
  -2   4   9       76.52       71.89      1.56 o 
  -1   4   9       95.23       90.89      1.66 o 
   0   4   9        1.17        0.64      0.26 o 
   1   4   9        2.17        1.50      0.34 o 
   2   4   9        2.69        2.00      0.50 o 
   3   4   9       17.03       19.03      1.96 o 
   4   4   9        0.92        1.16      0.56 o 
   5   4   9        2.10        2.40      0.63 o 
  -6   5   9        0.01        0.38      0.74 o 
  -5   5   9        6.32        5.11      0.97 o 
  -4   5   9        1.06        0.74      0.49 o 
  -3   5   9       29.91       32.71      1.61 o 
  -2   5   9       63.64       55.78      1.36 o 
  -1   5   9        0.20        0.09      0.30 o 
   0   5   9       85.73       85.18      1.83 o 
   1   5   9      110.00      104.49      1.72 o 
   2   5   9       85.40       83.30      1.72 o 
   3   5   9        4.59        5.30      0.65 o 
   4   5   9        8.57       10.59      1.04 o 
   5   5   9        6.12        5.95      1.93 o 
  -5   6   9        4.79        5.75      1.86 o 
  -4   6   9        1.23        1.91      0.60 o 
  -3   6   9       93.36      100.20      3.07 o 
  -2   6   9       76.44       83.24      2.09 o 
  -1   6   9        0.00       -0.29      0.29 o 
   0   6   9       65.50       64.05      1.53 o 
   1   6   9        9.43        8.70      0.70 o 
   2   6   9        0.04       -0.56      0.56 o 
   3   6   9        0.23        0.51      0.54 o 
   4   6   9       11.72        9.36      1.05 o 
  -5   7   9        0.89        0.18      0.82 o 
  -4   7   9        3.56        1.44      1.19 o 
  -3   7   9       11.61       14.39      1.29 o 
  -2   7   9       10.96        9.56      0.76 o 
  -1   7   9        2.13        2.78      0.54 o 
   0   7   9       10.43       11.71      0.75 o 
   1   7   9        3.85        2.44      0.69 o 
   2   7   9        0.99        0.40      0.56 o 
   3   7   9        3.02        4.48      0.85 o 
   4   7   9       10.51       12.37      1.46 o 
  -5   8   9        1.23        2.53      0.89 o 
  -4   8   9       31.79       37.19      1.96 o 
  -3   8   9       10.10        8.18      1.04 o 
  -2   8   9        1.86        1.59      0.54 o 
  -1   8   9        3.13        2.75      0.56 o 
   0   8   9       13.68       12.34      1.30 o 
   1   8   9       31.28       29.14      1.89 o 
   2   8   9        0.62        1.07      0.56 o 
   3   8   9        0.37        0.94      1.41 o 
  -5   9   9        1.88        0.95      0.82 o 
  -4   9   9        6.37        6.56      1.07 o 
  -3   9   9        2.86        3.36      0.82 o 
  -2   9   9        0.00       -0.15      0.53 o 
  -1   9   9        6.93        5.59      1.21 o 
   0   9   9        0.06       -0.64      1.64 o 
   1   9   9        0.14       -1.04      1.34 o 
   2   9   9        0.95        2.82      1.78 o 
   3   9   9        0.05       -0.97      0.97 o 
  -4  10   9        0.50        0.24      0.74 o 
  -3  10   9        9.21        8.87      0.91 o 
  -2  10   9        0.03       -0.08      0.57 o 
  -1  10   9        0.47       -0.11      0.69 o 
   0  10   9        4.88        4.44      0.81 o 
   1  10   9        5.48        6.54      2.23 o 
   2  10   9        1.17        0.30      1.93 o 
  -3  11   9        2.36        3.14      0.88 o 
  -2  11   9        0.82       -0.41      0.68 o 
  -1  11   9        7.89        7.54      1.01 o 
   0  11   9        0.98        1.93      0.80 o 
   1  11   9        3.77        8.47      2.53 o 
  -2  12   9        8.74        6.69      1.34 o 
  -1  12   9        0.30       -0.74      1.49 o 
   0  12   9        0.07       -1.02      1.56 o 
   0 -12  10        5.85        4.50      0.73 o 
   1 -12  10        0.67        1.19      1.04 o 
   2 -12  10        5.48        5.67      0.77 o 
  -2 -11  10        4.01        1.19      1.34 o 
  -1 -11  10        2.03        0.48      1.41 o 
   0 -11  10        1.53        2.05      0.59 o 
   1 -11  10        2.81        3.20      0.65 o 
   2 -11  10        2.95        1.71      0.58 o 
   3 -11  10       15.44       17.05      1.67 o 
  -2 -10  10        8.20        6.97      2.68 o 
  -1 -10  10        1.06        1.92      0.60 o 
   0 -10  10        4.44        4.12      0.62 o 
   1 -10  10        1.70        0.64      0.50 o 
   2 -10  10        8.71        8.52      0.79 o 
   3 -10  10        2.02        1.49      0.60 o 
   4 -10  10        0.05       -0.45      0.50 o 
  -3  -9  10        0.02       -1.34      1.34 o 
  -2  -9  10        0.13       -0.09      0.74 o 
  -1  -9  10       10.13       12.03      1.19 o 
   0  -9  10        0.55       -0.09      0.49 o 
   1  -9  10        0.42       -0.18      0.41 o 
   2  -9  10        0.29       -0.35      0.36 o 
   3  -9  10       18.98       22.05      1.04 o 
   4  -9  10        0.29       -0.03      0.48 o 
  -4  -8  10        1.91        2.08      1.64 o 
  -3  -8  10        0.02       -0.66      0.71 o 
  -2  -8  10       14.88       14.49      1.29 o 
  -1  -8  10        9.87        8.37      0.69 o 
   0  -8  10        6.44        7.20      0.65 o 
   1  -8  10      125.89      137.32      2.49 o 
   2  -8  10       19.78       18.76      0.83 o 
   3  -8  10       57.73       68.16      1.68 o 
   4  -8  10        0.07        0.56      0.44 o 
  -4  -7  10        0.03       -0.39      0.65 o 
  -3  -7  10        2.42        1.86      1.19 o 
  -2  -7  10        7.35        6.08      0.69 o 
  -1  -7  10       50.26       54.17      1.48 o 
   0  -7  10       15.82       15.24      0.81 o 
   1  -7  10        2.55        1.69      0.35 o 
   2  -7  10        5.44        7.08      0.54 o 
   3  -7  10       83.70       76.66      1.78 o 
   4  -7  10       34.09       33.69      1.50 o 
   5  -7  10        2.20        1.61      0.80 o 
  -4  -6  10        5.11        7.05      2.30 o 
  -3  -6  10        6.21        4.51      0.85 o 
  -2  -6  10        1.92        1.28      0.47 o 
  -1  -6  10        9.13        9.27      0.69 o 
   0  -6  10       16.70       20.73      0.92 o 
   1  -6  10       32.24       33.14      0.84 o 
   2  -6  10        5.91        5.35      0.47 o 
   3  -6  10        0.75        0.30      0.37 o 
   4  -6  10       20.37       20.95      1.17 o 
   5  -6  10        0.05       -0.19      0.67 o 
  -5  -5  10        0.75       -1.04      1.56 o 
  -4  -5  10        5.19        5.21      0.93 o 
  -3  -5  10        1.45        2.13      0.73 o 
  -2  -5  10        0.09        0.01      0.36 o 
  -1  -5  10        7.06        5.62      0.71 o 
   0  -5  10        6.61        6.17      0.50 o 
   1  -5  10       55.96       56.30      1.06 o 
   2  -5  10       26.18       26.83      0.86 o 
   3  -5  10       42.92       40.21      1.54 o 
   4  -5  10        9.19        7.59      0.78 o 
   5  -5  10        4.97        5.07      0.70 o 
  -5  -4  10        4.88        4.66      0.96 o 
  -4  -4  10        9.34        7.70      1.04 o 
  -3  -4  10      121.43      124.19      2.96 o 
  -2  -4  10       19.18       18.23      0.90 o 
  -1  -4  10      109.71      115.05      2.24 o 
   0  -4  10        8.34        8.91      0.54 o 
   1  -4  10        7.94        7.21      0.41 o 
   2  -4  10        8.48        8.19      0.53 o 
   3  -4  10        9.20        5.41      0.62 o 
   4  -4  10        7.53        9.70      0.81 o 
   5  -4  10        0.86        1.62      0.51 o 
  -5  -3  10        0.12        0.87      0.65 o 
  -4  -3  10       15.22        9.94      0.90 o 
  -3  -3  10        6.13        3.92      0.65 o 
  -2  -3  10        3.83        3.57      0.62 o 
  -1  -3  10       54.93       59.56      1.80 o 
   0  -3  10       18.17       19.06      0.68 o 
   1  -3  10       32.71       31.78      0.76 o 
   2  -3  10       33.69       36.15      1.07 o 
   3  -3  10       54.00       54.91      1.57 o 
   4  -3  10       15.70       13.88      0.85 o 
   5  -3  10       10.37       11.32      0.82 o 
  -5  -2  10        6.32        7.06      1.34 o 
  -4  -2  10        3.97        3.29      0.61 o 
  -3  -2  10        1.13        1.44      0.54 o 
  -2  -2  10       74.32       81.27      1.79 o 
  -1  -2  10       31.77       31.30      1.59 o 
   0  -2  10      180.51      184.13      2.60 o 
   1  -2  10        0.92        0.81      0.35 o 
   2  -2  10        2.18        1.56      0.36 o 
   3  -2  10       19.02       17.36      0.87 o 
   4  -2  10       33.01       36.87      1.24 o 
   5  -2  10        0.87        0.26      0.50 o 
  -5  -1  10        6.83        5.79      0.79 o 
  -4  -1  10        0.59       -0.08      0.48 o 
  -3  -1  10       28.42       28.58      1.71 o 
  -2  -1  10       73.17       78.07      1.72 o 
  -1  -1  10        4.46        4.04      0.43 o 
   0  -1  10       62.76       63.43      1.21 o 
   1  -1  10      154.24      149.73      2.25 o 
   2  -1  10       28.22       28.96      0.87 o 
   3  -1  10        6.01        4.54      0.56 o 
   4  -1  10       54.63       62.01      1.60 o 
   5  -1  10        4.19        4.89      0.62 o 
  -5   0  10        0.33       -0.48      0.48 o 
  -4   0  10        0.86        0.00      0.46 o 
  -3   0  10       14.87       16.98      1.00 o 
  -2   0  10       26.23       26.54      0.95 o 
  -1   0  10        4.57        4.25      0.43 o 
   0   0  10        0.89        0.44      0.26 o 
   1   0  10       46.05       45.78      1.16 o 
   2   0  10        9.20        9.68      0.59 o 
   3   0  10        7.61        6.95      0.80 o 
   4   0  10        3.96        3.25      0.57 o 
   5   0  10        0.40        0.98      1.07 o 
  -6   1  10       10.02       13.23      2.23 o 
  -5   1  10        5.02        5.38      0.88 o 
  -4   1  10        0.68       -0.30      0.43 o 
  -3   1  10        0.10       -0.13      0.52 o 
  -2   1  10        0.43       -0.23      0.31 o 
  -1   1  10       85.91       88.62      1.82 o 
   0   1  10       39.57       40.67      1.15 o 
   1   1  10      119.35      119.57      2.03 o 
   2   1  10        1.86        1.53      0.51 o 
   3   1  10        0.03       -0.18      0.40 o 
   4   1  10        1.00        1.09      0.54 o 
   5   1  10        3.16        5.70      0.96 o 
  -6   2  10        1.28        3.72      1.64 o 
  -5   2  10        2.91        2.11      1.19 o 
  -4   2  10       12.65       15.71      1.01 o 
  -3   2  10       19.01       16.71      0.97 o 
  -2   2  10        2.23        2.06      0.36 o 
  -1   2  10        1.24        0.73      0.41 o 
   0   2  10        6.37        4.30      0.47 o 
   1   2  10       48.31       49.89      1.42 o 
   2   2  10       10.06        9.00      0.70 o 
   3   2  10        9.70       10.18      0.82 o 
   4   2  10        8.97       10.80      1.03 o 
   5   2  10        0.01        0.29      0.74 o 
  -5   3  10        0.03       -0.57      0.57 o 
  -4   3  10        0.14       -0.18      0.49 o 
  -3   3  10       18.02       21.18      1.10 o 
  -2   3  10        5.47        6.15      0.52 o 
  -1   3  10        0.75        0.02      0.31 o 
   0   3  10       75.29       72.49      1.63 o 
   1   3  10        6.28        5.70      0.62 o 
   2   3  10       89.14       91.72      2.27 o 
   3   3  10        7.06        6.83      0.69 o 
   4   3  10        8.96        9.96      1.01 o 
   5   3  10        1.29        2.09      0.72 o 
  -5   4  10        3.00        5.57      0.93 o 
  -4   4  10        1.33        1.62      0.60 o 
  -3   4  10       28.80       30.42      1.61 o 
  -2   4  10        0.01       -0.11      0.29 o 
  -1   4  10        0.10       -0.24      0.32 o 
   0   4  10       41.29       38.69      1.18 o 
   1   4  10       13.59       13.35      0.84 o 
   2   4  10        0.65        0.73      0.46 o 
   3   4  10        1.54        2.41      0.65 o 
   4   4  10        0.20        0.38      0.48 o 
  -5   5  10        0.27        1.64      0.71 o 
  -4   5  10        0.08       -0.22      0.52 o 
  -3   5  10        8.69        8.95      0.99 o 
  -2   5  10       28.54       27.79      1.37 o 
  -1   5  10        4.31        3.57      0.67 o 
   0   5  10       29.58       28.18      1.29 o 
   1   5  10       74.03       76.74      1.68 o 
   2   5  10       21.29       23.17      0.98 o 
   3   5  10       13.79       17.26      1.61 o 
   4   5  10        2.26        2.11      0.74 o 
  -5   6  10        0.11       -0.37      0.97 o 
  -4   6  10        0.71        0.67      0.67 o 
  -3   6  10       73.56       87.42      2.96 o 
  -2   6  10        0.07        0.07      0.38 o 
  -1   6  10        1.16        1.11      0.50 o 
   0   6  10       29.20       24.98      1.63 o 
   1   6  10       11.29       10.34      0.96 o 
   2   6  10        2.50        2.41      0.68 o 
   3   6  10        0.60        1.56      0.69 o 
   4   6  10        5.65        6.50      1.04 o 
  -5   7  10        3.45        2.86      1.19 o 
  -4   7  10        3.45        2.73      0.82 o 
  -3   7  10       13.49       12.08      1.71 o 
  -2   7  10       12.09       11.57      0.88 o 
  -1   7  10        4.05        4.10      0.71 o 
   0   7  10        1.00        0.85      0.43 o 
   1   7  10        1.99        3.47      0.96 o 
   2   7  10        1.37        1.67      0.66 o 
   3   7  10       14.81       16.29      1.30 o 
  -5   8  10        1.45        0.89      1.34 o 
  -4   8  10        5.63        7.67      1.14 o 
  -3   8  10        0.12        0.12      0.60 o 
  -2   8  10        1.09        1.85      0.71 o 
  -1   8  10        5.88        6.40      0.77 o 
   0   8  10        8.26        6.65      0.79 o 
   1   8  10        3.43        2.74      0.99 o 
   2   8  10        0.84        0.24      0.88 o 
   3   8  10        0.09       -0.56      0.78 o 
  -4   9  10        6.23        8.42      1.18 o 
  -3   9  10       13.76       15.85      1.16 o 
  -2   9  10        8.70        7.58      0.99 o 
  -1   9  10       23.96       29.05      1.44 o 
   0   9  10        0.19       -0.97      1.56 o 
   1   9  10        0.77       -1.49      1.49 o 
   2   9  10        4.66        5.20      2.23 o 
  -3  10  10        0.36       -0.27      0.74 o 
  -2  10  10        1.89        2.40      1.49 o 
  -1  10  10        0.71       -0.18      0.90 o 
   0  10  10        0.43       -0.55      0.82 o 
   1  10  10        4.89        4.31      2.23 o 
  -2  11  10        0.52        0.06      0.71 o 
  -1  11  10       25.70       30.33      1.95 o 
   0  11  10        8.17        8.07      1.26 o 
  -1 -11  11        2.36        2.08      1.49 o 
   0 -11  11       13.75       13.87      1.73 o 
   1 -11  11        4.02        4.56      0.87 o 
   2 -11  11        0.04        0.25      0.56 o 
  -2 -10  11        2.44        1.41      0.82 o 
  -1 -10  11        1.52        0.62      0.60 o 
   0 -10  11        7.42        6.24      0.68 o 
   1 -10  11        0.28        0.30      0.66 o 
   2 -10  11        0.20        0.10      0.48 o 
   3 -10  11        0.13       -0.10      0.57 o 
  -2  -9  11       20.39       21.79      3.57 o 
  -1  -9  11        2.15        1.43      0.59 o 
   0  -9  11        9.56       10.63      0.78 o 
   1  -9  11       12.07       12.38      1.06 o 
   2  -9  11        8.79       10.05      0.77 o 
   3  -9  11       23.30       30.08      1.24 o 
   4  -9  11       17.54       19.70      1.77 o 
  -3  -8  11        1.04        1.26      0.82 o 
  -2  -8  11        1.55        0.55      0.71 o 
  -1  -8  11        0.34       -0.19      0.47 o 
   0  -8  11       15.33       15.01      1.24 o 
   1  -8  11        9.72        8.58      0.78 o 
   2  -8  11        0.05       -0.04      0.38 o 
   3  -8  11       12.75       11.44      0.81 o 
   4  -8  11        2.30        4.23      0.77 o 
  -3  -7  11        5.93        5.59      1.56 o 
  -2  -7  11        8.06        9.52      0.94 o 
  -1  -7  11       16.66       18.73      0.98 o 
   0  -7  11        2.67        4.07      0.58 o 
   1  -7  11       49.60       56.49      1.77 o 
   2  -7  11       13.66       12.38      0.69 o 
   3  -7  11       13.14       14.42      0.85 o 
   4  -7  11        0.05        0.19      0.52 o 
  -4  -6  11        1.89        0.71      0.74 o 
  -3  -6  11        0.30       -0.51      1.04 o 
  -2  -6  11        5.60        5.72      0.78 o 
  -1  -6  11       17.86       17.16      0.91 o 
   0  -6  11       34.01       36.92      1.23 o 
   1  -6  11        3.33        2.12      0.44 o 
   2  -6  11       12.41       13.05      0.69 o 
   3  -6  11       10.35       11.74      1.12 o 
   4  -6  11        1.20        1.33      0.58 o 
  -4  -5  11        1.49        2.74      1.86 o 
  -3  -5  11       10.83       10.32      1.42 o 
  -2  -5  11       34.56       40.18      1.33 o 
  -1  -5  11        5.26        5.65      0.75 o 
   0  -5  11        0.98        0.29      0.37 o 
   1  -5  11        2.66        2.92      0.44 o 
   2  -5  11       39.77       42.17      1.54 o 
   3  -5  11        3.80        4.89      0.67 o 
   4  -5  11        9.31       10.14      0.90 o 
   5  -5  11        4.01        3.58      0.67 o 
  -4  -4  11       25.96       27.54      3.34 o 
  -3  -4  11       26.35       27.81      1.44 o 
  -2  -4  11        9.94       10.64      0.74 o 
  -1  -4  11        9.33        7.77      0.77 o 
   0  -4  11        0.66       -0.27      0.33 o 
   1  -4  11        0.04       -0.24      0.24 o 
   2  -4  11        0.68        0.48      0.38 o 
   3  -4  11        1.26        0.28      0.45 o 
   4  -4  11       11.60       11.51      0.86 o 
   5  -4  11        0.13        0.34      0.52 o 
  -5  -3  11        0.05       -0.03      0.74 o 
  -4  -3  11        6.61        3.09      0.72 o 
  -3  -3  11       68.90       75.71      2.18 o 
  -2  -3  11       19.21       21.27      0.98 o 
  -1  -3  11       94.45      102.41      2.47 o 
   0  -3  11        8.32        8.71      0.55 o 
   1  -3  11        8.27        8.05      0.57 o 
   2  -3  11       29.30       30.23      0.94 o 
   3  -3  11        1.43        1.14      0.44 o 
   4  -3  11        0.39        0.56      0.49 o 
   5  -3  11        4.93        7.56      0.78 o 
  -5  -2  11        3.48        3.82      0.93 o 
  -4  -2  11        1.48        1.44      0.59 o 
  -3  -2  11        9.96        9.84      0.87 o 
  -2  -2  11       19.78       19.15      0.92 o 
  -1  -2  11       52.56       55.68      2.09 o 
   0  -2  11        0.04       -0.30      0.36 o 
   1  -2  11       15.02       14.45      0.85 o 
   2  -2  11       11.40        9.87      0.59 o 
   3  -2  11       14.84       15.44      0.90 o 
   4  -2  11       22.78       22.19      2.13 o 
   5  -2  11        6.49        7.82      0.77 o 
  -5  -1  11        5.87        5.79      1.33 o 
  -4  -1  11        6.34        8.39      0.90 o 
  -3  -1  11       15.69       13.01      1.00 o 
  -2  -1  11       92.60      103.94      2.13 o 
  -1  -1  11        6.01        6.13      0.64 o 
   0  -1  11        6.86        6.12      0.64 o 
   1  -1  11        1.17        1.40      0.41 o 
   2  -1  11        0.19       -0.08      0.54 o 
   3  -1  11       12.86       11.26      0.77 o 
   4  -1  11        0.01       -0.41      0.41 o 
   5  -1  11       19.81       24.47      2.03 o 
  -5   0  11        1.28        0.64      0.56 o 
  -4   0  11        1.31        0.27      0.50 o 
  -3   0  11        0.00        0.14      0.48 o 
  -2   0  11        1.57        1.80      0.43 o 
  -1   0  11        8.61        9.71      0.90 o 
   0   0  11       18.61       20.14      0.98 o 
   1   0  11        2.44        0.66      0.79 o 
   2   0  11       11.83       10.20      0.64 o 
   3   0  11        3.46        1.74      0.51 o 
   4   0  11        0.61       -0.21      0.49 o 
   5   0  11        8.13        7.52      0.98 o 
  -5   1  11        0.00       -0.28      0.60 o 
  -4   1  11       15.24       13.14      0.98 o 
  -3   1  11        0.37       -0.04      0.41 o 
  -2   1  11       80.09       78.17      1.74 o 
  -1   1  11        6.52        6.15      0.65 o 
   0   1  11        0.90        0.52      0.36 o 
   1   1  11      280.31      295.50      5.29 o 
   2   1  11        0.52       -0.29      0.37 o 
   3   1  11        1.01        0.08      0.46 o 
   4   1  11        0.03       -0.39      0.47 o 
   5   1  11        1.36        0.19      0.92 o 
  -5   2  11        3.33        3.90      0.89 o 
  -4   2  11        1.41        1.36      0.71 o 
  -3   2  11        0.77        1.07      0.45 o 
  -2   2  11        0.10       -0.16      0.34 o 
  -1   2  11      115.81      113.19      2.60 o 
   0   2  11      119.01      117.14      2.64 o 
   1   2  11        3.47        2.11      0.68 o 
   2   2  11        6.76        7.54      0.74 o 
   3   2  11       14.46       13.79      0.97 o 
   4   2  11        0.86        1.31      0.64 o 
  -5   3  11        0.10       -0.60      0.60 o 
  -4   3  11       19.92       23.59      1.64 o 
  -3   3  11        0.75        1.09      0.47 o 
  -2   3  11        7.42        4.94      0.53 o 
  -1   3  11      136.56      131.78      2.92 o 
   0   3  11       33.96       32.60      2.27 o 
   1   3  11       76.82       82.04      2.02 o 
   2   3  11       58.32       60.68      1.71 o 
   3   3  11        8.35        6.86      0.77 o 
   4   3  11        1.81        1.42      0.65 o 
  -5   4  11        6.36        8.23      1.56 o 
  -4   4  11        6.82        7.53      1.04 o 
  -3   4  11       10.37       12.52      1.25 o 
  -2   4  11        5.84        5.85      0.58 o 
  -1   4  11       36.99       38.22      1.37 o 
   0   4  11        0.48        0.28      0.38 o 
   1   4  11       55.15       55.86      1.92 o 
   2   4  11       30.66       33.08      1.33 o 
   3   4  11        0.01        0.01      0.56 o 
   4   4  11       13.16       13.55      1.00 o 
  -5   5  11        7.09       10.92      1.29 o 
  -4   5  11       20.31       26.43      2.97 o 
  -3   5  11        3.06        3.77      0.89 o 
  -2   5  11        6.48        6.68      0.71 o 
  -1   5  11       13.03       11.59      1.29 o 
   0   5  11        0.98        0.70      0.40 o 
   1   5  11       23.69       25.37      1.39 o 
   2   5  11        0.28        0.32      0.43 o 
   3   5  11       10.50       10.44      0.86 o 
   4   5  11        0.19        0.16      0.72 o 
  -5   6  11        0.04        0.59      1.11 o 
  -4   6  11        4.79        4.18      0.93 o 
  -3   6  11        4.46        6.07      0.99 o 
  -2   6  11        2.87        3.78      0.76 o 
  -1   6  11        8.66        7.61      0.85 o 
   0   6  11       10.41        8.51      0.69 o 
   1   6  11        0.55        1.05      0.64 o 
   2   6  11        0.01        0.09      0.61 o 
   3   6  11        7.28       10.12      1.16 o 
  -4   7  11        7.31        7.05      1.14 o 
  -3   7  11        0.01       -0.43      0.49 o 
  -2   7  11       11.18       11.88      1.13 o 
  -1   7  11        8.90       10.62      1.10 o 
   0   7  11        5.87        4.85      0.68 o 
   1   7  11        0.05       -0.12      0.74 o 
   2   7  11        2.34        2.71      1.11 o 
   3   7  11        0.90        1.00      0.75 o 
  -4   8  11        5.46        5.99      1.14 o 
  -3   8  11        2.21        0.98      0.59 o 
  -2   8  11        4.03        4.35      0.88 o 
  -1   8  11        0.14       -0.35      0.57 o 
   0   8  11        3.36        3.69      0.68 o 
   1   8  11        0.17       -1.49      1.49 o 
   2   8  11        3.67        3.42      1.21 o 
  -3   9  11        2.46        3.44      0.93 o 
  -2   9  11       10.24       12.89      1.32 o 
  -1   9  11        0.00       -0.46      0.63 o 
   0   9  11        0.38        0.16      0.68 o 
   1   9  11        0.00       -1.64      1.64 o 
  -2  10  11        0.37        1.33      0.78 o 
  -1  10  11        0.17        0.89      0.89 o 
   0  10  11        2.05        1.18      3.42 o 
  -1 -10  12        0.85        0.15      1.19 o 
   0 -10  12        0.08       -0.50      0.50 o 
   1 -10  12        2.54        1.13      0.75 o 
   2 -10  12        1.35        1.54      0.74 o 
  -2  -9  12        1.02        0.61      0.82 o 
  -1  -9  12        7.31        6.12      0.75 o 
   0  -9  12       40.15       45.84      1.55 o 
   1  -9  12        1.96        2.23      0.77 o 
   2  -9  12        0.31        0.81      0.50 o 
   3  -9  12        0.09       -0.02      0.47 o 
  -2  -8  12       21.76       30.18      1.86 o 
  -1  -8  12        4.25        3.25      0.80 o 
   0  -8  12        0.99       -0.47      0.47 o 
   1  -8  12        3.57        3.87      0.72 o 
   2  -8  12        2.16        1.13      0.48 o 
   3  -8  12        1.68        1.23      0.50 o 
  -3  -7  12        0.49       -0.71      0.71 o 
  -2  -7  12       18.86       21.39      1.54 o 
  -1  -7  12        1.90        1.74      0.92 o 
   0  -7  12       23.76       26.35      1.15 o 
   1  -7  12        0.04        0.12      0.47 o 
   2  -7  12        2.51        1.07      0.47 o 
   3  -7  12        4.81        4.81      0.75 o 
   4  -7  12        2.10        1.71      0.67 o 
  -3  -6  12        5.40        4.00      0.73 o 
  -2  -6  12       10.24       10.32      0.94 o 
  -1  -6  12        0.02       -0.46      0.46 o 
   0  -6  12       23.31       22.19      1.43 o 
   1  -6  12       13.96       14.61      0.96 o 
   2  -6  12        7.49        7.85      0.62 o 
   3  -6  12        0.58        0.05      0.54 o 
   4  -6  12        1.41        1.87      0.69 o 
  -4  -5  12        7.03        4.49      1.49 o 
  -3  -5  12        0.22       -0.34      0.57 o 
  -2  -5  12        0.00       -0.54      0.54 o 
  -1  -5  12        0.03       -0.40      0.53 o 
   0  -5  12        0.26        0.21      0.62 o 
   1  -5  12       17.91       16.82      0.95 o 
   2  -5  12       18.77       18.85      1.46 o 
   3  -5  12        0.91        1.64      0.58 o 
   4  -5  12        1.71        1.94      0.60 o 
  -4  -4  12        0.16        0.52      0.76 o 
  -3  -4  12        2.58        3.39      1.06 o 
  -2  -4  12        0.12       -0.51      0.51 o 
  -1  -4  12       19.19       17.58      1.27 o 
   0  -4  12        0.98        0.05      0.37 o 
   1  -4  12        2.91        1.47      0.62 o 
   2  -4  12       13.97       15.16      0.84 o 
   3  -4  12       10.69       10.28      0.89 o 
   4  -4  12        0.02       -0.02      0.47 o 
  -4  -3  12        3.26        2.69      0.72 o 
  -3  -3  12       18.98       20.22      1.89 o 
  -2  -3  12       34.17       34.96      1.48 o 
  -1  -3  12        0.39        1.26      0.53 o 
   0  -3  12        3.34        2.83      0.47 o 
   1  -3  12       14.55       11.83      0.94 o 
   2  -3  12       36.39       35.82      1.11 o 
   3  -3  12       12.42       13.50      1.15 o 
   4  -3  12        1.11        1.07      0.56 o 
  -4  -2  12        5.95        5.54      0.85 o 
  -3  -2  12        3.27        2.46      0.65 o 
  -2  -2  12        3.94        4.31      0.55 o 
  -1  -2  12        0.33        0.18      0.46 o 
   0  -2  12       23.50       22.24      1.10 o 
   1  -2  12        0.07       -0.42      0.43 o 
   2  -2  12        0.40       -0.34      0.34 o 
   3  -2  12       18.60       19.12      1.54 o 
   4  -2  12        1.41        2.01      0.53 o 
  -4  -1  12        3.06        3.76      1.10 o 
  -3  -1  12       19.39       22.37      1.31 o 
  -2  -1  12        4.13        4.20      0.57 o 
  -1  -1  12        9.85        8.72      1.06 o 
   0  -1  12        2.33        1.99      0.46 o 
   1  -1  12       28.75       25.11      1.14 o 
   2  -1  12       21.88       19.19      0.87 o 
   3  -1  12        0.96        0.97      0.47 o 
   4  -1  12        0.36        0.59      0.47 o 
  -5   0  12        7.29        7.96      1.18 o 
  -4   0  12        0.20       -0.21      0.54 o 
  -3   0  12        0.26        0.56      0.50 o 
  -2   0  12       10.30       10.61      0.72 o 
  -1   0  12       35.44       37.06      1.41 o 
   0   0  12       32.05       34.24      1.36 o 
   1   0  12        3.92        2.34      0.66 o 
   2   0  12        0.16       -0.33      0.40 o 
   3   0  12        4.72        4.85      0.72 o 
   4   0  12        0.92        1.00      0.58 o 
  -5   1  12        3.17        2.61      2.08 o 
  -4   1  12        0.00        0.19      0.51 o 
  -3   1  12        0.23        0.31      0.47 o 
  -2   1  12        0.33       -0.32      0.34 o 
  -1   1  12       31.65       31.57      1.32 o 
   0   1  12       37.25       39.62      1.45 o 
   1   1  12      114.61      111.13      2.86 o 
   2   1  12        8.83        7.75      0.75 o 
   3   1  12       28.88       30.93      1.91 o 
   4   1  12        3.90        1.85      0.64 o 
  -5   2  12        0.04       -0.19      0.71 o 
  -4   2  12        1.31        1.57      1.19 o 
  -3   2  12        0.25       -0.43      0.43 o 
  -2   2  12        3.87        3.05      0.49 o 
  -1   2  12        0.32       -0.03      0.69 o 
   0   2  12       25.51       26.71      2.01 o 
   1   2  12        2.71        3.55      0.71 o 
   2   2  12       10.03        8.98      0.81 o 
   3   2  12        0.22        0.64      0.55 o 
   4   2  12        0.29        0.71      0.68 o 
  -5   3  12        0.89        0.59      1.19 o 
  -4   3  12        0.16        0.21      0.60 o 
  -3   3  12        0.03        0.37      0.60 o 
  -2   3  12        9.11        7.85      0.78 o 
  -1   3  12       11.45       10.36      0.82 o 
   0   3  12        2.45        2.45      0.55 o 
   1   3  12       26.19       23.84      1.37 o 
   2   3  12       15.61       13.92      1.00 o 
   3   3  12       10.82       11.52      1.57 o 
   4   3  12        0.04       -0.28      1.08 o 
  -4   4  12        0.10        0.62      0.74 o 
  -3   4  12        0.75        0.70      0.51 o 
  -2   4  12       13.72       13.67      1.54 o 
  -1   4  12        2.79        2.79      0.56 o 
   0   4  12        0.09       -0.42      0.42 o 
   1   4  12        0.46        0.18      0.57 o 
   2   4  12        5.13        3.24      0.62 o 
   3   4  12        6.71        5.84      1.41 o 
  -4   5  12       19.55       21.97      5.95 o 
  -3   5  12        6.76        7.56      0.78 o 
  -2   5  12        0.03        0.01      0.63 o 
  -1   5  12        9.73       10.28      0.86 o 
   0   5  12        1.49        1.08      0.52 o 
   1   5  12        0.48        0.51      0.75 o 
   2   5  12        0.07        0.09      1.04 o 
   3   5  12        5.10        5.45      0.77 o 
  -4   6  12        1.58        1.34      0.82 o 
  -3   6  12       15.28       15.77      1.11 o 
  -2   6  12        0.28        1.11      0.67 o 
  -1   6  12        0.00        0.27      0.60 o 
   0   6  12        3.72        5.37      0.70 o 
   1   6  12        1.07        0.16      0.64 o 
   2   6  12        9.20       11.11      1.50 o 
   3   6  12        1.48        2.99      1.14 o 
  -4   7  12        0.95       -0.68      0.68 o 
  -3   7  12        0.57        0.47      0.71 o 
  -2   7  12        1.65        1.19      0.71 o 
  -1   7  12        1.08        0.79      0.63 o 
   0   7  12       14.15       14.96      1.24 o 
   1   7  12        0.07        0.41      0.89 o 
   2   7  12        1.57        0.67      1.34 o 
  -3   8  12        0.23        0.00      0.74 o 
  -2   8  12        0.34        0.50      1.04 o 
  -1   8  12        5.13        4.64      1.11 o 
   0   8  12        3.30        2.81      0.97 o 
   1   8  12        1.88        2.53      1.93 o 
  -2   9  12        1.10        0.89      0.74 o 
  -1   9  12        0.94        1.32      0.97 o 
   0   9  12        5.00        6.84      1.04 o 
   0  -9  13        8.92        9.10      0.84 o 
   1  -9  13       10.75        7.36      0.99 o 
  -1  -8  13        1.99        2.61      0.75 o 
   0  -8  13        2.87        2.46      0.60 o 
   1  -8  13        7.92        8.07      1.02 o 
   2  -8  13        0.01       -0.31      0.51 o 
  -2  -7  13        4.58        4.64      1.09 o 
  -1  -7  13       15.30       19.85      1.74 o 
   0  -7  13        0.00       -0.29      0.50 o 
   1  -7  13        1.80       -0.45      0.87 o 
   2  -7  13        5.72        6.41      1.07 o 
   3  -7  13        2.26        1.71      0.64 o 
  -3  -6  13        0.00       -0.21      0.74 o 
  -2  -6  13        0.09       -0.80      1.07 o 
  -1  -6  13        1.33       -0.14      0.59 o 
   0  -6  13        3.47        2.84      0.61 o 
   1  -6  13        1.42        1.19      0.68 o 
   2  -6  13        3.72        2.79      0.77 o 
   3  -6  13        0.41        0.13      0.62 o 
  -3  -5  13        7.40        6.58      0.88 o 
  -2  -5  13       12.08       12.49      1.12 o 
  -1  -5  13        5.06        1.92      1.37 o 
   0  -5  13       24.37       26.39      1.13 o 
   1  -5  13        0.01       -0.59      0.59 o 
   2  -5  13        0.67        0.84      0.63 o 
   3  -5  13        1.82        2.68      0.61 o 
  -3  -4  13        2.45        2.25      0.78 o 
  -2  -4  13        5.32        5.45      0.82 o 
  -1  -4  13        2.28        3.07      0.68 o 
   0  -4  13       12.20       10.95      0.89 o 
   1  -4  13       12.85       13.86      1.08 o 
   2  -4  13       12.74       11.82      0.75 o 
   3  -4  13        7.82        5.48      0.67 o 
   4  -4  13       10.34       12.03      1.67 o 
  -4  -3  13        0.10       -0.63      0.63 o 
  -3  -3  13        0.84        1.55      0.52 o 
  -2  -3  13        2.62        1.24      0.63 o 
  -1  -3  13       54.44       63.61      2.00 o 
   0  -3  13        1.39        1.18      0.56 o 
   1  -3  13        7.50        5.41      0.82 o 
   2  -3  13        8.53        8.87      0.65 o 
   3  -3  13        0.71        1.10      0.54 o 
   4  -3  13        4.91        2.78      0.63 o 
  -4  -2  13        2.15        1.58      0.70 o 
  -3  -2  13        1.77        1.48      0.51 o 
  -2  -2  13        5.08        4.70      0.73 o 
  -1  -2  13        1.70        1.43      0.86 o 
   0  -2  13        8.78        8.92      0.79 o 
   1  -2  13        0.15       -0.24      0.58 o 
   2  -2  13       10.03        8.93      0.65 o 
   3  -2  13        0.11       -0.06      0.45 o 
   4  -2  13        0.34        0.85      0.58 o 
  -4  -1  13        0.48        0.59      0.64 o 
  -3  -1  13        7.51        8.95      0.78 o 
  -2  -1  13        0.27       -0.33      0.51 o 
  -1  -1  13       10.49       10.60      0.93 o 
   0  -1  13        1.61        2.02      0.58 o 
   1  -1  13       13.04       11.82      2.45 o 
   2  -1  13        2.46        1.63      0.58 o 
   3  -1  13        0.18        0.37      0.56 o 
   4  -1  13        0.19        0.09      0.66 o 
  -4   0  13        0.00       -0.54      0.54 o 
  -3   0  13        1.80        0.50      0.49 o 
  -2   0  13       14.29       12.94      0.97 o 
  -1   0  13        7.24        5.60      1.07 o 
   0   0  13      111.08      115.31      2.78 o 
   1   0  13        2.08        1.94      0.85 o 
   2   0  13        0.62        0.04      0.49 o 
   3   0  13        2.51        1.53      0.92 o 
   4   0  13        0.11        0.02      0.87 o 
  -4   1  13        1.09        0.77      0.74 o 
  -3   1  13        0.46        0.12      0.58 o 
  -2   1  13        7.04        6.73      0.92 o 
  -1   1  13        8.37        7.71      0.77 o 
   0   1  13       67.12       67.45      2.00 o 
   1   1  13        5.09        6.16      1.14 o 
   2   1  13       14.61       17.12      1.75 o 
   3   1  13        1.23        1.25      0.63 o 
  -4   2  13        6.90        7.61      1.26 o 
  -3   2  13        4.25        3.67      0.58 o 
  -2   2  13        2.78        2.76      0.60 o 
  -1   2  13        0.37        0.06      0.47 o 
   0   2  13        0.03       -0.16      0.66 o 
   1   2  13        7.62        7.88      1.25 o 
   2   2  13       13.53       10.95      0.90 o 
   3   2  13       18.30       18.37      1.18 o 
  -4   3  13       13.82       21.56      1.75 o 
  -3   3  13        1.79        1.90      0.57 o 
  -2   3  13        1.43        0.95      0.53 o 
  -1   3  13       10.60        9.70      0.87 o 
   0   3  13        6.45        5.82      0.87 o 
   1   3  13        1.15        0.89      1.11 o 
   2   3  13       17.24       18.29      1.40 o 
   3   3  13        2.90        1.50      0.71 o 
  -4   4  13        1.71        2.38      0.96 o 
  -3   4  13        0.32        0.49      0.56 o 
  -2   4  13        1.23        1.17      0.71 o 
  -1   4  13        1.91        1.07      0.54 o 
   0   4  13        0.25       -0.43      0.43 o 
   1   4  13        2.18        1.01      0.78 o 
   2   4  13       18.19       18.18      1.39 o 
   3   4  13        1.09        0.93      0.58 o 
  -3   5  13        0.19        1.14      0.78 o 
  -2   5  13        0.24       -0.30      0.60 o 
  -1   5  13       13.13       12.27      1.15 o 
   0   5  13        0.25       -0.45      0.45 o 
   1   5  13        0.00       -0.35      0.78 o 
   2   5  13        7.77       12.07      1.52 o 
  -3   6  13       18.62       23.98      1.75 o 
  -2   6  13        2.54        1.37      0.74 o 
  -1   6  13       11.58       11.34      1.18 o 
   0   6  13        1.15        2.02      0.74 o 
   1   6  13        0.13       -0.82      0.82 o 
   2   6  13        0.94        0.65      1.19 o 
  -3   7  13        7.64        8.92      2.08 o 
  -2   7  13        0.48        0.42      0.71 o 
  -1   7  13        8.61        8.77      1.13 o 
   0   7  13        2.79        3.10      0.97 o 
  -2   8  13        0.33       -1.04      1.19 o 
  -1   8  13        1.23        2.56      0.85 o 
   0   8  13        0.04       -0.30      0.74 o 
  -1  -7  14        0.44       -0.26      0.66 o 
   0  -7  14        0.32       -0.31      0.56 o 
   1  -7  14        0.56        0.63      0.76 o 
  -2  -6  14        2.13        1.55      1.07 o 
  -1  -6  14        6.79        7.17      0.95 o 
   0  -6  14        0.22       -0.40      0.51 o 
   1  -6  14        1.17        0.55      0.72 o 
   2  -6  14        2.37        1.95      0.76 o 
  -2  -5  14        6.11        4.64      0.85 o 
  -1  -5  14        5.12        6.70      0.88 o 
   0  -5  14        4.87        4.26      1.62 o 
   1  -5  14        5.26        4.59      0.88 o 
   2  -5  14        0.00        0.11      0.71 o 
  -2  -4  14        5.17        4.68      0.96 o 
  -1  -4  14        6.74        6.36      0.83 o 
   0  -4  14        0.00       -0.49      0.55 o 
   1  -4  14       10.52        9.94      1.00 o 
   2  -4  14        0.03        0.03      0.67 o 
   3  -4  14        0.20       -0.45      0.52 o 
  -3  -3  14        1.82        1.49      0.69 o 
  -2  -3  14       13.91       12.65      1.16 o 
  -1  -3  14       15.93       18.22      1.24 o 
   0  -3  14        1.39        1.22      0.57 o 
   1  -3  14        0.40        1.07      0.74 o 
   2  -3  14        0.01        0.11      0.88 o 
   3  -3  14        7.22        6.90      0.81 o 
  -3  -2  14        0.00       -0.53      0.59 o 
  -2  -2  14        2.65        2.43      0.72 o 
  -1  -2  14        4.36        5.18      0.77 o 
   0  -2  14        5.59        3.97      0.75 o 
   1  -2  14       20.85       20.87      2.68 o 
   2  -2  14        2.27        1.12      0.72 o 
   3  -2  14        0.94        0.63      0.55 o 
  -3  -1  14        2.92        2.33      0.69 o 
  -2  -1  14        6.02        6.50      0.85 o 
  -1  -1  14        6.11        4.47      0.87 o 
   0  -1  14       26.07       28.05      1.39 o 
   1  -1  14        0.20        1.31      0.96 o 
   2  -1  14        1.30        1.20      1.71 o 
   3  -1  14        2.43        1.54      0.62 o 
  -3   0  14        1.93        1.21      0.64 o 
  -2   0  14        4.20        3.63      0.71 o 
  -1   0  14       12.71       10.90      0.95 o 
   0   0  14       12.58       10.94      0.95 o 
   1   0  14       14.58       12.51      2.38 o 
   2   0  14        0.94       -0.85      0.85 o 
   3   0  14        1.88        2.30      0.66 o 
  -3   1  14        4.53        3.48      0.72 o 
  -2   1  14        5.67        5.68      0.82 o 
  -1   1  14        0.10        0.31      0.53 o 
   0   1  14       38.29       42.19      1.58 o 
   1   1  14        4.94        6.75      1.18 o 
   2   1  14        4.63        6.24      1.25 o 
   3   1  14       10.70        9.20      0.95 o 
  -3   2  14        0.02       -0.38      0.71 o 
  -2   2  14        0.77        0.70      0.56 o 
  -1   2  14        4.38        2.94      0.64 o 
   0   2  14       13.71       13.63      0.99 o 
   1   2  14        0.02       -1.03      1.26 o 
   2   2  14       16.90       19.41      1.89 o 
  -3   3  14        0.03       -0.74      0.74 o 
  -2   3  14        0.30        0.55      0.59 o 
  -1   3  14        1.13        1.50      0.60 o 
   0   3  14        1.97        1.28      0.58 o 
   1   3  14        1.52        2.01      0.95 o 
   2   3  14        0.18       -0.13      0.93 o 
  -3   4  14        3.48        4.52      0.99 o 
  -2   4  14       10.77       12.47      1.29 o 
  -1   4  14        0.00        0.11      0.54 o 
   0   4  14        1.00       -0.07      0.89 o 
   1   4  14        1.85        1.21      0.93 o 
   2   4  14        2.55        2.55      0.87 o 
  -2   5  14        1.20       -0.17      0.89 o 
  -1   5  14        0.75       -0.54      0.65 o 
   0   5  14        1.53        1.04      1.12 o 
   1   5  14        0.22       -0.90      0.97 o 
  -2   6  14        3.07        2.70      0.88 o 
  -1   6  14        1.23        1.17      0.65 o 
   0   6  14        1.14        0.35      0.65 o 
   0  -5  15        1.82        1.02      0.67 o 
   1  -5  15        4.75        6.22      1.90 o 
  -1  -4  15        0.93        0.11      1.17 o 
   0  -4  15        3.72        2.65      0.95 o 
   1  -4  15        0.57        1.09      1.56 o 
  -2  -3  15        0.01       -0.03      0.64 o 
  -1  -3  15        0.67        0.13      0.65 o 
   0  -3  15        0.54       -0.25      0.59 o 
   1  -3  15        0.79        1.66      0.99 o 
   2  -3  15        1.44        0.46      0.80 o 
  -2  -2  15        0.02       -0.07      0.63 o 
  -1  -2  15        0.39        0.61      0.70 o 
   0  -2  15        4.43        2.79      0.68 o 
   1  -2  15        2.89        1.96      0.99 o 
   2  -2  15        0.96        0.15      0.99 o 
  -2  -1  15        4.94        4.85      0.77 o 
  -1  -1  15        2.99        2.10      0.94 o 
   0  -1  15        0.04        0.56      0.59 o 
   1  -1  15        7.42        6.53      1.29 o 
   2  -1  15        6.32        5.21      1.25 o 
  -2   0  15        2.29        1.79      0.69 o 
  -1   0  15        3.14        2.40      0.72 o 
   0   0  15        4.09        2.97      0.66 o 
   1   0  15       10.21        7.27      1.39 o 
   2   0  15        3.36        2.51      1.10 o 
  -2   1  15        2.46        3.97      0.75 o 
  -1   1  15       15.33       13.45      1.35 o 
   0   1  15        1.97        1.58      0.68 o 
   1   1  15        2.81        0.86      0.99 o 
  -2   2  15        3.75        3.61      0.74 o 
  -1   2  15        3.55        2.70      0.71 o 
   0   2  15        2.95        1.73      0.69 o 
   1   2  15        0.67        1.49      1.56 o 
  -2   3  15        0.01       -0.09      0.74 o 
  -1   3  15        2.06        1.24      0.63 o 
   0   3  15        0.49       -0.62      0.62 o 
   1   3  15        0.08       -0.58      0.82 o 
  -1   4  15        0.12        0.04      0.71 o 
   0   4  15        1.02        0.73      0.63 o 
                                                 
