# Supplementary material for: Steric repulsion and supra­molecular assemblies via a two-dimensional plate by C—H⋯O hydrogen bonds in two closely related 2-(benzo­furan-2-yl)-2-oxoethyl benzoates
Source: Acta Crystallogr E Crystallogr Commun. 2017 Jul 21;73(Pt 8):1227–31. doi: 10.1107/S2056989017010556 (PMC5598854; doi:10.1107/S2056989017010556)
Supplement: Supplementary file 3 [file e-73-01227-IIsup3.hkl]

# 
# h,k,l, Fc-squared, Fo-squared, sigma(Fo-squared) and status flag 
# 
data_II
_shelx_title ' mo_bzf9a_0m in P-1 (100K)' 
_shelx_refln_list_code          4 
_shelx_F_calc_maximum      151.42 
_exptl_crystal_F_000       324.00 
_reflns_d_resolution_high  0.7058 
 
loop_ 
 _symmetry_equiv_pos_as_xyz 
 'x, y, z' 
 '-x, -y, -z' 
 
_cell_length_a     7.4094 
_cell_length_b     9.7566 
_cell_length_c    10.5832 
_cell_angle_alpha  83.430 
_cell_angle_beta   71.808 
_cell_angle_gamma  87.265 
 
_shelx_F_squared_multiplier     1.000 
 
loop_ 
 _refln_index_h 
 _refln_index_k 
 _refln_index_l 
 _refln_F_squared_calc 
 _refln_F_squared_meas 
 _refln_F_squared_sigma 
 _refln_observed_status 
   1   0   0       81.46       80.99      1.17 o 
   2   0   0      798.25      748.83     11.04 o 
   3   0   0        5.33        3.59      0.25 o 
   4   0   0       45.70       50.82      1.04 o 
   5   0   0      409.78      451.87      6.13 o 
   6   0   0       26.80       24.85      0.96 o 
   7   0   0      185.70      182.93      3.99 o 
   8   0   0        0.01        0.80      0.62 o 
   9   0   0        5.52        3.01      0.93 o 
  -9   1   0       32.25       36.70      2.41 o 
  -8   1   0        0.02        0.01      0.68 o 
  -7   1   0      222.07      222.13      4.65 o 
  -6   1   0       21.53       18.54      0.85 o 
  -5   1   0      152.39      165.46      2.52 o 
  -4   1   0        6.87        9.23      0.45 o 
  -3   1   0      237.96      216.42      2.90 o 
  -2   1   0        8.69        4.86      0.24 o 
  -1   1   0        7.85        7.16      0.25 o 
   0   1   0      793.35      776.85      9.87 o 
   1   1   0     1151.20     1165.54     14.84 o 
   2   1   0     3930.10     3982.59     48.44 o 
   3   1   0      276.62      260.65      3.42 o 
   4   1   0       92.70      102.73      1.90 o 
   5   1   0      137.92      138.17      2.48 o 
   6   1   0       71.56       78.21      1.77 o 
   7   1   0       47.61       51.11      1.90 o 
   8   1   0       84.14       81.63      2.78 o 
   9   1   0      110.39      106.49      5.98 o 
  -9   2   0      110.85      115.62      4.86 o 
  -8   2   0        0.75        0.31      0.54 o 
  -7   2   0        1.88        1.01      0.53 o 
  -6   2   0      441.59      469.66      7.13 o 
  -5   2   0      188.04      167.84      2.70 o 
  -4   2   0      258.37      253.25      3.48 o 
  -3   2   0      246.34      256.73      3.87 o 
  -2   2   0      260.71      257.33      3.55 o 
  -1   2   0      857.28      852.54     12.00 o 
   0   2   0      457.57      435.47      5.93 o 
   1   2   0     1820.15     1933.96     26.94 o 
   2   2   0     1998.96     2098.72     27.97 o 
   3   2   0       19.43       21.33      1.10 o 
   4   2   0        0.10        0.09      0.19 o 
   5   2   0      207.70      220.23      4.56 o 
   6   2   0        4.36        3.58      0.53 o 
   7   2   0        0.48       -0.17      0.36 o 
   8   2   0       36.34       34.80      2.44 o 
   9   2   0       97.27       99.51      3.65 o 
  -9   3   0        0.60        0.66      0.81 o 
  -8   3   0        1.10        1.05      0.84 o 
  -7   3   0       41.43       40.48      2.01 o 
  -6   3   0      129.66      138.82      3.48 o 
  -5   3   0      121.64      117.75      2.30 o 
  -4   3   0        4.44        5.08      0.40 o 
  -3   3   0      864.53      971.90     15.09 o 
  -2   3   0      118.75      135.81      2.11 o 
  -1   3   0       17.84       15.72      0.47 o 
   0   3   0      561.26      578.95      8.31 o 
   1   3   0       68.59       73.36      1.30 o 
   2   3   0      129.61      123.19      2.12 o 
   3   3   0      261.64      290.68      4.51 o 
   4   3   0      105.58       98.45      1.78 o 
   5   3   0       22.15       23.35      1.00 o 
   6   3   0       69.02       70.95      2.06 o 
   7   3   0       79.60       88.20      2.71 o 
   8   3   0       21.51       17.67      1.67 o 
   9   3   0        2.25        3.04      0.92 o 
  -9   4   0       22.04       21.60      2.16 o 
  -8   4   0       53.22       56.71      2.88 o 
  -7   4   0       23.30       22.39      1.69 o 
  -6   4   0      111.20      101.72      3.12 o 
  -5   4   0        0.01       -0.02      0.30 o 
  -4   4   0        0.23       -0.08      0.25 o 
  -3   4   0       64.05       55.16      1.46 o 
  -2   4   0      181.78      178.56      2.99 o 
  -1   4   0        5.36        2.76      0.25 o 
   0   4   0      309.22      334.48      5.02 o 
   1   4   0       14.55       17.20      0.57 o 
   2   4   0        0.00        0.43      0.12 o 
   3   4   0     2340.53     2532.64     37.53 o 
   4   4   0       10.91       10.68      0.80 o 
   5   4   0       18.87       16.14      0.91 o 
   6   4   0        0.99        1.42      0.56 o 
   7   4   0       14.84       16.75      1.32 o 
   8   4   0        0.24        0.14      0.66 o 
   9   4   0       18.28       21.38      2.56 o 
  -9   5   0       14.22       16.16      1.86 o 
  -8   5   0        1.65        0.73      0.80 o 
  -7   5   0        4.60        7.04      0.97 o 
  -6   5   0       99.30       88.67      2.92 o 
  -5   5   0      155.43      163.48      4.63 o 
  -4   5   0       26.62       26.18      1.11 o 
  -3   5   0      305.32      326.97      5.53 o 
  -2   5   0      902.25      987.74     15.06 o 
  -1   5   0      140.54      144.99      2.49 o 
   0   5   0       59.68       64.95      1.55 o 
   1   5   0       27.02       23.50      0.78 o 
   2   5   0        0.05        0.08      0.16 o 
   3   5   0       27.99       35.97      1.11 o 
   4   5   0       10.50       14.24      0.87 o 
   5   5   0       33.95       31.62      1.52 o 
   6   5   0      111.05      107.53      3.66 o 
   7   5   0        0.29        0.02      0.58 o 
   8   5   0        8.07        6.46      1.02 o 
   9   5   0       47.83       42.86      2.83 o 
  -8   6   0        2.03        0.93      1.00 o 
  -7   6   0       95.00       90.65      3.24 o 
  -6   6   0       32.47       30.46      1.92 o 
  -5   6   0        7.17        9.93      1.08 o 
  -4   6   0      128.10      120.42      3.03 o 
  -3   6   0      598.04      597.59      9.57 o 
  -2   6   0       47.21       45.64      1.26 o 
  -1   6   0       18.55       13.01      0.63 o 
   0   6   0       14.33        7.91      0.63 o 
   1   6   0      187.48      187.00      3.35 o 
   2   6   0      131.36      132.05      2.54 o 
   3   6   0      196.68      197.59      3.90 o 
   4   6   0        3.19        2.27      0.57 o 
   5   6   0        2.90        1.94      0.60 o 
   6   6   0        2.97        3.06      0.70 o 
   7   6   0      102.91      111.50      3.59 o 
   8   6   0       87.03       92.10      4.12 o 
  -8   7   0        3.86        2.56      1.03 o 
  -7   7   0       14.97       16.70      1.60 o 
  -6   7   0        0.24        0.62      0.70 o 
  -5   7   0       10.91        8.81      1.38 o 
  -4   7   0        0.03        0.37      0.41 o 
  -3   7   0       21.26       20.64      1.18 o 
  -2   7   0       32.03       28.08      1.15 o 
  -1   7   0      358.45      337.03      5.66 o 
   0   7   0     1024.20     1079.88     16.52 o 
   1   7   0      139.57      165.89      3.13 o 
   2   7   0       17.75       19.34      0.97 o 
   3   7   0      114.90      117.25      2.99 o 
   4   7   0       33.92       33.29      1.68 o 
   5   7   0       23.45       22.25      1.61 o 
   6   7   0       19.51       16.16      1.41 o 
   7   7   0       23.55       25.40      2.06 o 
   8   7   0        9.20        8.03      1.31 o 
  -8   8   0       30.07       29.62      5.63 o 
  -7   8   0        1.79        2.26      1.07 o 
  -6   8   0       11.32       11.10      1.27 o 
  -5   8   0       50.85       52.11      2.62 o 
  -4   8   0       25.74       23.44      1.62 o 
  -3   8   0      655.78      662.40     11.53 o 
  -2   8   0      270.17      263.45      5.21 o 
  -1   8   0      313.22      319.46      6.03 o 
   0   8   0      300.56      285.12      5.02 o 
   1   8   0        0.02        0.12      0.45 o 
   2   8   0       14.10       12.20      1.00 o 
   3   8   0       16.24       15.74      1.16 o 
   4   8   0        5.12        3.59      0.88 o 
   5   8   0        0.16        0.51      0.64 o 
   6   8   0       11.43       10.29      1.19 o 
   7   8   0        0.04       -0.70      0.70 o 
   8   8   0        2.99        1.93      1.15 o 
  -7   9   0        0.01        0.44      0.95 o 
  -6   9   0        9.24        8.31      1.25 o 
  -5   9   0       18.07       17.15      1.86 o 
  -4   9   0        2.41        2.23      0.70 o 
  -3   9   0      276.07      285.65      5.79 o 
  -2   9   0       13.24       13.52      1.15 o 
  -1   9   0      118.34      120.77      3.20 o 
   0   9   0       27.61       25.49      1.45 o 
   1   9   0      238.16      249.64      5.78 o 
   2   9   0       67.01       62.54      2.71 o 
   3   9   0       72.47       75.69      2.49 o 
   4   9   0       35.71       32.17      2.25 o 
   5   9   0       17.89       13.83      1.50 o 
   6   9   0       35.84       42.48      2.47 o 
   7   9   0        7.55        4.18      1.10 o 
  -6  10   0       17.45       16.80      1.74 o 
  -5  10   0        0.01       -0.20      0.63 o 
  -4  10   0        0.47        0.04      0.58 o 
  -3  10   0       78.77       75.52      2.86 o 
  -2  10   0       66.59       65.99      2.41 o 
  -1  10   0      281.63      292.49      6.31 o 
   0  10   0       46.41       49.32      2.81 o 
   1  10   0       70.27       74.80      3.17 o 
   2  10   0       80.45       78.15      2.99 o 
   3  10   0        1.33       -0.23      0.87 o 
   4  10   0       12.31       12.49      1.49 o 
   5  10   0       17.65       21.46      2.02 o 
   6  10   0       17.81       13.65      1.74 o 
  -5  11   0        0.04        0.54      0.75 o 
  -4  11   0       17.37       19.27      1.84 o 
  -3  11   0       56.75       64.51      3.35 o 
  -2  11   0        3.90        6.15      1.00 o 
  -1  11   0       64.85       70.81      3.71 o 
   0  11   0        3.38        2.12      1.22 o 
   1  11   0        0.00       -0.59      1.05 o 
   2  11   0       22.93       16.60      2.02 o 
   3  11   0       72.43       69.16      2.82 o 
   4  11   0       37.69       39.04      2.61 o 
   5  11   0        6.37        4.35      1.66 o 
   6  11   0        5.44        3.67      1.36 o 
  -4  12   0        1.47        1.56      1.43 o 
  -3  12   0       33.99       36.07      2.93 o 
  -2  12   0       29.95       31.68      2.81 o 
  -1  12   0       47.55       48.82      3.53 o 
   0  12   0       90.59       91.91      4.40 o 
   1  12   0        0.02       -1.16      1.40 o 
   2  12   0       82.77       88.21      4.82 o 
   3  12   0       13.29        9.48      1.81 o 
   4  12   0       80.07       81.35      4.37 o 
  -3  13   0        9.22        7.20      3.74 o 
  -2  13   0       17.57       15.88      2.57 o 
  -1  13   0        3.22        3.78      1.46 o 
   0  13   0       38.21       36.83      3.08 o 
   1  13   0       68.21       60.85      5.96 o 
   2  13   0        1.32        1.79      2.44 o 
   3  13   0        9.74       12.03      4.24 o 
  -2 -13   1        7.88        6.17      1.83 o 
  -1 -13   1       57.46       67.11      4.31 o 
   0 -13   1      123.18      140.46      5.75 o 
   1 -13   1        5.59        3.32      1.88 o 
   2 -13   1        3.26        4.95      2.29 o 
   3 -13   1        1.13        0.41      2.28 o 
  -4 -12   1        6.02        6.54      1.62 o 
  -3 -12   1        9.16        4.45      1.46 o 
  -2 -12   1       23.75       25.66      4.29 o 
  -1 -12   1       19.93       22.57      2.41 o 
   0 -12   1       27.75       25.87      2.57 o 
   1 -12   1       14.59       14.19      1.98 o 
   2 -12   1       44.17       46.39      3.91 o 
   3 -12   1       11.45       13.91      1.90 o 
   4 -12   1        9.02       10.61      1.85 o 
  -5 -11   1        1.09        0.27      1.11 o 
  -4 -11   1       22.60       20.19      1.90 o 
  -3 -11   1        9.76        8.19      1.21 o 
  -2 -11   1       98.48      100.38      4.97 o 
  -1 -11   1       30.54       33.19      3.20 o 
   0 -11   1      194.39      221.52      7.11 o 
   1 -11   1        0.11       -1.05      1.28 o 
   2 -11   1      252.10      267.96      7.26 o 
   3 -11   1        1.15        0.33      0.77 o 
   4 -11   1        2.96        1.10      0.76 o 
   5 -11   1       32.05       30.65      2.39 o 
  -6 -10   1        0.98        0.56      1.02 o 
  -5 -10   1        4.84        3.56      1.11 o 
  -4 -10   1        0.03       -0.80      1.11 o 
  -3 -10   1        0.36       -0.67      0.67 o 
  -2 -10   1        5.39        6.45      0.95 o 
  -1 -10   1        1.29       -0.01      0.82 o 
   0 -10   1        2.67        1.75      0.94 o 
   1 -10   1       24.63       25.66      1.79 o 
   2 -10   1      104.53      112.02      3.21 o 
   3 -10   1       23.17       19.90      1.59 o 
   4 -10   1       20.82       24.55      1.87 o 
   5 -10   1       58.55       62.82      3.69 o 
   6 -10   1        5.14        5.16      1.08 o 
  -7  -9   1        2.58        1.80      0.98 o 
  -6  -9   1        0.78        0.06      1.09 o 
  -5  -9   1       32.31       28.55      2.15 o 
  -4  -9   1       77.84       64.80      3.01 o 
  -3  -9   1       33.12       31.55      3.24 o 
  -2  -9   1       53.10       52.20      2.13 o 
  -1  -9   1       96.51       96.78      2.98 o 
   0  -9   1       24.48       19.15      1.28 o 
   1  -9   1      108.56      103.00      2.89 o 
   2  -9   1       33.40       32.06      1.61 o 
   3  -9   1       78.31       77.70      2.57 o 
   4  -9   1       21.21       16.24      1.48 o 
   5  -9   1        1.18        1.10      0.68 o 
   6  -9   1       10.70       11.29      1.36 o 
   7  -9   1        0.83        1.41      1.30 o 
  -7  -8   1        1.14        1.70      1.26 o 
  -6  -8   1        3.73        2.62      1.00 o 
  -5  -8   1        2.62        1.02      0.82 o 
  -4  -8   1       26.88       25.03      1.60 o 
  -3  -8   1      105.66       94.64      2.75 o 
  -2  -8   1        0.08       -0.29      0.39 o 
  -1  -8   1        3.74        3.70      0.56 o 
   0  -8   1      113.03      108.46      2.39 o 
   1  -8   1       54.20       50.95      1.68 o 
   2  -8   1     1793.17     1850.10     29.76 o 
   3  -8   1       52.41       56.98      2.01 o 
   4  -8   1        9.95       11.20      1.21 o 
   5  -8   1       21.46       22.91      1.68 o 
   6  -8   1       40.58       40.67      2.44 o 
   7  -8   1        6.34        7.72      1.24 o 
   8  -8   1       40.16       37.38      3.45 o 
  -8  -7   1       11.75       13.45      1.68 o 
  -7  -7   1      157.42      166.14      4.96 o 
  -6  -7   1        2.61        2.47      0.81 o 
  -5  -7   1        0.08       -0.03      0.52 o 
  -4  -7   1       19.66       20.18      1.38 o 
  -3  -7   1       16.07       14.07      0.99 o 
  -2  -7   1        8.30        3.80      0.72 o 
  -1  -7   1       22.76       20.23      0.97 o 
   0  -7   1       17.13       21.66      0.93 o 
   1  -7   1      593.64      622.80      9.36 o 
   2  -7   1       49.73       47.68      1.43 o 
   3  -7   1      229.22      224.81      4.22 o 
   4  -7   1      259.38      268.24      6.21 o 
   5  -7   1       53.39       49.21      2.42 o 
   6  -7   1       23.36       24.83      1.79 o 
   7  -7   1       17.41       16.87      1.63 o 
   8  -7   1        1.13        0.94      0.99 o 
  -8  -6   1       59.29       64.51      3.30 o 
  -7  -6   1       94.86       98.14      4.46 o 
  -6  -6   1       14.36       11.70      1.61 o 
  -5  -6   1        0.66       -0.30      0.38 o 
  -4  -6   1      832.07      880.73     14.80 o 
  -3  -6   1       53.08       53.45      1.66 o 
  -2  -6   1        3.31        4.35      0.39 o 
  -1  -6   1      429.22      457.61      6.95 o 
   0  -6   1       14.99       17.39      0.83 o 
   1  -6   1      118.53      110.87      2.09 o 
   2  -6   1      212.34      230.60      4.34 o 
   3  -6   1      139.86      127.14      2.82 o 
   4  -6   1       13.13       11.08      0.82 o 
   5  -6   1       86.45       84.55      3.04 o 
   6  -6   1       11.51       11.56      1.32 o 
   7  -6   1       19.77       21.65      1.70 o 
   8  -6   1        0.53        0.67      0.82 o 
   9  -6   1       31.04       26.58      3.79 o 
  -9  -5   1       37.58       38.14      8.05 o 
  -8  -5   1       18.59       20.53      1.73 o 
  -7  -5   1       20.17       21.40      1.85 o 
  -6  -5   1       78.28       85.53      2.68 o 
  -5  -5   1        2.00        2.09      0.56 o 
  -4  -5   1       70.31       77.14      2.63 o 
  -3  -5   1      105.87      117.77      2.50 o 
  -2  -5   1      191.86      213.15      3.49 o 
  -1  -5   1      183.61      208.48      3.39 o 
   0  -5   1       14.35       19.51      0.67 o 
   1  -5   1      171.69      159.46      2.70 o 
   2  -5   1       20.18       11.82      0.63 o 
   3  -5   1      210.55      228.36      4.03 o 
   4  -5   1      443.74      430.86      7.56 o 
   5  -5   1      278.93      277.02      6.20 o 
   6  -5   1       20.19       20.90      1.78 o 
   7  -5   1        1.23        0.40      0.67 o 
   8  -5   1       42.77       44.49      2.88 o 
   9  -5   1        4.16        2.27      1.03 o 
  -9  -4   1       81.43       90.42      4.88 o 
  -8  -4   1       12.92       16.09      1.50 o 
  -7  -4   1       28.44       25.43      1.63 o 
  -6  -4   1       57.33       63.84      2.21 o 
  -5  -4   1        0.74        0.85      0.49 o 
  -4  -4   1        2.70        1.14      0.33 o 
  -3  -4   1      562.80      604.45      8.96 o 
  -2  -4   1      651.66      723.72     10.51 o 
  -1  -4   1      391.21      439.70      6.86 o 
   0  -4   1       17.31       13.16      0.48 o 
   1  -4   1       91.61       97.99      1.57 o 
   2  -4   1        1.34        0.61      0.26 o 
   3  -4   1       46.31       46.23      1.19 o 
   4  -4   1       73.87       59.08      1.43 o 
   5  -4   1      642.19      695.00     12.66 o 
   6  -4   1       93.46       85.11      2.86 o 
   7  -4   1        1.22        1.01      0.60 o 
   8  -4   1        6.22        5.37      1.15 o 
   9  -4   1        3.05        3.47      1.21 o 
  -9  -3   1       26.28       25.09      2.07 o 
  -8  -3   1        1.70        0.36      0.60 o 
  -7  -3   1        7.13        8.62      1.03 o 
  -6  -3   1       32.15       30.56      1.41 o 
  -5  -3   1       17.46       15.32      0.90 o 
  -4  -3   1        1.74        1.09      0.27 o 
  -3  -3   1     1040.90     1150.61     16.47 o 
  -2  -3   1      135.50      134.71      2.26 o 
  -1  -3   1     8367.17     8892.83    143.02 o 
   0  -3   1      406.65      401.24      5.34 o 
   1  -3   1        0.86        0.91      0.17 o 
   2  -3   1       17.33       26.33      0.74 o 
   3  -3   1       19.43       20.52      0.61 o 
   4  -3   1      117.39      123.20      2.21 o 
   5  -3   1      186.42      180.40      3.51 o 
   6  -3   1      167.33      146.98      3.61 o 
   7  -3   1        0.01        0.88      0.57 o 
   8  -3   1        3.53        4.01      0.94 o 
   9  -3   1       23.15       22.15      2.40 o 
  -9  -2   1        3.70        3.80      0.93 o 
  -8  -2   1       65.22       67.04      3.15 o 
  -7  -2   1       75.64       78.12      2.36 o 
  -6  -2   1      167.63      181.15      3.45 o 
  -5  -2   1      135.56      147.69      2.64 o 
  -4  -2   1        9.59       10.21      0.53 o 
  -3  -2   1       83.65       83.30      1.51 o 
  -2  -2   1      283.29      320.99      4.43 o 
  -1  -2   1    22928.64    27767.20    704.28 o 
   0  -2   1      419.74      436.88      6.59 o 
   1  -2   1      549.70      506.22      7.22 o 
   2  -2   1        8.61       14.38      0.59 o 
   3  -2   1       19.66       16.14      0.59 o 
   4  -2   1      396.59      420.39      5.60 o 
   5  -2   1      169.16      171.06      2.56 o 
   6  -2   1      286.32      278.27      5.06 o 
   7  -2   1       63.60       60.43      2.36 o 
   8  -2   1       19.69       15.74      1.44 o 
   9  -2   1       85.25       94.90      4.16 o 
  10  -2   1       39.08       44.47      3.68 o 
  -9  -1   1        2.33        1.76      0.78 o 
  -8  -1   1      151.54      155.93      4.38 o 
  -7  -1   1       47.65       50.66      2.16 o 
  -6  -1   1      141.12      158.36      2.58 o 
  -5  -1   1        6.55        8.33      0.53 o 
  -4  -1   1      169.03      175.52      2.80 o 
  -3  -1   1      160.93      152.91      2.24 o 
  -2  -1   1      437.70      423.81      6.01 o 
  -1  -1   1     3805.08     3760.31     49.71 o 
   0  -1   1      523.08      524.24      7.04 o 
   1  -1   1     7670.22     8668.96    272.02 o 
   2  -1   1     3556.08     3655.81     56.78 o 
   3  -1   1      102.41      105.72      1.67 o 
   4  -1   1      482.47      514.03      6.97 o 
   5  -1   1       77.60       88.61      1.66 o 
   6  -1   1       35.08       41.82      1.39 o 
   7  -1   1       70.03       69.87      2.29 o 
   8  -1   1      401.25      408.22     10.55 o 
   9  -1   1       11.80       10.37      1.87 o 
  10  -1   1       30.91       32.06      2.40 o 
  -9   0   1        0.77        0.92      0.99 o 
  -8   0   1        0.02       -0.01      0.54 o 
  -7   0   1      190.77      207.28      3.90 o 
  -6   0   1      260.62      267.53      3.93 o 
  -5   0   1       18.48       11.84      0.61 o 
  -4   0   1       10.90        9.65      0.51 o 
  -3   0   1       53.44       46.81      1.05 o 
  -2   0   1      673.50      646.24      8.89 o 
  -1   0   1      392.53      403.23      5.09 o 
   0   0   1      238.19      226.78      3.25 o 
   1   0   1     1217.35     1183.38     18.42 o 
   2   0   1     4469.23     4422.93     64.73 o 
   3   0   1       88.00      106.92      1.55 o 
   4   0   1      455.20      492.60      6.45 o 
   5   0   1       18.79       22.60      0.80 o 
   6   0   1       42.58       43.21      1.25 o 
   7   0   1        7.55        8.08      0.85 o 
   8   0   1       43.18       39.58      2.24 o 
   9   0   1        1.38        2.23      1.03 o 
  10   0   1        1.06        0.78      1.02 o 
  -9   1   1        1.81        1.01      0.90 o 
  -8   1   1      132.62      132.66      4.03 o 
  -7   1   1        4.79        4.30      0.55 o 
  -6   1   1        5.17        4.73      0.48 o 
  -5   1   1        2.04        1.05      0.25 o 
  -4   1   1      248.90      249.36      3.60 o 
  -3   1   1      138.40      136.64      2.03 o 
  -2   1   1       14.00       12.75      0.46 o 
  -1   1   1      909.88      920.53     11.37 o 
   0   1   1      949.99      949.97     13.25 o 
   1   1   1      259.97      267.47      3.67 o 
   2   1   1     5758.33     6227.96    184.14 o 
   3   1   1     1266.06     1306.01     16.82 o 
   4   1   1       25.91       25.33      0.71 o 
   5   1   1      281.07      279.82      4.32 o 
   6   1   1        7.29        6.83      0.60 o 
   7   1   1       14.39       12.32      1.04 o 
   8   1   1      131.85      126.02      3.80 o 
   9   1   1       28.65       24.82      2.25 o 
  10   1   1        0.20        3.53      1.54 o 
  -9   2   1      122.20      121.25      4.47 o 
  -8   2   1        0.35       -0.05      0.64 o 
  -7   2   1       25.19       22.04      1.38 o 
  -6   2   1        8.62        6.45      0.51 o 
  -5   2   1       16.21       15.53      0.69 o 
  -4   2   1       12.13       16.15      0.62 o 
  -3   2   1      709.34      740.39      9.45 o 
  -2   2   1       53.30       62.61      1.34 o 
  -1   2   1      332.57      354.51      4.96 o 
   0   2   1     1545.67     1566.27     21.84 o 
   1   2   1      127.29      110.13      1.75 o 
   2   2   1      411.50      438.67      6.08 o 
   3   2   1        5.22       10.57      0.44 o 
   4   2   1      151.22      152.66      2.53 o 
   5   2   1       85.34      102.26      2.29 o 
   6   2   1       36.58       41.43      1.57 o 
   7   2   1        0.62        0.38      0.46 o 
   8   2   1        8.29        5.40      0.87 o 
   9   2   1        0.26        0.95      0.88 o 
  10   2   1       19.38       17.30      2.32 o 
  -9   3   1       67.36       71.33      3.45 o 
  -8   3   1       22.80       22.86      2.24 o 
  -7   3   1      172.30      174.32      4.35 o 
  -6   3   1       79.45       80.54      3.11 o 
  -5   3   1       54.57       52.06      1.28 o 
  -4   3   1       87.30       73.31      1.69 o 
  -3   3   1       85.94       96.97      1.94 o 
  -2   3   1        0.00        1.03      0.18 o 
  -1   3   1     1728.38     1866.47     24.92 o 
   0   3   1      774.16      797.86     11.35 o 
   1   3   1      311.23      306.73      4.80 o 
   2   3   1      372.49      362.87      6.06 o 
   3   3   1       15.14       17.54      0.74 o 
   4   3   1       56.39       57.63      1.43 o 
   5   3   1      167.87      173.61      3.89 o 
   6   3   1       37.96       35.17      1.48 o 
   7   3   1        0.88        0.74      0.48 o 
   8   3   1        0.06        0.79      0.80 o 
   9   3   1      100.45      103.97      3.78 o 
  -9   4   1        8.10        5.62      1.34 o 
  -8   4   1       19.38       14.60      1.44 o 
  -7   4   1        1.12        0.28      0.57 o 
  -6   4   1       26.73       24.29      1.74 o 
  -5   4   1      138.69      133.27      2.74 o 
  -4   4   1      475.81      496.07      7.22 o 
  -3   4   1      463.63      504.31      7.59 o 
  -2   4   1        0.19        0.00      0.14 o 
  -1   4   1      719.10      769.94     10.59 o 
   0   4   1      337.45      342.35      5.15 o 
   1   4   1        5.55        7.00      0.53 o 
   2   4   1       17.06       21.49      0.63 o 
   3   4   1      193.42      192.84      4.48 o 
   4   4   1       59.24       55.49      1.50 o 
   5   4   1       23.35       29.00      1.14 o 
   6   4   1      182.06      189.69      4.42 o 
   7   4   1       59.34       60.89      2.35 o 
   8   4   1        1.35        1.03      0.90 o 
   9   4   1        0.11        0.27      0.90 o 
  -9   5   1        0.01        0.66      1.23 o 
  -8   5   1        1.26        1.82      0.99 o 
  -7   5   1       10.52       12.55      1.58 o 
  -6   5   1       15.89       15.62      1.34 o 
  -5   5   1        6.05        3.69      0.79 o 
  -4   5   1       51.88       47.58      1.73 o 
  -3   5   1      214.68      236.70      4.22 o 
  -2   5   1       25.33       22.23      0.73 o 
  -1   5   1      522.58      579.27      8.54 o 
   0   5   1      191.58      226.30      3.81 o 
   1   5   1       38.49       36.42      0.95 o 
   2   5   1        2.55        2.38      0.30 o 
   3   5   1        4.34        4.75      0.53 o 
   4   5   1       80.11       81.99      2.02 o 
   5   5   1      147.37      141.47      3.14 o 
   6   5   1       94.97       99.45      2.82 o 
   7   5   1        8.10        7.74      1.01 o 
   8   5   1        2.47        1.57      0.80 o 
   9   5   1       11.17       11.10      2.13 o 
  -8   6   1       46.35       45.44      2.98 o 
  -7   6   1       28.03       24.56      1.88 o 
  -6   6   1       22.40       19.31      1.55 o 
  -5   6   1      115.81      100.70      4.04 o 
  -4   6   1      508.55      500.84      8.92 o 
  -3   6   1      174.47      171.64      3.63 o 
  -2   6   1      103.21      104.07      2.05 o 
  -1   6   1       15.19       12.85      0.65 o 
   0   6   1      131.05      124.10      2.39 o 
   1   6   1        0.75        0.56      0.24 o 
   2   6   1      164.92      181.52      3.54 o 
   3   6   1      124.61      121.49      2.68 o 
   4   6   1       36.58       37.90      1.41 o 
   5   6   1        7.02        5.89      0.76 o 
   6   6   1        9.64        9.68      1.04 o 
   7   6   1        2.13        0.95      0.68 o 
   8   6   1        0.08       -0.09      0.66 o 
   9   6   1      104.92      111.55      4.34 o 
  -8   7   1        5.09        2.91      1.05 o 
  -7   7   1        1.25        1.31      0.92 o 
  -6   7   1       79.31       84.10      3.08 o 
  -5   7   1        4.69        3.18      0.78 o 
  -4   7   1      487.57      461.33      8.44 o 
  -3   7   1       12.25       11.81      0.93 o 
  -2   7   1      509.42      489.13      8.62 o 
  -1   7   1      413.65      440.10      7.17 o 
   0   7   1       21.89       23.04      1.11 o 
   1   7   1      522.94      549.64      8.78 o 
   2   7   1      349.76      361.42      6.48 o 
   3   7   1      247.72      258.81      4.95 o 
   4   7   1        1.90        1.24      0.61 o 
   5   7   1       20.34       20.36      1.39 o 
   6   7   1       94.31       93.46      2.95 o 
   7   7   1       20.10       16.91      1.56 o 
   8   7   1       14.39       13.59      1.97 o 
  -7   8   1       27.19       23.12      2.16 o 
  -6   8   1        9.19        6.16      1.09 o 
  -5   8   1       11.82        9.24      1.13 o 
  -4   8   1      192.84      183.96      5.20 o 
  -3   8   1       48.27       55.29      1.98 o 
  -2   8   1      309.91      303.66      6.25 o 
  -1   8   1       58.35       48.83      1.75 o 
   0   8   1      647.20      658.05     10.48 o 
   1   8   1      137.76      151.48      3.03 o 
   2   8   1      233.56      239.71      4.71 o 
   3   8   1       53.36       50.35      2.00 o 
   4   8   1       29.63       32.09      1.73 o 
   5   8   1       15.75       13.30      1.27 o 
   6   8   1        0.07       -0.59      0.59 o 
   7   8   1        0.18       -0.64      0.70 o 
   8   8   1        4.03        2.08      1.14 o 
  -7   9   1       13.51       12.08      1.79 o 
  -6   9   1        5.55        5.82      1.12 o 
  -5   9   1        4.21        3.28      0.83 o 
  -4   9   1        6.93        4.45      0.89 o 
  -3   9   1      135.03      137.64      3.63 o 
  -2   9   1      190.08      178.78      4.27 o 
  -1   9   1      213.18      229.71      5.09 o 
   0   9   1      264.89      263.96      5.61 o 
   1   9   1      102.20      104.51      2.61 o 
   2   9   1       13.07       13.22      1.07 o 
   3   9   1      122.52      125.10      3.33 o 
   4   9   1        0.39       -0.62      0.62 o 
   5   9   1       52.31       52.97      2.56 o 
   6   9   1        2.39        0.75      0.71 o 
   7   9   1        7.58        6.64      1.56 o 
  -6  10   1        2.79        3.77      1.14 o 
  -5  10   1        8.37       10.82      1.43 o 
  -4  10   1        0.34        0.45      0.73 o 
  -3  10   1        0.10        0.49      0.54 o 
  -2  10   1       73.53       76.75      2.65 o 
  -1  10   1       13.80       15.71      1.24 o 
   0  10   1      182.17      183.93      4.87 o 
   1  10   1       38.49       35.74      2.39 o 
   2  10   1        3.92        3.47      0.97 o 
   3  10   1       89.30       86.99      2.92 o 
   4  10   1        0.00       -0.57      0.57 o 
   5  10   1        0.00       -1.25      1.25 o 
   6  10   1        7.23        4.80      1.55 o 
   7  10   1        8.19        8.65      1.64 o 
  -5  11   1        3.62        1.59      1.22 o 
  -4  11   1      129.46      146.77      4.96 o 
  -3  11   1       13.35       16.69      1.52 o 
  -2  11   1        0.08        0.32      0.89 o 
  -1  11   1       96.54      103.24      3.35 o 
   0  11   1       28.55       28.64      2.52 o 
   1  11   1        3.37        2.42      0.99 o 
   2  11   1        0.04        0.07      0.98 o 
   3  11   1       28.11       26.30      2.11 o 
   4  11   1       18.59       14.90      1.68 o 
   5  11   1        1.71        0.85      0.89 o 
   6  11   1       39.79       32.43      2.34 o 
  -4  12   1       56.06       64.52      4.03 o 
  -3  12   1       37.94       46.61      2.94 o 
  -2  12   1        4.72        4.40      1.43 o 
  -1  12   1      148.84      166.94      6.56 o 
   0  12   1       29.62       29.00      2.62 o 
   1  12   1        4.45        4.30      1.24 o 
   2  12   1       48.79       54.79      3.63 o 
   3  12   1        3.83        4.22      1.56 o 
   4  12   1        2.47        0.14      1.09 o 
   5  12   1       50.63       44.63      9.89 o 
  -2  13   1       20.84       21.74      2.33 o 
  -1  13   1        8.88       10.20      1.80 o 
   0  13   1       36.37       36.29      3.11 o 
   1  13   1       90.82      104.24      4.87 o 
   2  13   1        3.40        3.42      2.74 o 
   3  13   1       58.11       60.14      4.75 o 
  -1 -13   2       15.41       16.58      2.39 o 
   0 -13   2        1.09        1.11      1.38 o 
   1 -13   2       37.51       33.29      3.10 o 
   2 -13   2        4.14        2.27      2.32 o 
  -4 -12   2       14.03       15.80      2.62 o 
  -3 -12   2        0.94       -0.37      1.93 o 
  -2 -12   2       28.72       24.86      4.19 o 
  -1 -12   2        8.28        8.03      1.77 o 
   0 -12   2        1.28       -1.68      1.86 o 
   1 -12   2      169.30      198.99      7.23 o 
   2 -12   2       19.60       25.95      5.00 o 
   3 -12   2        8.07        9.42      1.68 o 
   4 -12   2       10.30       14.64      2.05 o 
  -5 -11   2        0.04       -0.87      2.05 o 
  -4 -11   2        1.59        1.06      2.20 o 
  -3 -11   2       19.19       17.27      1.84 o 
  -2 -11   2        8.82        3.59      1.35 o 
  -1 -11   2       39.30       41.40      4.40 o 
   0 -11   2       77.02       73.52      3.86 o 
   1 -11   2      101.41      104.11      4.39 o 
   2 -11   2        1.33        1.41      1.02 o 
   3 -11   2       29.49       27.80      3.26 o 
   4 -11   2       24.12       23.59      1.93 o 
   5 -11   2        3.58        2.76      0.97 o 
  -6 -10   2        2.31        3.34      1.55 o 
  -5 -10   2       17.56       11.67      2.10 o 
  -4 -10   2       27.06       26.58      3.62 o 
  -3 -10   2       25.67       21.62      1.73 o 
  -2 -10   2        3.06        1.98      0.92 o 
  -1 -10   2       19.46       21.90      1.83 o 
   0 -10   2       41.86       42.97      2.39 o 
   1 -10   2      301.84      311.73      7.59 o 
   2 -10   2        9.19        8.22      1.21 o 
   3 -10   2       28.50       33.89      2.08 o 
   4 -10   2       17.85       19.37      1.85 o 
   5 -10   2       12.16       14.41      1.60 o 
   6 -10   2       11.38       11.22      1.34 o 
  -6  -9   2        0.14        0.43      1.14 o 
  -5  -9   2      181.47      198.10      7.03 o 
  -4  -9   2       41.49       35.48      2.13 o 
  -3  -9   2        0.15        0.66      0.63 o 
  -2  -9   2       32.04       26.53      1.63 o 
  -1  -9   2       82.28       81.02      2.62 o 
   0  -9   2      190.01      198.93      4.57 o 
   1  -9   2       27.18       22.75      1.42 o 
   2  -9   2       49.07       54.23      2.08 o 
   3  -9   2      136.29      140.44      3.97 o 
   4  -9   2        1.85        1.38      0.65 o 
   5  -9   2        0.10        1.91      0.70 o 
   6  -9   2       29.78       26.85      2.06 o 
   7  -9   2        0.02        0.61      0.96 o 
  -7  -8   2        3.12        2.58      1.29 o 
  -6  -8   2        5.49        1.63      1.53 o 
  -5  -8   2      300.80      297.45     14.30 o 
  -4  -8   2       36.93       36.49      1.91 o 
  -3  -8   2       25.50       21.14      1.35 o 
  -2  -8   2        6.94        4.46      0.83 o 
  -1  -8   2       13.27        9.87      0.84 o 
   0  -8   2      165.54      153.15      3.34 o 
   1  -8   2        7.38        7.71      1.16 o 
   2  -8   2       73.21       67.03      1.85 o 
   3  -8   2        1.36        0.76      0.47 o 
   4  -8   2      188.61      185.05      4.82 o 
   5  -8   2      125.24      125.70      3.80 o 
   6  -8   2       38.25       34.14      2.18 o 
   7  -8   2        1.17        0.66      0.78 o 
   8  -8   2        9.93       11.51      1.71 o 
  -8  -7   2       33.93       28.62      6.76 o 
  -7  -7   2        1.53        0.25      0.99 o 
  -6  -7   2        8.45        8.40      1.59 o 
  -5  -7   2        6.10        5.15      0.92 o 
  -4  -7   2      193.89      182.93      4.21 o 
  -3  -7   2      153.30      157.38      3.54 o 
  -2  -7   2        3.83        3.82      0.55 o 
  -1  -7   2       30.60       29.09      1.16 o 
   0  -7   2       57.29       56.14      1.37 o 
   1  -7   2       26.44       21.65      0.91 o 
   2  -7   2        0.25        0.25      0.37 o 
   3  -7   2      758.57      765.30     12.14 o 
   4  -7   2      828.03      819.98     14.89 o 
   5  -7   2       89.95       89.18      3.26 o 
   6  -7   2       24.95       23.00      2.44 o 
   7  -7   2       62.67       61.99      3.06 o 
   8  -7   2        3.66        2.88      1.15 o 
  -8  -6   2       40.77       37.74      2.69 o 
  -7  -6   2      212.17      219.13      7.89 o 
  -6  -6   2        3.05        3.11      0.78 o 
  -5  -6   2       31.68       28.41      1.54 o 
  -4  -6   2      364.44      394.50      7.57 o 
  -3  -6   2      282.10      302.23      6.33 o 
  -2  -6   2        3.73        5.84      1.35 o 
  -1  -6   2      208.60      210.16      3.53 o 
   0  -6   2        3.23        3.01      0.34 o 
   1  -6   2       29.84       34.73      0.93 o 
   2  -6   2      239.14      242.03      4.54 o 
   3  -6   2        0.60        0.95      0.37 o 
   4  -6   2       50.89       49.22      1.95 o 
   5  -6   2       24.16       18.53      1.34 o 
   6  -6   2        7.52        6.20      1.03 o 
   7  -6   2       16.91       17.76      2.38 o 
   8  -6   2        1.26        2.72      1.06 o 
   9  -6   2        7.04        8.58      1.61 o 
  -8  -5   2       29.61       25.07      2.14 o 
  -7  -5   2       61.23       70.45      3.18 o 
  -6  -5   2        2.12        2.66      0.69 o 
  -5  -5   2       35.99       34.64      1.61 o 
  -4  -5   2      213.77      241.79      6.14 o 
  -3  -5   2       55.96       54.76      1.66 o 
  -2  -5   2     2606.54     2850.10     42.23 o 
  -1  -5   2       83.24      101.79      1.90 o 
   0  -5   2       28.48       30.57      0.78 o 
   1  -5   2      298.00      331.64      4.86 o 
   2  -5   2       39.82       25.93      0.81 o 
   3  -5   2       43.73       46.87      1.26 o 
   4  -5   2        4.56        5.64      0.56 o 
   5  -5   2      444.15      444.34      8.61 o 
   6  -5   2       13.40       11.55      1.05 o 
   7  -5   2        0.00       -0.43      0.50 o 
   8  -5   2       69.73       68.53      4.94 o 
   9  -5   2        6.56        6.06      1.33 o 
  -8  -4   2        9.81        8.38      1.31 o 
  -7  -4   2      296.46      321.86      6.91 o 
  -6  -4   2       66.36       76.02      3.41 o 
  -5  -4   2        7.25        5.94      0.71 o 
  -4  -4   2       10.73       10.39      0.98 o 
  -3  -4   2      160.15      174.31      3.03 o 
  -2  -4   2     4366.90     4777.59     70.18 o 
  -1  -4   2      402.50      452.67      7.59 o 
   0  -4   2        9.08       10.48      0.45 o 
   1  -4   2      832.78      876.75     12.85 o 
   2  -4   2        8.26        7.60      0.40 o 
   3  -4   2      326.26      326.88      5.11 o 
   4  -4   2        0.13        0.06      0.22 o 
   5  -4   2       46.27       34.76      1.72 o 
   6  -4   2      100.36       87.84      3.26 o 
   7  -4   2       43.83       35.63      2.06 o 
   8  -4   2       76.71       74.64      4.85 o 
   9  -4   2       63.07       65.94      3.61 o 
  -9  -3   2       52.77       53.91      3.46 o 
  -8  -3   2       22.17       23.98      1.96 o 
  -7  -3   2        0.01        0.18      0.49 o 
  -6  -3   2        2.62        2.11      0.56 o 
  -5  -3   2        0.37       -0.10      0.31 o 
  -4  -3   2      120.78      122.86      2.41 o 
  -3  -3   2      103.04      100.47      1.94 o 
  -2  -3   2      704.58      779.36     11.88 o 
  -1  -3   2        2.61        4.89      0.36 o 
   0  -3   2     2741.49     3022.79     42.08 o 
   1  -3   2      214.43      205.10      3.19 o 
   2  -3   2      107.70      116.81      1.90 o 
   3  -3   2      584.35      667.10      9.25 o 
   4  -3   2        6.70        4.10      0.33 o 
   5  -3   2       22.99       16.19      0.85 o 
   6  -3   2       84.68       84.24      2.47 o 
   7  -3   2      699.72      705.07     14.29 o 
   8  -3   2       81.52       79.20      3.03 o 
   9  -3   2        9.36        8.68      1.49 o 
  10  -3   2       38.30       49.30     11.48 o 
  -9  -2   2       15.77       10.78      1.48 o 
  -8  -2   2       79.30       81.22      3.72 o 
  -7  -2   2       36.45       38.07      2.33 o 
  -6  -2   2       12.41       13.61      1.03 o 
  -5  -2   2      358.89      399.36      6.09 o 
  -4  -2   2        3.08        3.27      0.36 o 
  -3  -2   2      324.12      354.09      5.51 o 
  -2  -2   2       97.84       99.97      1.71 o 
  -1  -2   2      110.13      116.23      1.99 o 
   0  -2   2      633.68      688.06      9.34 o 
   1  -2   2        9.63        8.52      0.37 o 
   2  -2   2      674.07      706.16      9.60 o 
   3  -2   2      398.72      450.21      6.28 o 
   4  -2   2      175.42      210.47      3.70 o 
   5  -2   2      261.37      295.43      4.76 o 
   6  -2   2       37.46       35.39      1.42 o 
   7  -2   2      136.28      124.04      3.61 o 
   8  -2   2        7.07        6.85      1.00 o 
   9  -2   2        8.05        3.71      0.89 o 
  10  -2   2       24.21       34.13      3.16 o 
  -9  -1   2       35.22       31.46      2.67 o 
  -8  -1   2        2.77        2.95      0.79 o 
  -7  -1   2        3.56        2.79      0.54 o 
  -6  -1   2        0.04       -0.27      0.27 o 
  -5  -1   2        1.48        1.38      0.30 o 
  -4  -1   2      343.28      392.43      5.41 o 
  -3  -1   2        1.70        0.59      0.19 o 
  -2  -1   2      937.68      950.64     11.12 o 
  -1  -1   2      431.12      430.15      6.00 o 
   0  -1   2      538.36      528.44      6.98 o 
   1  -1   2      294.00      307.39      4.79 o 
   2  -1   2       11.62       17.04      0.86 o 
   3  -1   2      113.38      137.45      2.10 o 
   4  -1   2      596.98      621.89      8.67 o 
   5  -1   2       12.34        8.46      0.49 o 
   6  -1   2        0.01        0.03      0.37 o 
   7  -1   2      126.13      118.30      3.12 o 
   8  -1   2        0.00        0.35      0.61 o 
   9  -1   2        0.32        0.35      0.69 o 
  10  -1   2       18.14       17.53      2.38 o 
  -9   0   2       11.46       13.89      1.59 o 
  -8   0   2      146.81      154.16      4.02 o 
  -7   0   2       13.42       12.92      0.73 o 
  -6   0   2        4.85        4.57      0.46 o 
  -5   0   2       61.55       60.87      1.27 o 
  -4   0   2      521.73      550.35      7.36 o 
  -3   0   2       43.24       40.18      0.91 o 
  -2   0   2     1170.82     1163.94     14.00 o 
  -1   0   2      361.39      365.96      4.56 o 
   0   0   2       61.81       62.86      1.03 o 
   1   0   2     2507.19     2648.89     36.76 o 
   2   0   2     3455.12     3466.89     53.80 o 
   3   0   2     1132.50     1250.39     16.08 o 
   4   0   2     1042.75     1124.34     14.62 o 
   5   0   2        2.52        2.96      0.32 o 
   6   0   2        0.16       -0.09      0.32 o 
   7   0   2        1.01        1.03      0.49 o 
   8   0   2       60.48       57.20      2.62 o 
   9   0   2        8.73        7.84      1.38 o 
  10   0   2        1.69        1.14      1.03 o 
  -9   1   2        1.38       -0.83      1.07 o 
  -8   1   2        0.66        1.09      0.70 o 
  -7   1   2       39.91       41.64      1.29 o 
  -6   1   2       19.77       20.43      0.87 o 
  -5   1   2       25.68       20.91      0.80 o 
  -4   1   2       19.65       21.94      0.78 o 
  -3   1   2        3.19        0.23      0.17 o 
  -2   1   2      485.51      510.77      6.60 o 
  -1   1   2     3317.41     3286.43     40.08 o 
   0   1   2      124.47      114.36      1.84 o 
   1   1   2      170.53      176.29      2.86 o 
   2   1   2     5362.30     5494.34     98.45 o 
   3   1   2        1.77        1.60      0.22 o 
   4   1   2       22.09       19.32      0.58 o 
   5   1   2       90.48       74.89      1.55 o 
   6   1   2       50.66       54.47      1.46 o 
   7   1   2        8.87        7.90      0.95 o 
   8   1   2       13.32       12.92      1.32 o 
   9   1   2       11.55        9.14      1.30 o 
  10   1   2        8.64        8.49      1.53 o 
  -9   2   2       29.58       26.72      2.61 o 
  -8   2   2      147.94      151.96      3.82 o 
  -7   2   2      269.08      279.91      6.22 o 
  -6   2   2      179.38      184.52      2.90 o 
  -5   2   2       14.17       14.41      0.66 o 
  -4   2   2      198.63      210.26      3.07 o 
  -3   2   2       17.24       19.23      0.65 o 
  -2   2   2      268.79      274.20      4.08 o 
  -1   2   2       68.24       58.44      1.08 o 
   0   2   2      109.80      100.80      1.65 o 
   1   2   2       38.77       35.74      0.75 o 
   2   2   2      821.73      850.91     11.50 o 
   3   2   2      408.24      429.83      6.06 o 
   4   2   2       40.68       29.16      0.79 o 
   5   2   2      461.05      496.50      7.97 o 
   6   2   2       28.53       29.47      1.18 o 
   7   2   2       34.20       36.76      1.88 o 
   8   2   2       37.63       37.62      2.18 o 
   9   2   2        0.10       -0.27      0.69 o 
  10   2   2      135.47      138.00      5.76 o 
  -9   3   2        1.70        0.02      0.96 o 
  -8   3   2       50.73       39.62      2.39 o 
  -7   3   2      221.58      233.46      5.43 o 
  -6   3   2        1.32        1.37      0.48 o 
  -5   3   2      115.30      110.29      3.12 o 
  -4   3   2      167.16      173.98      2.85 o 
  -3   3   2       56.62       59.66      1.25 o 
  -2   3   2     1582.00     1742.67     31.40 o 
  -1   3   2      607.37      655.50     10.07 o 
   0   3   2       56.66       67.05      1.25 o 
   1   3   2       27.32       25.71      0.59 o 
   2   3   2      389.80      398.18      6.91 o 
   3   3   2      255.77      291.27      4.28 o 
   4   3   2       59.28       47.70      1.30 o 
   5   3   2      104.15      105.61      2.78 o 
   6   3   2        1.61        0.92      0.47 o 
   7   3   2        6.62        5.55      0.75 o 
   8   3   2       82.64       87.48      3.10 o 
   9   3   2        4.44        2.17      0.89 o 
  10   3   2       35.02       42.78      3.02 o 
  -9   4   2       28.48       30.49      3.24 o 
  -8   4   2        0.99        0.20      1.06 o 
  -7   4   2       35.17       33.59      3.41 o 
  -6   4   2       54.14       52.25      2.50 o 
  -5   4   2      462.26      448.17      8.54 o 
  -4   4   2       56.33       58.57      1.77 o 
  -3   4   2       99.18      100.06      1.98 o 
  -2   4   2      151.91      179.04      3.00 o 
  -1   4   2      198.33      206.07      3.75 o 
   0   4   2        4.05        1.50      0.17 o 
   1   4   2      848.23      876.46     11.92 o 
   2   4   2       25.26       28.56      0.74 o 
   3   4   2      114.84      130.59      2.47 o 
   4   4   2      201.45      206.28      4.12 o 
   5   4   2        8.11       10.17      0.78 o 
   6   4   2        2.05        1.57      0.50 o 
   7   4   2        7.92        5.30      0.79 o 
   8   4   2       28.55       24.28      1.91 o 
   9   4   2       11.25        9.78      1.37 o 
  -8   5   2       27.44       23.07      2.32 o 
  -7   5   2       11.97       10.82      1.27 o 
  -6   5   2        7.83        5.29      0.91 o 
  -5   5   2      328.93      314.71      6.16 o 
  -4   5   2      135.50      141.86      3.24 o 
  -3   5   2      387.85      384.10      6.46 o 
  -2   5   2      180.69      191.36      3.50 o 
  -1   5   2      651.70      713.00     11.72 o 
   0   5   2     1200.36     1337.79     20.03 o 
   1   5   2      172.58      186.26      3.24 o 
   2   5   2      292.11      283.99      4.70 o 
   3   5   2       36.23       38.88      1.12 o 
   4   5   2       61.07       63.96      1.77 o 
   5   5   2      507.09      541.36      9.45 o 
   6   5   2        8.29        6.39      0.92 o 
   7   5   2       90.12       88.80      2.79 o 
   8   5   2        0.59        0.06      0.77 o 
   9   5   2       12.83       10.61      1.54 o 
  -8   6   2        3.66        2.54      1.13 o 
  -7   6   2       10.06       12.65      1.51 o 
  -6   6   2       50.38       44.99      3.02 o 
  -5   6   2      410.43      389.98      8.09 o 
  -4   6   2        4.46        3.20      0.56 o 
  -3   6   2      666.22      657.58     11.29 o 
  -2   6   2       78.24       81.13      2.37 o 
  -1   6   2       18.07       14.01      0.58 o 
   0   6   2      608.77      653.70     10.18 o 
   1   6   2       30.52       37.93      1.08 o 
   2   6   2      129.35      124.66      2.27 o 
   3   6   2      109.84      104.01      2.22 o 
   4   6   2       51.93       48.62      1.46 o 
   5   6   2       65.54       63.22      1.92 o 
   6   6   2       54.90       54.95      2.29 o 
   7   6   2       10.54        7.54      1.06 o 
   8   6   2        1.63       -0.66      1.12 o 
   9   6   2       70.40       67.49      3.64 o 
  -8   7   2        9.27       14.08      2.86 o 
  -7   7   2        6.33        4.72      1.14 o 
  -6   7   2        2.64        2.09      0.76 o 
  -5   7   2        3.26        1.20      0.68 o 
  -4   7   2      238.26      229.18      5.66 o 
  -3   7   2      239.30      216.14      4.50 o 
  -2   7   2       53.26       62.90      1.97 o 
  -1   7   2        7.89        5.95      0.61 o 
   0   7   2      188.30      216.08      3.87 o 
   1   7   2      559.91      575.67      9.17 o 
   2   7   2      973.64      996.01     15.32 o 
   3   7   2       34.95       31.84      1.33 o 
   4   7   2      147.97      146.37      3.04 o 
   5   7   2       39.96       37.97      1.88 o 
   6   7   2        7.90        7.17      1.01 o 
   7   7   2        0.19       -0.65      0.65 o 
   8   7   2       56.56       56.31      2.98 o 
   9   7   2       33.36       41.34      7.18 o 
  -7   8   2       11.07        8.71      1.52 o 
  -6   8   2        7.70        6.71      1.53 o 
  -5   8   2        1.99        2.09      0.68 o 
  -4   8   2        0.14        0.63      0.52 o 
  -3   8   2       91.73       87.26      2.63 o 
  -2   8   2       37.61       36.35      1.75 o 
  -1   8   2       96.35      103.68      2.77 o 
   0   8   2        6.22        5.41      0.62 o 
   1   8   2      145.82      140.76      2.86 o 
   2   8   2       66.09       60.65      1.81 o 
   3   8   2        1.55        0.80      0.47 o 
   4   8   2       42.37       43.38      1.80 o 
   5   8   2        7.81        6.09      1.16 o 
   6   8   2       31.63       33.57      2.06 o 
   7   8   2        3.72        2.93      0.96 o 
   8   8   2        0.64       -0.90      0.90 o 
  -6   9   2       57.83       62.08      3.50 o 
  -5   9   2       94.79      100.01      3.86 o 
  -4   9   2       13.60       12.25      1.29 o 
  -3   9   2        7.14        7.90      0.90 o 
  -2   9   2      208.03      200.76      5.48 o 
  -1   9   2       67.30       62.87      2.18 o 
   0   9   2        5.35        4.14      0.71 o 
   1   9   2      220.34      215.11      4.81 o 
   2   9   2      435.97      453.90      8.20 o 
   3   9   2       66.76       65.79      2.28 o 
   4   9   2       26.79       27.41      1.72 o 
   5   9   2       62.24       60.83      2.54 o 
   6   9   2       26.04       22.11      1.77 o 
   7   9   2        1.56       -1.12      1.12 o 
   8   9   2        9.15        9.60      1.94 o 
  -6  10   2        1.46        2.21      1.22 o 
  -5  10   2       26.44       24.68      2.57 o 
  -4  10   2       12.17       12.03      1.61 o 
  -3  10   2        8.42        9.70      1.04 o 
  -2  10   2       66.29       56.79      2.42 o 
  -1  10   2      119.90      118.60      3.29 o 
   0  10   2        0.76        0.70      0.65 o 
   1  10   2        3.47        3.87      0.82 o 
   2  10   2      240.20      249.92      6.57 o 
   3  10   2       16.35       15.29      1.33 o 
   4  10   2       68.96       59.72      2.57 o 
   5  10   2        0.58       -1.15      1.15 o 
   6  10   2        0.59        0.11      1.02 o 
   7  10   2      137.35      128.40      4.24 o 
  -5  11   2       84.90      102.69      6.33 o 
  -4  11   2        0.30        0.55      0.91 o 
  -3  11   2        4.10        8.26      1.19 o 
  -2  11   2       67.69       81.50      3.01 o 
  -1  11   2        1.52        1.19      0.69 o 
   0  11   2      139.35      150.95      4.82 o 
   1  11   2        7.41        5.85      1.45 o 
   2  11   2        3.21        2.38      1.09 o 
   3  11   2        1.12       -0.96      0.96 o 
   4  11   2        0.29       -0.58      0.96 o 
   5  11   2        5.17        3.50      1.00 o 
   6  11   2       11.19        6.91      1.42 o 
  -4  12   2        0.55        1.18      1.11 o 
  -3  12   2       39.35       47.85      3.44 o 
  -2  12   2      117.81      126.02      3.99 o 
  -1  12   2       42.65       52.02      3.48 o 
   0  12   2       84.73       86.25      4.78 o 
   1  12   2        3.31        3.20      1.15 o 
   2  12   2        2.80        2.47      1.33 o 
   3  12   2       20.17       21.71      2.89 o 
   4  12   2       10.17        7.21      1.78 o 
   5  12   2        0.02       -2.19      2.19 o 
  -2  13   2       38.20       36.63      3.53 o 
  -1  13   2        8.74        9.18      1.69 o 
   0  13   2       41.86       40.72      3.20 o 
   1  13   2        6.89        9.18      1.73 o 
   2  13   2       10.94       10.69      1.82 o 
   3  13   2        4.67        4.22      2.12 o 
   0 -13   3       95.57       89.06      8.04 o 
   1 -13   3       22.34       27.27      4.35 o 
  -3 -12   3        0.64       -1.22      1.34 o 
  -2 -12   3       21.68       21.69      3.06 o 
  -1 -12   3        1.40       -0.97      2.80 o 
   0 -12   3       39.04       37.30      3.13 o 
   1 -12   3       40.22       45.22      3.57 o 
   2 -12   3        0.47        0.11      1.77 o 
   3 -12   3        0.49       -0.71      0.97 o 
   4 -12   3        0.47        0.68      1.22 o 
  -4 -11   3        2.36        1.19      1.13 o 
  -3 -11   3        1.98        3.50      1.24 o 
  -2 -11   3       38.29       41.09      3.10 o 
  -1 -11   3       91.07       90.14      3.68 o 
   0 -11   3       19.84       16.25      2.03 o 
   1 -11   3        4.32        2.13      1.15 o 
   2 -11   3      160.75      173.30      8.21 o 
   3 -11   3       11.45        9.05      1.58 o 
   4 -11   3       13.89       17.75      2.14 o 
   5 -11   3       27.08       22.75      2.40 o 
  -5 -10   3        6.18        6.48      3.08 o 
  -4 -10   3       39.05       29.39      2.42 o 
  -3 -10   3       60.10       64.32      3.27 o 
  -2 -10   3        3.15        5.26      1.08 o 
  -1 -10   3       92.88       96.45      3.60 o 
   0 -10   3        0.09        0.08      1.28 o 
   1 -10   3        0.24        0.24      0.75 o 
   2 -10   3       77.01       76.81      3.11 o 
   3 -10   3        1.16        1.31      1.02 o 
   4 -10   3        0.12       -0.09      0.68 o 
   5 -10   3        1.93        2.56      0.86 o 
   6 -10   3        8.61        8.08      1.34 o 
  -6  -9   3       18.16       12.98      2.04 o 
  -5  -9   3      102.66      101.91      5.24 o 
  -4  -9   3      150.57      144.47      4.26 o 
  -3  -9   3       27.46       19.72      1.64 o 
  -2  -9   3       83.61       69.58      2.38 o 
  -1  -9   3       51.49       44.75      1.82 o 
   0  -9   3       12.44       10.67      1.04 o 
   1  -9   3      139.55      140.65      3.61 o 
   2  -9   3      223.47      217.05      4.96 o 
   3  -9   3      193.86      204.33      5.18 o 
   4  -9   3        2.78        2.58      0.86 o 
   5  -9   3        0.13       -0.36      0.68 o 
   6  -9   3       25.31       25.04      1.98 o 
   7  -9   3        7.76       11.87      1.60 o 
  -7  -8   3        1.14        0.55      2.13 o 
  -6  -8   3        3.82        3.81      1.04 o 
  -5  -8   3      172.14      187.34      6.60 o 
  -4  -8   3      109.72      104.72      3.39 o 
  -3  -8   3       84.84       88.74      3.84 o 
  -2  -8   3       90.42       73.58      2.21 o 
  -1  -8   3        9.39        4.69      0.68 o 
   0  -8   3       18.04       14.95      0.92 o 
   1  -8   3       46.86       46.28      1.87 o 
   2  -8   3       26.65       20.45      1.14 o 
   3  -8   3       55.65       51.72      1.99 o 
   4  -8   3      549.03      575.51     11.94 o 
   5  -8   3       60.11       60.38      2.83 o 
   6  -8   3       54.91       52.63      3.06 o 
   7  -8   3       28.54       28.23      2.10 o 
   8  -8   3       14.71       19.26      2.08 o 
  -7  -7   3        0.02       -0.08      0.95 o 
  -6  -7   3       16.82       15.15      1.68 o 
  -5  -7   3      145.58      164.31      5.94 o 
  -4  -7   3       26.71       24.81      1.70 o 
  -3  -7   3      937.47     1002.90     16.85 o 
  -2  -7   3       46.19       41.33      1.68 o 
  -1  -7   3        9.95        6.88      0.64 o 
   0  -7   3        1.21        1.69      0.40 o 
   1  -7   3       70.34       60.61      1.59 o 
   2  -7   3       67.23       65.60      1.76 o 
   3  -7   3        0.88        0.45      0.50 o 
   4  -7   3        1.02       -0.19      0.59 o 
   5  -7   3       58.44       65.75      3.04 o 
   6  -7   3        0.29        1.59      0.74 o 
   7  -7   3       32.31       30.97      2.35 o 
   8  -7   3       62.30       72.63      4.59 o 
  -8  -6   3       27.37       28.65      4.12 o 
  -7  -6   3       10.48       11.97      1.58 o 
  -6  -6   3       72.84       70.11      3.83 o 
  -5  -6   3      138.09      137.99      3.97 o 
  -4  -6   3       24.73       20.30      1.43 o 
  -3  -6   3      781.05      854.71     21.36 o 
  -2  -6   3      125.84      118.39      2.53 o 
  -1  -6   3       10.31       11.82      0.72 o 
   0  -6   3      247.70      289.31      4.67 o 
   1  -6   3      149.75      169.67      2.83 o 
   2  -6   3      164.70      177.58      3.30 o 
   3  -6   3        9.19        6.72      0.67 o 
   4  -6   3      421.12      404.85      8.50 o 
   5  -6   3      418.12      415.78      8.85 o 
   6  -6   3       95.14       84.01      2.85 o 
   7  -6   3      138.76      139.64      4.60 o 
   8  -6   3       11.51       13.68      1.84 o 
   9  -6   3       21.84       27.75      2.92 o 
  -8  -5   3        1.07        0.80      0.84 o 
  -7  -5   3        7.36        5.67      1.18 o 
  -6  -5   3       92.03      107.00      3.80 o 
  -5  -5   3      487.00      546.75     20.50 o 
  -4  -5   3        0.21        1.18      0.48 o 
  -3  -5   3       87.12       96.91      3.43 o 
  -2  -5   3        4.19        4.82      0.50 o 
  -1  -5   3      476.01      574.44     10.96 o 
   0  -5   3      174.29      175.01      3.05 o 
   1  -5   3      432.34      472.23      7.62 o 
   2  -5   3      149.66      173.31      2.98 o 
   3  -5   3       13.52       11.09      0.69 o 
   4  -5   3       84.61      103.39      4.35 o 
   5  -5   3        5.00        4.67      0.80 o 
   6  -5   3      582.38      575.32     11.03 o 
   7  -5   3       43.01       35.83      2.53 o 
   8  -5   3       14.00        9.40      1.58 o 
   9  -5   3       91.46      111.06      4.52 o 
  -8  -4   3        2.19        1.19      0.79 o 
  -7  -4   3       26.13       26.79      2.48 o 
  -6  -4   3       68.35       73.37      3.11 o 
  -5  -4   3      258.73      284.16      8.40 o 
  -4  -4   3      215.19      246.51      9.16 o 
  -3  -4   3       25.17       30.86      1.17 o 
  -2  -4   3       37.08       39.99      1.28 o 
  -1  -4   3      305.02      345.47      6.02 o 
   0  -4   3       15.58       12.55      0.66 o 
   1  -4   3      106.68      137.17      2.66 o 
   2  -4   3      670.12      765.76     11.08 o 
   3  -4   3      295.42      319.48      4.74 o 
   4  -4   3        3.26        6.99      0.50 o 
   5  -4   3       10.66       12.39      0.97 o 
   6  -4   3      421.06      418.90     11.30 o 
   7  -4   3        1.67        2.36      0.75 o 
   8  -4   3        3.70        0.95      0.79 o 
   9  -4   3       15.87       19.07      2.06 o 
  -8  -3   3       14.64       15.66      1.55 o 
  -7  -3   3        0.11        0.65      0.62 o 
  -6  -3   3       31.44       33.01      1.70 o 
  -5  -3   3        0.07       -0.31      0.40 o 
  -4  -3   3        2.55        1.30      0.42 o 
  -3  -3   3      192.20      191.65      3.33 o 
  -2  -3   3      612.90      660.45     10.32 o 
  -1  -3   3       84.49       90.00      1.83 o 
   0  -3   3       90.26       91.68      1.61 o 
   1  -3   3     1071.68     1154.09     16.35 o 
   2  -3   3      690.90      751.29     10.32 o 
   3  -3   3       89.64       98.99      1.70 o 
   4  -3   3       12.01        8.87      0.75 o 
   5  -3   3       20.50       19.72      1.06 o 
   6  -3   3       39.16       30.62      1.72 o 
   7  -3   3       81.30       80.56      2.83 o 
   8  -3   3       28.49       28.16      1.94 o 
   9  -3   3       39.05       41.59      2.51 o 
  10  -3   3        0.13        1.21      2.12 o 
  -8  -2   3       71.23       79.76      4.73 o 
  -7  -2   3        1.47        1.13      0.60 o 
  -6  -2   3        0.17        0.37      0.44 o 
  -5  -2   3        1.91        1.08      0.39 o 
  -4  -2   3       36.85       36.55      1.11 o 
  -3  -2   3     1106.99     1201.91     16.49 o 
  -2  -2   3        2.05        0.31      0.17 o 
  -1  -2   3       13.92       14.86      0.50 o 
   0  -2   3       95.00      101.87      1.82 o 
   1  -2   3       45.44       54.55      1.13 o 
   2  -2   3      457.48      507.43      8.30 o 
   3  -2   3      596.85      663.15     10.83 o 
   4  -2   3       39.99       38.25      1.24 o 
   5  -2   3        0.36       -0.28      0.28 o 
   6  -2   3        3.90        2.49      0.58 o 
   7  -2   3      203.65      200.37      5.08 o 
   8  -2   3        7.28        7.34      1.04 o 
   9  -2   3        2.54        2.01      0.97 o 
  10  -2   3       26.39       28.79      2.57 o 
  -9  -1   3       24.51       28.95      3.44 o 
  -8  -1   3       52.50       54.77      3.44 o 
  -7  -1   3       36.16       36.89      1.91 o 
  -6  -1   3        1.62        0.60      0.36 o 
  -5  -1   3      173.12      182.13      2.89 o 
  -4  -1   3       13.12       11.15      0.59 o 
  -3  -1   3        1.34        1.75      0.26 o 
  -2  -1   3     2205.60     2313.41     29.69 o 
  -1  -1   3       47.08       46.97      1.22 o 
   0  -1   3       59.08       62.36      1.21 o 
   1  -1   3      276.27      297.33      4.47 o 
   2  -1   3      508.19      545.63      7.44 o 
   3  -1   3      475.93      516.36      9.41 o 
   4  -1   3     1161.18     1285.36     20.54 o 
   5  -1   3       78.25       87.12      2.38 o 
   6  -1   3       60.00       54.87      1.91 o 
   7  -1   3        0.07       -0.42      0.42 o 
   8  -1   3       35.02       33.73      2.07 o 
   9  -1   3       68.21       64.35      3.25 o 
  10  -1   3       30.07       27.70      2.49 o 
  -8   0   3       20.83       19.85      1.72 o 
  -7   0   3       96.33       95.79      1.98 o 
  -6   0   3        4.13        3.63      0.43 o 
  -5   0   3        8.59        7.20      0.52 o 
  -4   0   3       33.85       33.39      1.00 o 
  -3   0   3      113.08      106.95      1.77 o 
  -2   0   3       26.23       34.21      0.75 o 
  -1   0   3        6.40        4.37      0.29 o 
   0   0   3       83.09       79.96      1.40 o 
   1   0   3       33.70       27.54      0.66 o 
   2   0   3       40.69       40.24      0.79 o 
   3   0   3       72.59      112.79      1.98 o 
   4   0   3       78.71       67.93      1.25 o 
   5   0   3      108.09      118.03      2.07 o 
   6   0   3      183.44      191.01      4.40 o 
   7   0   3       29.92       31.78      1.62 o 
   8   0   3        7.91        5.54      0.98 o 
   9   0   3      135.83      137.58      4.85 o 
  10   0   3       12.04       13.66      1.83 o 
  -8   1   3        1.52       -0.08      0.98 o 
  -7   1   3        3.79        3.91      0.49 o 
  -6   1   3      393.26      420.89      5.19 o 
  -5   1   3       74.57       72.14      1.42 o 
  -4   1   3      279.98      291.97      4.11 o 
  -3   1   3      660.59      678.02      8.85 o 
  -2   1   3      620.37      650.90      8.70 o 
  -1   1   3       29.99       31.18      0.72 o 
   0   1   3      348.61      317.90      5.05 o 
   1   1   3      264.75      251.25      3.45 o 
   2   1   3       97.10      109.21      1.92 o 
   3   1   3     1113.39     1133.68     16.95 o 
   4   1   3     2080.27     2211.29     31.08 o 
   5   1   3      405.65      453.87      6.63 o 
   6   1   3       12.32        9.68      0.74 o 
   7   1   3       64.08       58.55      2.10 o 
   8   1   3        4.90        3.15      0.91 o 
   9   1   3       32.34       34.79      2.39 o 
  10   1   3        5.56        5.40      1.46 o 
  -8   2   3       13.61       11.85      1.33 o 
  -7   2   3        5.33        4.53      0.66 o 
  -6   2   3       34.20       35.11      1.14 o 
  -5   2   3       23.71       21.57      0.86 o 
  -4   2   3       29.19       26.97      0.85 o 
  -3   2   3       60.91       66.10      1.37 o 
  -2   2   3        2.61        5.31      0.35 o 
  -1   2   3      365.90      354.05      5.12 o 
   0   2   3      314.74      309.24      4.64 o 
   1   2   3      983.58     1001.87     14.25 o 
   2   2   3      530.45      584.69      8.45 o 
   3   2   3       61.77       57.55      1.28 o 
   4   2   3     1870.76     1987.55     31.36 o 
   5   2   3      136.66      139.64      2.72 o 
   6   2   3       14.71       16.14      0.94 o 
   7   2   3        1.70        0.55      0.59 o 
   8   2   3        0.12        0.07      0.55 o 
   9   2   3       75.07       75.97      3.13 o 
  10   2   3       11.60        8.85      1.81 o 
  -8   3   3      109.31      120.27      3.86 o 
  -7   3   3       45.70       39.74      2.00 o 
  -6   3   3      528.55      542.72      8.88 o 
  -5   3   3      459.72      477.94      6.71 o 
  -4   3   3      270.19      273.62      4.37 o 
  -3   3   3      188.99      206.35      4.18 o 
  -2   3   3      196.40      211.68      3.50 o 
  -1   3   3      621.09      662.68      9.65 o 
   0   3   3      456.81      469.78      6.91 o 
   1   3   3       38.29       40.88      0.94 o 
   2   3   3      207.92      204.45      3.25 o 
   3   3   3       71.84       81.25      1.48 o 
   4   3   3       42.47       43.64      1.16 o 
   5   3   3      130.28      139.29      2.74 o 
   6   3   3      122.75      124.39      2.88 o 
   7   3   3        9.37        8.56      0.97 o 
   8   3   3       38.26       36.45      2.16 o 
   9   3   3      107.37      109.49      3.80 o 
  10   3   3       22.50       18.67      2.08 o 
  -8   4   3        1.43        0.26      0.76 o 
  -7   4   3       94.13       90.31      3.18 o 
  -6   4   3      125.19      117.48      4.90 o 
  -5   4   3       77.80       71.17      2.19 o 
  -4   4   3      536.05      523.45      8.65 o 
  -3   4   3      165.70      164.81      3.32 o 
  -2   4   3        1.51        0.76      0.17 o 
  -1   4   3     1867.02     2028.28     32.02 o 
   0   4   3      518.05      550.95      8.10 o 
   1   4   3     2670.95     2798.96     41.19 o 
   2   4   3      143.18      156.89      2.62 o 
   3   4   3      628.23      662.92      9.70 o 
   4   4   3       85.55       88.55      1.74 o 
   5   4   3       91.30       93.00      2.29 o 
   6   4   3       51.69       52.70      1.76 o 
   7   4   3        0.10        0.38      0.53 o 
   8   4   3      183.69      188.16      5.02 o 
   9   4   3       44.86       45.41      2.94 o 
  10   4   3        0.94       -2.77      4.59 o 
  -8   5   3        1.85        2.50      0.96 o 
  -7   5   3        0.00        1.10      0.80 o 
  -6   5   3       28.00       26.90      2.03 o 
  -5   5   3       47.65       50.19      2.05 o 
  -4   5   3      554.44      509.21      9.10 o 
  -3   5   3       81.34       81.97      2.66 o 
  -2   5   3        4.33        4.36      0.48 o 
  -1   5   3      118.27      134.99      2.78 o 
   0   5   3      234.32      256.64      4.08 o 
   1   5   3      255.51      262.92      3.94 o 
   2   5   3      174.51      173.04      2.92 o 
   3   5   3      516.20      527.56      7.90 o 
   4   5   3       22.14       24.10      0.99 o 
   5   5   3      140.35      137.83      3.09 o 
   6   5   3       19.09       17.52      1.16 o 
   7   5   3      258.51      276.96      5.62 o 
   8   5   3      138.26      148.09      4.78 o 
   9   5   3        0.02       -0.68      1.05 o 
  -8   6   3       30.96       34.58      2.40 o 
  -7   6   3       31.79       34.39      3.20 o 
  -6   6   3      107.80      106.99      4.98 o 
  -5   6   3       61.52       67.87      2.36 o 
  -4   6   3       40.97       31.99      1.59 o 
  -3   6   3        0.90        1.78      0.47 o 
  -2   6   3      203.89      194.12      3.89 o 
  -1   6   3        0.43       -0.23      0.23 o 
   0   6   3       15.09       12.42      0.59 o 
   1   6   3      133.82      149.82      2.50 o 
   2   6   3       51.34       50.31      1.21 o 
   3   6   3       25.63       26.27      1.06 o 
   4   6   3        0.08        0.46      0.31 o 
   5   6   3       21.56       22.96      1.26 o 
   6   6   3       18.24       14.92      1.12 o 
   7   6   3        3.65        1.54      1.05 o 
   8   6   3        0.59       -0.30      0.85 o 
   9   6   3        0.56       -0.46      1.03 o 
  -7   7   3       48.70       56.49      3.40 o 
  -6   7   3        7.21        7.01      1.24 o 
  -5   7   3       15.51       11.88      1.29 o 
  -4   7   3       29.39       24.36      1.45 o 
  -3   7   3      338.30      283.03      6.87 o 
  -2   7   3       79.13       73.57      2.37 o 
  -1   7   3        0.03       -0.21      0.33 o 
   0   7   3       40.06       38.79      1.36 o 
   1   7   3        6.48        5.45      0.52 o 
   2   7   3        6.45        7.96      0.52 o 
   3   7   3        0.60        1.46      0.39 o 
   4   7   3      172.52      176.56      3.75 o 
   5   7   3      124.94      123.53      3.03 o 
   6   7   3       31.35       29.58      1.79 o 
   7   7   3       19.45       16.67      1.54 o 
   8   7   3       43.96       41.93      2.54 o 
   9   7   3        0.00       -0.80      1.21 o 
  -7   8   3        1.18        0.95      1.12 o 
  -6   8   3       11.00       11.68      1.58 o 
  -5   8   3        9.80        7.95      1.49 o 
  -4   8   3        1.37        1.88      0.63 o 
  -3   8   3       59.05       50.53      2.19 o 
  -2   8   3      125.30      102.44      2.85 o 
  -1   8   3        2.98        1.21      0.49 o 
   0   8   3        2.80        1.75      0.50 o 
   1   8   3       34.33       30.02      1.31 o 
   2   8   3       29.93       27.32      1.18 o 
   3   8   3      326.95      341.77      5.98 o 
   4   8   3      196.63      202.79      4.27 o 
   5   8   3       16.34       16.38      1.32 o 
   6   8   3      157.46      159.53      6.02 o 
   7   8   3       54.70       58.60      2.93 o 
   8   8   3       53.52       52.26      3.10 o 
  -6   9   3       31.71       35.71      2.98 o 
  -5   9   3       25.79       20.66      2.16 o 
  -4   9   3       17.68       13.40      1.51 o 
  -3   9   3        6.38       10.23      1.16 o 
  -2   9   3        0.01        0.52      0.43 o 
  -1   9   3      243.99      242.02      5.33 o 
   0   9   3        3.69        5.08      0.76 o 
   1   9   3      183.14      181.61      4.22 o 
   2   9   3       62.79       62.50      2.17 o 
   3   9   3       28.73       27.84      1.50 o 
   4   9   3      100.15       99.55      3.08 o 
   5   9   3       57.68       60.54      2.53 o 
   6   9   3      113.58      122.17      4.59 o 
   7   9   3        0.37       -0.31      1.09 o 
   8   9   3       10.39        6.68      1.69 o 
  -6  10   3      128.11      124.20     13.48 o 
  -5  10   3        8.68       12.50      1.82 o 
  -4  10   3       77.33       74.49      3.83 o 
  -3  10   3       61.70       57.86      3.08 o 
  -2  10   3        1.35        1.33      0.63 o 
  -1  10   3        4.27        5.93      0.87 o 
   0  10   3       31.49       29.71      1.69 o 
   1  10   3        0.00       -0.33      0.64 o 
   2  10   3      282.34      294.47      6.76 o 
   3  10   3        5.04        4.70      0.98 o 
   4  10   3       78.62       74.58      2.78 o 
   5  10   3       43.69       38.93      2.23 o 
   6  10   3       38.39       39.88      2.39 o 
   7  10   3        1.76        0.54      1.37 o 
  -5  11   3        1.61        1.35      1.29 o 
  -4  11   3        0.02       -0.43      0.99 o 
  -3  11   3       49.73       55.36      3.15 o 
  -2  11   3        4.23        4.70      0.98 o 
  -1  11   3        4.29        4.04      0.86 o 
   0  11   3        5.52        4.03      0.99 o 
   1  11   3       16.31       16.25      3.07 o 
   2  11   3        3.45        4.04      1.22 o 
   3  11   3       10.40        6.90      1.56 o 
   4  11   3       21.36       16.84      2.08 o 
   5  11   3        1.69       -1.15      1.15 o 
   6  11   3       35.88       28.52      2.14 o 
  -4  12   3        0.33        0.12      1.86 o 
  -3  12   3       17.78       18.19      1.84 o 
  -2  12   3       92.86      122.58      4.39 o 
  -1  12   3      105.73      118.22      4.79 o 
   0  12   3       27.98       30.61      2.64 o 
   1  12   3        2.39        2.61      1.03 o 
   2  12   3       23.38       25.58      2.46 o 
   3  12   3       30.56       31.19      3.45 o 
   4  12   3       39.49       38.21      3.15 o 
   5  12   3        5.92        2.79      1.74 o 
  -2  13   3       26.16       26.12      2.61 o 
  -1  13   3        0.02        4.88      2.56 o 
   0  13   3        0.02        2.58      1.43 o 
   1  13   3       11.63       13.62      2.01 o 
   2  13   3        1.45        2.20      1.36 o 
   3  13   3        8.95        8.72      2.29 o 
   4  13   3       54.37       60.62      8.53 o 
  -2 -12   4      171.68      200.71     11.98 o 
  -1 -12   4        2.85       -0.15      2.38 o 
   0 -12   4        0.57       -2.92      2.92 o 
   1 -12   4       22.30       19.07      3.48 o 
   2 -12   4       50.34       51.80      5.99 o 
   3 -12   4       15.61       19.53      2.33 o 
   4 -12   4       28.98       26.94      6.06 o 
  -4 -11   4        3.31        0.07      2.44 o 
  -3 -11   4        1.82        1.56      1.56 o 
  -2 -11   4        0.48       -1.00      1.00 o 
  -1 -11   4       10.35       13.57      3.55 o 
   0 -11   4      155.17      169.34      7.02 o 
   1 -11   4      147.98      136.52      8.27 o 
   2 -11   4       37.60       32.64      2.75 o 
   3 -11   4       71.10       77.17      4.18 o 
   4 -11   4       60.11       70.29      4.23 o 
   5 -11   4        0.25        1.02      1.15 o 
  -5 -10   4       30.40       22.96      2.81 o 
  -4 -10   4       53.55       57.33      2.97 o 
  -3 -10   4       11.52       10.82      1.41 o 
  -2 -10   4        0.00       -0.19      1.09 o 
  -1 -10   4       54.13       47.55      3.22 o 
   0 -10   4       11.19        5.35      1.26 o 
   1 -10   4        6.60        3.79      1.29 o 
   2 -10   4       15.07       16.42      2.77 o 
   3 -10   4      103.67       99.12      4.23 o 
   4 -10   4        2.05        2.75      1.11 o 
   5 -10   4       38.73       43.10      2.52 o 
   6 -10   4       14.39       14.10      1.64 o 
  -5  -9   4        5.52        3.74      1.11 o 
  -4  -9   4      344.70      357.00      9.14 o 
  -3  -9   4        6.35        5.13      1.09 o 
  -2  -9   4        2.84        1.86      0.74 o 
  -1  -9   4       45.24       42.01      2.62 o 
   0  -9   4       49.08       33.48      2.68 o 
   1  -9   4        0.61        0.51      0.67 o 
   2  -9   4        8.10        6.57      1.10 o 
   3  -9   4      158.37      150.18      4.68 o 
   4  -9   4       13.90       12.91      1.42 o 
   5  -9   4        3.79        2.38      0.84 o 
   6  -9   4      131.52      138.92      4.38 o 
   7  -9   4       26.77       30.32      2.83 o 
  -6  -8   4        1.76        3.16      1.41 o 
  -5  -8   4       38.04       31.20      2.21 o 
  -4  -8   4      166.69      168.85      4.76 o 
  -3  -8   4        4.82        3.91      0.89 o 
  -2  -8   4       26.13       22.92      1.53 o 
  -1  -8   4       79.08       80.60      2.30 o 
   0  -8   4       68.85       56.70      1.71 o 
   1  -8   4      141.28      133.71      3.39 o 
   2  -8   4        2.17        1.28      0.61 o 
   3  -8   4       72.54       66.95      2.24 o 
   4  -8   4       17.74       15.47      1.34 o 
   5  -8   4       97.76       86.55      3.39 o 
   6  -8   4        0.15        1.07      0.87 o 
   7  -8   4       73.27       78.93      3.82 o 
   8  -8   4       22.39       23.38      2.98 o 
  -7  -7   4        5.29        4.82      2.18 o 
  -6  -7   4        3.61        5.12      1.36 o 
  -5  -7   4       10.02       11.84      1.38 o 
  -4  -7   4        2.89        3.36      0.89 o 
  -3  -7   4        1.69        2.71      0.67 o 
  -2  -7   4       64.66       78.16      2.48 o 
  -1  -7   4       31.19       33.35      1.35 o 
   0  -7   4      145.11      119.13      2.59 o 
   1  -7   4       62.18       79.14      1.92 o 
   2  -7   4       15.54       12.55      1.18 o 
   3  -7   4       31.03       38.53      2.07 o 
   4  -7   4       22.34       17.87      1.37 o 
   5  -7   4      387.62      381.02      8.41 o 
   6  -7   4      273.42      276.88      7.41 o 
   7  -7   4       78.39       91.91      3.76 o 
   8  -7   4       43.67       50.05      5.56 o 
  -7  -6   4       77.85       81.34      6.18 o 
  -6  -6   4        0.87        0.79      0.77 o 
  -5  -6   4        0.87        1.67      0.80 o 
  -4  -6   4        8.41        6.87      0.99 o 
  -3  -6   4       88.31       89.37      2.67 o 
  -2  -6   4       60.45       59.81      1.96 o 
  -1  -6   4       13.06       11.56      0.82 o 
   0  -6   4        2.47        1.26      0.59 o 
   1  -6   4       54.39       60.26      1.55 o 
   2  -6   4       97.79      108.97      2.32 o 
   3  -6   4       52.33       41.49      1.54 o 
   4  -6   4       68.80       66.42      2.28 o 
   5  -6   4      526.28      504.45     10.51 o 
   6  -6   4      217.92      239.94      5.86 o 
   7  -6   4      165.27      150.96      5.51 o 
   8  -6   4       54.19       57.11      3.73 o 
   9  -6   4        0.05        0.31      1.27 o 
  -7  -5   4        8.36        7.63      1.33 o 
  -6  -5   4       70.95       76.64      3.00 o 
  -5  -5   4       96.40       93.25      3.60 o 
  -4  -5   4      147.15      161.43      4.03 o 
  -3  -5   4      776.45      817.02     16.24 o 
  -2  -5   4       10.69       10.15      0.75 o 
  -1  -5   4        2.23        0.32      0.30 o 
   0  -5   4      174.97      181.84      3.31 o 
   1  -5   4       77.19       76.59      1.73 o 
   2  -5   4        0.04        0.53      0.40 o 
   3  -5   4      354.92      377.02      5.86 o 
   4  -5   4        8.08        7.19      0.80 o 
   5  -5   4        7.85        7.62      0.86 o 
   6  -5   4        4.29        2.12      0.63 o 
   7  -5   4        7.11       10.22      1.22 o 
   8  -5   4       91.86      102.65      4.26 o 
   9  -5   4        3.77        1.29      1.01 o 
  -8  -4   4        3.21        2.20      0.95 o 
  -7  -4   4        6.39        7.27      1.26 o 
  -6  -4   4       16.95       16.26      1.43 o 
  -5  -4   4      155.15      176.74      6.22 o 
  -4  -4   4      329.86      357.63      7.31 o 
  -3  -4   4      261.22      260.66      5.68 o 
  -2  -4   4       57.14       50.93      1.51 o 
  -1  -4   4        9.30        4.06      0.45 o 
   0  -4   4      176.30      195.12      3.80 o 
   1  -4   4     1025.21     1130.92     17.09 o 
   2  -4   4      202.05      224.17      4.81 o 
   3  -4   4      237.04      261.07      3.81 o 
   4  -4   4        8.78        9.69      0.82 o 
   5  -4   4       68.00       57.28      2.00 o 
   6  -4   4        5.01        2.57      0.62 o 
   7  -4   4       13.42       14.25      1.36 o 
   8  -4   4        1.74        0.93      0.67 o 
   9  -4   4       31.92       29.87      2.28 o 
  -8  -3   4       90.73       98.34      4.86 o 
  -7  -3   4        0.99        2.09      0.86 o 
  -6  -3   4       70.94       73.11      2.89 o 
  -5  -3   4       10.12        6.66      0.91 o 
  -4  -3   4        6.81        5.30      0.75 o 
  -3  -3   4      104.01      100.66      2.28 o 
  -2  -3   4       53.03       53.95      1.41 o 
  -1  -3   4       26.09       20.47      0.68 o 
   0  -3   4        4.10        2.23      0.25 o 
   1  -3   4       13.29        8.34      0.46 o 
   2  -3   4      189.31      180.58      3.10 o 
   3  -3   4       35.46       42.77      0.90 o 
   4  -3   4      206.44      245.51      4.59 o 
   5  -3   4      197.07      167.32      4.52 o 
   6  -3   4       77.77       66.46      2.21 o 
   7  -3   4       13.78       10.56      1.16 o 
   8  -3   4       92.20       89.21      3.35 o 
   9  -3   4       88.51       88.33      5.06 o 
  10  -3   4       32.67       32.04      8.97 o 
  -8  -2   4        4.75        3.79      0.92 o 
  -7  -2   4       77.44       86.60      3.79 o 
  -6  -2   4        6.02        4.08      0.77 o 
  -5  -2   4      157.23      160.73      3.47 o 
  -4  -2   4      193.71      201.46      3.93 o 
  -3  -2   4      307.72      305.61      5.05 o 
  -2  -2   4       26.69       23.89      0.90 o 
  -1  -2   4       47.02       54.88      1.15 o 
   0  -2   4       10.43       15.70      0.58 o 
   1  -2   4        2.19        1.51      0.20 o 
   2  -2   4       12.84        5.72      0.33 o 
   3  -2   4      391.66      444.76      6.28 o 
   4  -2   4      119.10      124.28      2.77 o 
   5  -2   4      344.95      369.50      7.05 o 
   6  -2   4        5.33        4.79      0.77 o 
   7  -2   4        2.04        0.54      0.58 o 
   8  -2   4      189.07      187.05      5.09 o 
   9  -2   4       19.98       14.02      1.49 o 
  10  -2   4        2.57        0.66      1.05 o 
  -8  -1   4       40.40       39.50      2.48 o 
  -7  -1   4      120.73      137.07      3.49 o 
  -6  -1   4        5.89        6.09      0.73 o 
  -5  -1   4      107.19      110.51      2.25 o 
  -4  -1   4       52.64       50.25      1.28 o 
  -3  -1   4        0.81        0.13      0.24 o 
  -2  -1   4        1.83        1.59      0.27 o 
  -1  -1   4      381.06      389.21      5.92 o 
   0  -1   4      123.27      135.38      2.48 o 
   1  -1   4      535.14      565.72      7.87 o 
   2  -1   4      385.79      372.65      5.29 o 
   3  -1   4        0.72        0.61      0.12 o 
   4  -1   4        8.59       10.84      0.71 o 
   5  -1   4       32.39       33.02      1.25 o 
   6  -1   4       65.84       54.27      1.93 o 
   7  -1   4       34.09       25.93      1.50 o 
   8  -1   4        1.87        0.10      0.63 o 
   9  -1   4       12.49       11.13      1.74 o 
  10  -1   4       29.86       25.98      2.38 o 
  -8   0   4       14.36       14.98      3.62 o 
  -7   0   4      100.47      107.05      2.80 o 
  -6   0   4       28.80       27.07      1.04 o 
  -5   0   4       10.43        9.41      0.63 o 
  -4   0   4       15.43       16.09      0.74 o 
  -3   0   4      298.74      334.50      4.75 o 
  -2   0   4      528.18      558.41      7.65 o 
  -1   0   4      149.33      143.22      2.37 o 
   0   0   4      554.45      582.44      8.51 o 
   1   0   4       14.21       16.56      0.56 o 
   2   0   4        6.06        5.29      0.34 o 
   3   0   4      572.84      622.25      8.61 o 
   4   0   4      256.44      299.71      4.41 o 
   5   0   4        6.82       13.41      0.52 o 
   6   0   4      198.65      210.50      4.58 o 
   7   0   4        1.88        0.94      0.60 o 
   8   0   4       87.39       77.99      2.69 o 
   9   0   4        5.90        6.75      1.35 o 
  10   0   4        2.40        2.49      1.10 o 
  -7   1   4       65.46       66.28      2.06 o 
  -6   1   4        2.77        2.55      0.41 o 
  -5   1   4      183.71      179.90      2.86 o 
  -4   1   4       51.87       49.90      1.18 o 
  -3   1   4        0.00        0.03      0.20 o 
  -2   1   4       48.06       40.46      1.04 o 
  -1   1   4       10.89        8.78      0.46 o 
   0   1   4        0.27        0.10      0.14 o 
   1   1   4      366.53      362.61      5.19 o 
   2   1   4      234.03      247.55      3.94 o 
   3   1   4      677.50      797.00     10.94 o 
   4   1   4       96.67       97.88      1.86 o 
   5   1   4      132.64      133.50      2.67 o 
   6   1   4      377.97      413.51      8.00 o 
   7   1   4        2.26        2.13      0.57 o 
   8   1   4      143.59      143.22      6.04 o 
   9   1   4        8.51        7.99      1.40 o 
  10   1   4        8.73        9.46      1.67 o 
  -8   2   4       15.76       12.08      2.05 o 
  -7   2   4      233.08      235.12      4.90 o 
  -6   2   4       62.53       63.29      1.72 o 
  -5   2   4      114.93      113.12      2.02 o 
  -4   2   4      317.46      319.07      4.68 o 
  -3   2   4      121.11      114.29      2.05 o 
  -2   2   4     1421.17     1563.33     21.19 o 
  -1   2   4      277.16      281.56      4.42 o 
   0   2   4     1255.65     1294.47     19.46 o 
   1   2   4      208.41      195.31      3.29 o 
   2   2   4     2166.18     2250.13     33.23 o 
   3   2   4      155.57      154.90      2.60 o 
   4   2   4     1474.53     1544.92     24.56 o 
   5   2   4       88.07      100.17      2.16 o 
   6   2   4      229.90      238.13      4.39 o 
   7   2   4      778.04      806.80     19.46 o 
   8   2   4      168.56      170.66      6.98 o 
   9   2   4        0.03       -0.08      0.77 o 
  10   2   4       36.17       38.18      2.88 o 
  -8   3   4        1.03       -0.61      0.72 o 
  -7   3   4        2.23        2.29      0.79 o 
  -6   3   4      343.03      362.82      6.80 o 
  -5   3   4     1235.35     1215.62     17.20 o 
  -4   3   4        1.06        1.49      0.35 o 
  -3   3   4      172.59      160.30      2.81 o 
  -2   3   4       49.48       49.16      1.17 o 
  -1   3   4       85.33       94.37      1.78 o 
   0   3   4      714.80      777.85     11.26 o 
   1   3   4       29.26       23.38      0.73 o 
   2   3   4     1228.75     1302.98     18.50 o 
   3   3   4      144.65      151.27      2.60 o 
   4   3   4       39.72       40.37      1.62 o 
   5   3   4        6.62        7.11      0.62 o 
   6   3   4       71.53       74.87      2.22 o 
   7   3   4      131.09      130.05      4.05 o 
   8   3   4        5.89        4.74      0.98 o 
   9   3   4      126.25      132.49      4.21 o 
  10   3   4        0.13       -0.52      1.06 o 
  -8   4   4       70.92       79.35      3.66 o 
  -7   4   4       53.34       53.27      2.75 o 
  -6   4   4       17.83       13.95      1.15 o 
  -5   4   4       51.76       51.00      2.07 o 
  -4   4   4        5.80        4.15      0.53 o 
  -3   4   4      144.29      134.49      2.80 o 
  -2   4   4        0.11       -0.11      0.14 o 
  -1   4   4      120.10      101.43      1.91 o 
   0   4   4        0.47        0.71      0.18 o 
   1   4   4      174.16      200.77      3.47 o 
   2   4   4       61.10       48.94      1.24 o 
   3   4   4      208.95      225.74      3.88 o 
   4   4   4      229.55      247.95      4.67 o 
   5   4   4       31.28       30.84      1.47 o 
   6   4   4      105.58      114.30      3.31 o 
   7   4   4       44.48       38.20      2.25 o 
   8   4   4        7.68        5.59      1.11 o 
   9   4   4      167.40      176.70      5.16 o 
  10   4   4        3.34        1.11      1.27 o 
  -8   5   4        3.87        4.45      1.08 o 
  -7   5   4        3.76        2.03      0.88 o 
  -6   5   4       20.49       17.70      1.54 o 
  -5   5   4        1.97        2.08      0.57 o 
  -4   5   4      107.64       85.94      3.09 o 
  -3   5   4      179.14      139.53      3.11 o 
  -2   5   4       80.45       76.01      1.83 o 
  -1   5   4       62.13       61.11      1.71 o 
   0   5   4       10.51        6.13      0.37 o 
   1   5   4      360.03      375.94      5.79 o 
   2   5   4       73.43       80.81      1.74 o 
   3   5   4        1.92        0.45      0.26 o 
   4   5   4      135.08      132.94      2.90 o 
   5   5   4      123.73      126.25      2.92 o 
   6   5   4       57.02       53.58      1.89 o 
   7   5   4       21.69       18.82      1.49 o 
   8   5   4       10.48        8.21      1.77 o 
   9   5   4        0.96        0.95      1.21 o 
  -7   6   4        2.86        3.72      1.04 o 
  -6   6   4        0.75       -0.12      0.74 o 
  -5   6   4       82.89       77.01      2.82 o 
  -4   6   4      123.37       98.36      3.19 o 
  -3   6   4        3.35        2.06      0.76 o 
  -2   6   4       44.58       32.74      1.32 o 
  -1   6   4       54.92       48.81      1.38 o 
   0   6   4      267.44      272.49      4.75 o 
   1   6   4       54.38       55.76      1.31 o 
   2   6   4      239.52      254.48      4.43 o 
   3   6   4       30.83       26.58      1.35 o 
   4   6   4      136.58      136.49      3.03 o 
   5   6   4      229.73      222.74      4.54 o 
   6   6   4       28.09       27.22      1.57 o 
   7   6   4      197.42      201.04      5.23 o 
   8   6   4        0.33       -0.19      0.95 o 
   9   6   4       74.27       76.41      5.39 o 
  -7   7   4       41.66       44.54      3.09 o 
  -6   7   4       25.52       31.33      2.35 o 
  -5   7   4        1.90        2.11      0.82 o 
  -4   7   4       38.35       27.21      2.09 o 
  -3   7   4       28.32       25.01      1.69 o 
  -2   7   4      208.38      163.47      3.88 o 
  -1   7   4        1.71        3.26      0.45 o 
   0   7   4      103.54      104.09      2.30 o 
   1   7   4       14.31       13.60      0.83 o 
   2   7   4        9.90        9.04      0.59 o 
   3   7   4       14.56       15.14      0.88 o 
   4   7   4        3.26        2.16      0.65 o 
   5   7   4      148.38      150.00      3.45 o 
   6   7   4        0.12       -0.55      0.55 o 
   7   7   4       25.46       21.60      1.63 o 
   8   7   4       57.80       61.86      3.29 o 
   9   7   4       22.56       21.49      4.45 o 
  -6   8   4        3.73        5.38      1.24 o 
  -5   8   4       13.50       14.56      1.63 o 
  -4   8   4       21.69       15.82      1.55 o 
  -3   8   4      105.28       76.14      2.78 o 
  -2   8   4       14.54        9.60      1.05 o 
  -1   8   4       67.32       65.61      1.95 o 
   0   8   4       31.21       26.33      1.22 o 
   1   8   4      252.59      241.81      4.47 o 
   2   8   4        0.00        0.13      0.45 o 
   3   8   4       55.94       53.52      2.44 o 
   4   8   4       21.23       19.17      1.42 o 
   5   8   4       75.53       75.04      2.39 o 
   6   8   4        6.49        6.85      1.30 o 
   7   8   4       25.94       25.44      1.95 o 
   8   8   4       26.97       28.40      2.32 o 
  -6   9   4       16.38       19.63      2.60 o 
  -5   9   4        0.22        0.58      0.87 o 
  -4   9   4       10.80       11.90      1.45 o 
  -3   9   4       11.74        7.44      1.05 o 
  -2   9   4        1.24        0.77      0.60 o 
  -1   9   4       41.58       27.07      1.44 o 
   0   9   4        8.08        7.11      0.78 o 
   1   9   4       10.38       12.65      0.98 o 
   2   9   4       52.85       49.35      2.14 o 
   3   9   4      317.08      325.21      7.32 o 
   4   9   4      275.44      294.37      6.16 o 
   5   9   4       65.18       65.52      2.63 o 
   6   9   4       90.65       92.02      3.27 o 
   7   9   4       15.33       17.30      1.65 o 
   8   9   4       16.59       14.09      1.80 o 
  -5  10   4       12.26       11.71      1.97 o 
  -4  10   4       74.46       72.40      3.58 o 
  -3  10   4      115.02      132.17      4.50 o 
  -2  10   4      129.96      125.75      4.24 o 
  -1  10   4        4.19        3.50      0.74 o 
   0  10   4      106.75       99.14      2.83 o 
   1  10   4        2.01        3.11      0.94 o 
   2  10   4       92.34      106.01      3.26 o 
   3  10   4        5.23        4.18      1.12 o 
   4  10   4      266.72      284.69      8.48 o 
   5  10   4      160.88      159.05      4.49 o 
   6  10   4        4.48        3.08      1.60 o 
   7  10   4       11.21        8.87      1.38 o 
  -4  11   4        7.92        5.38      2.91 o 
  -3  11   4       82.03       91.76      4.99 o 
  -2  11   4        0.04       -0.18      0.66 o 
  -1  11   4        2.06        1.04      0.58 o 
   0  11   4        6.37        7.51      1.77 o 
   1  11   4       56.82       59.16      2.95 o 
   2  11   4        0.97        1.44      0.90 o 
   3  11   4       35.35       37.72      2.76 o 
   4  11   4       65.24       69.15      4.01 o 
   5  11   4       26.23       22.37      2.45 o 
   6  11   4       21.28       14.18      2.25 o 
  -3  12   4       29.77       27.25      2.08 o 
  -2  12   4       19.60       22.56      1.80 o 
  -1  12   4        1.03        2.51      0.94 o 
   0  12   4       33.14       36.23      3.01 o 
   1  12   4        8.40       10.70      1.96 o 
   2  12   4       43.72       46.90      3.35 o 
   3  12   4      165.43      170.45      8.26 o 
   4  12   4        0.20       -1.02      1.02 o 
   5  12   4        4.58        3.48      1.54 o 
  -2  13   4        4.32        6.18      3.01 o 
  -1  13   4       19.39       20.30      2.26 o 
   0  13   4       36.57       47.28      4.05 o 
   1  13   4       47.21       49.39      4.12 o 
   2  13   4       23.09       27.67      4.06 o 
   3  13   4        6.58        6.02      2.00 o 
  -1 -12   5        9.06        7.59      2.70 o 
   0 -12   5       53.39       58.13      4.87 o 
   1 -12   5        5.32        3.75      2.09 o 
   2 -12   5       31.04       23.79      6.54 o 
  -3 -11   5        8.01        6.84      1.57 o 
  -2 -11   5       67.64       67.78      4.36 o 
  -1 -11   5        2.79        0.53      1.32 o 
   0 -11   5       12.38       13.93      2.01 o 
   1 -11   5        0.68       -0.07      2.18 o 
   2 -11   5      199.86      221.28     10.99 o 
   3 -11   5        1.68        2.13      1.28 o 
   4 -11   5       37.81       38.00      3.08 o 
   5 -11   5       16.75       16.01      2.30 o 
  -4 -10   5        2.20        0.80      1.05 o 
  -3 -10   5        0.36        0.14      1.02 o 
  -2 -10   5       34.59       32.34      2.54 o 
  -1 -10   5       10.02        5.50      1.91 o 
   0 -10   5       32.13       28.38      2.62 o 
   1 -10   5        2.42        0.88      1.49 o 
   2 -10   5        9.06        7.58      1.27 o 
   3 -10   5       12.70       11.91      1.78 o 
   4 -10   5       33.18       30.33      2.96 o 
   5 -10   5       44.72       44.88      4.98 o 
   6 -10   5        1.94        2.06      1.07 o 
  -5  -9   5        4.45        1.48      1.37 o 
  -4  -9   5       46.53       46.98      2.74 o 
  -3  -9   5       23.84       24.55      1.91 o 
  -2  -9   5        4.10        4.08      0.97 o 
  -1  -9   5        0.20       -0.71      0.71 o 
   0  -9   5       88.33       78.10      3.27 o 
   1  -9   5       27.32       26.18      1.82 o 
   2  -9   5       10.41        7.33      1.96 o 
   3  -9   5       13.21       14.18      1.57 o 
   4  -9   5      333.43      334.30      9.65 o 
   5  -9   5        8.00        6.21      1.14 o 
   6  -9   5        0.26       -0.30      0.62 o 
   7  -9   5       75.79       84.65      4.18 o 
  -6  -8   5       31.99       21.09      5.38 o 
  -5  -8   5        1.47        1.29      1.01 o 
  -4  -8   5       12.61        9.67      1.37 o 
  -3  -8   5       40.63       43.70      2.43 o 
  -2  -8   5        3.30        2.27      0.77 o 
  -1  -8   5      125.27      116.41      3.26 o 
   0  -8   5        3.77        0.29      0.52 o 
   1  -8   5       33.62       30.78      1.69 o 
   2  -8   5        9.89        4.51      0.88 o 
   3  -8   5        0.20       -0.62      0.62 o 
   4  -8   5      196.23      200.94      5.17 o 
   5  -8   5       37.29       42.35      2.40 o 
   6  -8   5        0.42        2.45      0.95 o 
   7  -8   5        2.38        2.09      1.20 o 
   8  -8   5       16.87       15.01      3.31 o 
  -6  -7   5        0.02       -0.22      0.94 o 
  -5  -7   5       32.71       36.21      2.39 o 
  -4  -7   5       29.26       23.91      1.80 o 
  -3  -7   5        2.20        0.68      0.73 o 
  -2  -7   5        0.25        0.17      0.54 o 
  -1  -7   5        2.94        2.09      0.53 o 
   0  -7   5        4.02        9.10      0.81 o 
   1  -7   5       63.69       52.77      1.72 o 
   2  -7   5       93.06       92.62      2.60 o 
   3  -7   5        3.78        1.39      0.63 o 
   4  -7   5       19.06       20.09      1.45 o 
   5  -7   5        0.28        0.72      0.58 o 
   6  -7   5      111.15      107.08      3.47 o 
   7  -7   5        2.16        2.01      1.24 o 
   8  -7   5       37.42       37.05      3.09 o 
  -7  -6   5        3.10        0.07      1.61 o 
  -6  -6   5        3.84        5.61      1.06 o 
  -5  -6   5      169.15      173.00      5.04 o 
  -4  -6   5        8.23        6.49      1.06 o 
  -3  -6   5       30.82       29.49      1.73 o 
  -2  -6   5       15.54       16.34      1.19 o 
  -1  -6   5      149.02      149.37      3.58 o 
   0  -6   5      373.29      382.23      6.93 o 
   1  -6   5       36.08       42.91      1.48 o 
   2  -6   5       18.24       21.33      1.03 o 
   3  -6   5       43.92       42.81      1.92 o 
   4  -6   5      153.61      140.78      3.77 o 
   5  -6   5        0.29        0.12      0.52 o 
   6  -6   5       45.05       45.53      2.36 o 
   7  -6   5       68.70       72.97      3.44 o 
   8  -6   5       89.16      100.88      4.81 o 
   9  -6   5       84.34       86.34      5.41 o 
  -7  -5   5        8.86        7.03      1.35 o 
  -6  -5   5        5.56        7.31      1.14 o 
  -5  -5   5        0.57        0.28      0.62 o 
  -4  -5   5      326.59      356.11      7.60 o 
  -3  -5   5      651.10      748.40     26.91 o 
  -2  -5   5        0.95        1.62      0.54 o 
  -1  -5   5       52.93       50.28      1.70 o 
   0  -5   5        7.00        5.86      0.58 o 
   1  -5   5       26.79       28.89      1.10 o 
   2  -5   5       50.43       54.65      1.45 o 
   3  -5   5       38.19       33.16      1.33 o 
   4  -5   5      406.67      384.64      8.10 o 
   5  -5   5      138.59      127.71      3.32 o 
   6  -5   5        0.02       -0.20      0.54 o 
   7  -5   5      196.22      197.83      5.33 o 
   8  -5   5       35.30       31.64      2.20 o 
   9  -5   5        6.73        8.76      1.54 o 
  -7  -4   5        5.33        6.43      1.20 o 
  -6  -4   5      171.10      186.77      5.17 o 
  -5  -4   5       77.08       87.17      3.01 o 
  -4  -4   5        7.18        5.08      0.82 o 
  -3  -4   5      205.54      204.34      4.35 o 
  -2  -4   5       92.53       95.20      2.42 o 
  -1  -4   5       29.31       34.58      1.36 o 
   0  -4   5        9.33        9.13      0.56 o 
   1  -4   5       49.86       33.94      1.13 o 
   2  -4   5      147.41      149.55      2.57 o 
   3  -4   5       23.29       32.12      1.08 o 
   4  -4   5      145.70      148.86      3.50 o 
   5  -4   5       11.21        8.39      0.88 o 
   6  -4   5       74.44       55.62      2.18 o 
   7  -4   5       97.75       86.77      3.12 o 
   8  -4   5        7.78        8.79      1.24 o 
   9  -4   5       23.24       22.67      1.99 o 
  -7  -3   5        7.94        5.14      1.24 o 
  -6  -3   5        2.58        3.00      0.80 o 
  -5  -3   5        1.12        0.56      0.56 o 
  -4  -3   5       74.53       73.37      2.23 o 
  -3  -3   5      287.41      311.73      6.01 o 
  -2  -3   5      188.18      188.49      3.91 o 
  -1  -3   5        7.81        9.16      0.50 o 
   0  -3   5      270.07      299.52      4.74 o 
   1  -3   5       30.41       26.28      0.83 o 
   2  -3   5       52.80       48.02      1.20 o 
   3  -3   5      552.25      606.30      9.99 o 
   4  -3   5      130.30      141.89      3.00 o 
   5  -3   5       34.46       37.43      1.45 o 
   6  -3   5       32.00       31.88      1.82 o 
   7  -3   5        0.06       -0.52      0.56 o 
   8  -3   5        3.54        2.90      0.86 o 
   9  -3   5        3.81        3.98      1.09 o 
  10  -3   5       35.46       41.63      4.49 o 
  -8  -2   5       42.58       41.67      3.27 o 
  -7  -2   5       10.19        9.64      1.28 o 
  -6  -2   5      111.96      116.07      3.91 o 
  -5  -2   5       10.40       10.47      1.10 o 
  -4  -2   5       74.08       70.18      2.12 o 
  -3  -2   5        1.69        0.90      0.40 o 
  -2  -2   5       44.83       50.10      1.23 o 
  -1  -2   5       11.21       14.00      0.71 o 
   0  -2   5       60.03       64.06      1.44 o 
   1  -2   5       16.18       14.88      0.57 o 
   2  -2   5      300.46      343.88      4.80 o 
   3  -2   5        0.78        0.19      0.17 o 
   4  -2   5       24.86       29.91      1.23 o 
   5  -2   5       30.96       30.06      1.32 o 
   6  -2   5       20.02       15.62      1.19 o 
   7  -2   5       97.53       78.53      3.04 o 
   8  -2   5        1.62        0.19      0.68 o 
   9  -2   5       43.09       47.12      2.71 o 
  10  -2   5        1.03       -0.03      1.19 o 
  -8  -1   5       30.79       31.95      2.91 o 
  -7  -1   5       33.84       35.65      2.04 o 
  -6  -1   5        1.50        1.83      0.75 o 
  -5  -1   5       49.41       50.89      1.93 o 
  -4  -1   5       14.03       12.81      0.83 o 
  -3  -1   5      211.52      223.31      3.47 o 
  -2  -1   5       42.35       44.61      1.06 o 
  -1  -1   5      254.16      288.47      4.97 o 
   0  -1   5      356.55      373.54      6.13 o 
   1  -1   5      427.25      420.33      6.34 o 
   2  -1   5      309.06      333.55      5.48 o 
   3  -1   5      212.13      228.97      3.47 o 
   4  -1   5      138.44      150.47      3.23 o 
   5  -1   5       11.09       11.10      0.79 o 
   6  -1   5      271.44      304.32      6.68 o 
   7  -1   5      242.55      253.03      5.94 o 
   8  -1   5        0.26        1.16      0.73 o 
   9  -1   5        2.45        1.75      0.96 o 
  10  -1   5        1.04        0.35      1.26 o 
  -8   0   5       69.21       67.61      6.52 o 
  -7   0   5        2.74        3.70      0.82 o 
  -6   0   5      353.84      369.50      8.17 o 
  -5   0   5       75.36       78.09      2.01 o 
  -4   0   5       14.77       13.51      0.77 o 
  -3   0   5      300.13      313.79      4.77 o 
  -2   0   5       18.40       18.72      0.76 o 
  -1   0   5       28.69       18.95      0.75 o 
   0   0   5      660.47      757.82     11.04 o 
   1   0   5     2007.11     2056.30     30.46 o 
   2   0   5      193.10      210.91      3.41 o 
   3   0   5      710.59      775.44     11.21 o 
   4   0   5        4.15        5.85      0.38 o 
   5   0   5        1.82        1.06      0.28 o 
   6   0   5      214.13      207.40      4.57 o 
   7   0   5      101.83      108.75      3.00 o 
   8   0   5        1.38       -0.20      0.60 o 
   9   0   5       45.49       49.94      3.17 o 
  10   0   5        2.28        0.46      1.24 o 
  -7   1   5        9.09        8.30      1.04 o 
  -6   1   5      296.47      312.96      5.36 o 
  -5   1   5       12.79       14.68      1.00 o 
  -4   1   5        1.94        1.09      0.35 o 
  -3   1   5        2.06        2.08      0.35 o 
  -2   1   5        0.20       -0.06      0.20 o 
  -1   1   5      717.31      782.41     11.49 o 
   0   1   5      321.56      318.11      4.95 o 
   1   1   5     2182.23     2328.14     31.19 o 
   2   1   5        0.79        0.12      0.18 o 
   3   1   5      238.43      275.70      4.14 o 
   4   1   5      104.58      100.86      1.82 o 
   5   1   5      524.72      592.19      9.43 o 
   6   1   5     1401.13     1426.77     24.82 o 
   7   1   5       27.79       27.02      1.52 o 
   8   1   5      489.32      515.25     11.12 o 
   9   1   5        3.24        4.01      1.13 o 
  10   1   5        2.96        3.22      1.13 o 
  -7   2   5        7.81        6.79      1.01 o 
  -6   2   5        9.25        7.34      0.81 o 
  -5   2   5        1.46        1.76      0.52 o 
  -4   2   5      703.68      697.19     10.78 o 
  -3   2   5       61.43       54.80      1.34 o 
  -2   2   5      219.53      209.69      3.60 o 
  -1   2   5        0.24       -0.13      0.23 o 
   0   2   5       86.39      101.59      2.18 o 
   1   2   5        3.99        2.31      0.27 o 
   2   2   5        6.71        7.82      0.43 o 
   3   2   5     1149.31     1192.14     17.02 o 
   4   2   5       75.43       77.59      1.74 o 
   5   2   5       19.14       19.37      0.93 o 
   6   2   5       97.70      104.09      2.74 o 
   7   2   5      232.31      241.32      5.88 o 
   8   2   5      230.26      235.63      5.98 o 
   9   2   5       33.45       29.01      2.09 o 
  10   2   5       10.63       14.36      1.92 o 
  -8   3   5        4.44        3.28      1.34 o 
  -7   3   5        5.19        5.76      1.07 o 
  -6   3   5       57.06       50.92      2.27 o 
  -5   3   5       53.83       45.18      1.85 o 
  -4   3   5       42.29       45.77      2.08 o 
  -3   3   5      670.28      646.45     10.44 o 
  -2   3   5        0.15       -0.18      0.18 o 
  -1   3   5      104.91      100.62      2.12 o 
   0   3   5      162.62      157.75      3.11 o 
   1   3   5      401.87      409.08      6.55 o 
   2   3   5        5.43       12.94      0.64 o 
   3   3   5       40.96       44.10      1.22 o 
   4   3   5      150.42      161.68      3.24 o 
   5   3   5       72.69       68.56      1.81 o 
   6   3   5      597.26      620.32     11.46 o 
   7   3   5        1.34        1.36      0.64 o 
   8   3   5       11.16       10.49      1.26 o 
   9   3   5        2.68        2.48      0.91 o 
  10   3   5        2.42        1.70      1.94 o 
  -7   4   5        5.93        4.43      1.26 o 
  -6   4   5       57.40       54.47      2.74 o 
  -5   4   5       59.55       58.94      2.44 o 
  -4   4   5      141.45      134.36      3.26 o 
  -3   4   5      515.25      459.77      8.32 o 
  -2   4   5      169.42      147.82      3.23 o 
  -1   4   5      287.17      304.79      4.89 o 
   0   4   5       57.36       49.43      1.36 o 
   1   4   5       86.65       84.89      1.79 o 
   2   4   5      288.63      282.37      4.76 o 
   3   4   5       17.79       15.41      0.75 o 
   4   4   5      413.96      457.85      9.11 o 
   5   4   5       66.85       64.94      2.01 o 
   6   4   5        0.69       -0.36      0.53 o 
   7   4   5        0.85       -0.06      0.67 o 
   8   4   5       32.29       27.85      1.97 o 
   9   4   5       62.12       61.10      2.98 o 
  10   4   5        2.13       -0.27      1.57 o 
  -7   5   5        1.97        1.29      1.10 o 
  -6   5   5        1.59        1.12      0.73 o 
  -5   5   5       73.65       63.41      2.59 o 
  -4   5   5       98.75       79.62      2.65 o 
  -3   5   5        1.82        3.66      0.57 o 
  -2   5   5       29.88       34.61      1.45 o 
  -1   5   5      146.04      151.02      3.54 o 
   0   5   5      223.96      207.92      3.51 o 
   1   5   5       93.36       70.51      1.61 o 
   2   5   5       39.50       40.25      1.14 o 
   3   5   5      539.19      588.59      9.34 o 
   4   5   5      160.85      165.06      3.38 o 
   5   5   5        0.07        0.34      0.39 o 
   6   5   5       18.87       17.14      1.26 o 
   7   5   5      167.32      179.46      5.24 o 
   8   5   5       50.51       49.86      3.03 o 
   9   5   5       83.07       80.85      3.96 o 
  -7   6   5       60.77       72.46      4.00 o 
  -6   6   5       11.05       15.65      1.53 o 
  -5   6   5        2.74        0.97      0.66 o 
  -4   6   5        7.06        5.26      0.82 o 
  -3   6   5       21.21       20.18      1.38 o 
  -2   6   5       22.59       21.65      1.26 o 
  -1   6   5       16.70       23.19      1.21 o 
   0   6   5      154.22      131.98      2.71 o 
   1   6   5        0.30       -0.21      0.21 o 
   2   6   5        1.79        1.01      0.37 o 
   3   6   5      172.44      189.42      3.82 o 
   4   6   5      116.34      105.82      2.76 o 
   5   6   5        2.34        1.42      0.59 o 
   6   6   5       16.73       12.64      1.45 o 
   7   6   5       27.59       25.94      1.79 o 
   8   6   5       50.74       49.25      2.98 o 
   9   6   5        1.13       -0.83      1.04 o 
  -6   7   5       32.08       36.76      2.63 o 
  -5   7   5        2.07        2.09      0.87 o 
  -4   7   5       28.88       30.79      2.37 o 
  -3   7   5       67.75       54.38      2.80 o 
  -2   7   5       87.15       65.36      2.25 o 
  -1   7   5        2.55       -0.03      0.44 o 
   0   7   5       30.73       22.36      1.09 o 
   1   7   5      316.66      307.15      5.39 o 
   2   7   5       46.13       43.77      1.32 o 
   3   7   5        8.63        6.55      0.68 o 
   4   7   5      117.41      116.85      3.06 o 
   5   7   5       36.06       34.58      1.76 o 
   6   7   5        6.14        4.98      0.98 o 
   7   7   5       21.31       21.21      1.76 o 
   8   7   5      111.33      122.90      5.03 o 
   9   7   5      120.11      136.31      6.12 o 
  -6   8   5        2.36        2.81      1.21 o 
  -5   8   5       45.94       52.13      2.83 o 
  -4   8   5       77.44       87.99      3.29 o 
  -3   8   5        2.73        4.81      0.83 o 
  -2   8   5        0.06        0.82      0.48 o 
  -1   8   5      298.88      236.69      5.28 o 
   0   8   5        2.87        5.10      0.65 o 
   1   8   5      166.85      172.24      3.70 o 
   2   8   5        8.33        6.89      0.85 o 
   3   8   5       33.81       31.86      1.43 o 
   4   8   5      141.70      147.10      4.55 o 
   5   8   5      137.16      141.49      3.70 o 
   6   8   5       18.97       15.73      1.43 o 
   7   8   5       43.08       40.81      2.95 o 
   8   8   5       15.34       13.70      1.92 o 
  -5   9   5        6.45        3.62      1.19 o 
  -4   9   5       52.78       46.90      2.65 o 
  -3   9   5       14.97       17.51      1.55 o 
  -2   9   5       45.17       32.76      1.98 o 
  -1   9   5        4.39        6.63      1.11 o 
   0   9   5      119.83       98.22      3.08 o 
   1   9   5       10.99        4.23      0.62 o 
   2   9   5      146.06      141.06      3.63 o 
   3   9   5       10.24       12.97      1.17 o 
   4   9   5      170.29      175.71      5.11 o 
   5   9   5      287.05      306.57      7.87 o 
   6   9   5      369.15      419.03     10.31 o 
   7   9   5        5.71        2.13      1.10 o 
   8   9   5        0.72        0.17      1.22 o 
  -5  10   5      204.74      252.48     14.73 o 
  -4  10   5      129.15      134.35      4.34 o 
  -3  10   5       26.47       29.16      2.01 o 
  -2  10   5       48.27       49.22      2.53 o 
  -1  10   5       14.21       11.64      1.22 o 
   0  10   5        0.06        0.13      0.56 o 
   1  10   5      126.98      124.55      4.58 o 
   2  10   5      311.34      315.33      7.21 o 
   3  10   5       12.07       12.95      1.39 o 
   4  10   5        3.68        4.97      1.25 o 
   5  10   5       29.70       26.84      2.57 o 
   6  10   5       60.55       63.44      3.38 o 
   7  10   5      104.60      109.40      4.36 o 
  -4  11   5       10.23       13.07      1.53 o 
  -3  11   5       82.60       98.98      3.55 o 
  -2  11   5        6.14        7.21      1.23 o 
  -1  11   5       25.82       29.98      1.96 o 
   0  11   5       20.13       17.70      1.89 o 
   1  11   5        3.09        2.95      0.97 o 
   2  11   5       15.27       18.77      2.91 o 
   3  11   5      129.08      131.74      5.04 o 
   4  11   5       53.64       49.78      3.42 o 
   5  11   5      105.01      108.02      4.73 o 
   6  11   5       93.15       92.22      4.77 o 
  -3  12   5        9.79       14.95      2.23 o 
  -2  12   5        3.18        3.24      0.90 o 
  -1  12   5       41.01       44.59      3.26 o 
   0  12   5       13.83       13.50      1.81 o 
   1  12   5        5.72        7.87      1.45 o 
   2  12   5        1.23        3.16      1.46 o 
   3  12   5      156.46      179.72      9.44 o 
   4  12   5       52.09       53.68      5.25 o 
   5  12   5       28.97       29.70      2.88 o 
  -1  13   5       13.95       12.73      3.71 o 
   0  13   5       50.05       62.62      3.99 o 
   1  13   5        5.18        8.59      1.83 o 
   2  13   5       46.02       54.01      5.57 o 
   3  13   5       11.47        8.41      3.03 o 
  -2 -11   6        4.83       -2.12      2.27 o 
  -1 -11   6        1.97        1.29      1.67 o 
   0 -11   6      100.84      111.35      5.21 o 
   1 -11   6        2.96        1.21      2.13 o 
   2 -11   6        6.14        8.15      2.97 o 
   3 -11   6       92.79       84.21      8.60 o 
   4 -11   6       14.12        9.98      2.24 o 
  -3 -10   6        1.33        0.37      0.80 o 
  -2 -10   6       54.18       49.77      2.83 o 
  -1 -10   6       35.15       35.13      3.05 o 
   0 -10   6        1.53       -0.44      1.07 o 
   1 -10   6       11.01        6.57      1.67 o 
   2 -10   6        6.66        6.13      1.47 o 
   3 -10   6      100.68      100.77      7.43 o 
   4 -10   6        1.90       -0.19      1.17 o 
   5 -10   6       14.95       14.13      2.01 o 
   6 -10   6       32.03       39.67      4.56 o 
  -4  -9   6       77.42       86.94      3.66 o 
  -3  -9   6        0.45       -0.17      0.94 o 
  -2  -9   6        8.24        7.49      1.48 o 
  -1  -9   6       52.73       59.33      2.77 o 
   0  -9   6       25.97       22.43      2.66 o 
   1  -9   6        1.99        0.71      1.72 o 
   2  -9   6        1.57        0.33      1.31 o 
   3  -9   6        0.00        0.19      1.82 o 
   4  -9   6        0.20       -0.01      0.91 o 
   5  -9   6        4.67        4.25      1.26 o 
   6  -9   6       30.63       33.46      2.54 o 
   7  -9   6        1.92        1.19      1.77 o 
  -5  -8   6        2.45        2.65      1.13 o 
  -4  -8   6       58.92       70.46      3.31 o 
  -3  -8   6       27.62       33.87      2.19 o 
  -2  -8   6       35.12       28.16      1.95 o 
  -1  -8   6       43.55       40.86      2.55 o 
   0  -8   6       12.13       12.17      1.12 o 
   1  -8   6       34.31       27.55      1.83 o 
   2  -8   6       83.44       65.71      3.22 o 
   3  -8   6       86.48       88.61      3.28 o 
   4  -8   6        0.23       -0.83      0.83 o 
   5  -8   6        1.77        0.65      0.75 o 
   6  -8   6        0.66        0.91      1.03 o 
   7  -8   6       31.11       28.66      2.73 o 
  -6  -7   6        1.28        0.93      2.75 o 
  -5  -7   6       39.58       38.96      2.50 o 
  -4  -7   6       30.10       28.27      2.12 o 
  -3  -7   6        7.28        4.64      1.07 o 
  -2  -7   6        3.89        1.47      0.81 o 
  -1  -7   6        0.69       -0.52      0.52 o 
   0  -7   6        0.75       -0.35      0.52 o 
   1  -7   6       31.42       26.59      1.49 o 
   2  -7   6       91.12       74.45      2.32 o 
   3  -7   6      537.14      516.40     10.79 o 
   4  -7   6        9.71        8.71      1.08 o 
   5  -7   6       28.77       21.45      1.66 o 
   6  -7   6       16.05       14.35      1.38 o 
   7  -7   6       44.06       44.74      3.25 o 
   8  -7   6      190.19      222.44      7.67 o 
  -6  -6   6        4.85        4.88      1.13 o 
  -5  -6   6       32.94       29.92      2.19 o 
  -4  -6   6        6.38        9.70      1.24 o 
  -3  -6   6        5.88        6.74      1.18 o 
  -2  -6   6       45.72       50.11      2.81 o 
  -1  -6   6       15.06        9.05      0.93 o 
   0  -6   6        3.53        1.37      0.51 o 
   1  -6   6       35.13       33.94      1.64 o 
   2  -6   6        0.13        0.06      0.35 o 
   3  -6   6       77.77       81.50      2.61 o 
   4  -6   6        4.76        4.19      0.82 o 
   5  -6   6      230.31      229.30      5.60 o 
   6  -6   6       87.47       85.22      3.00 o 
   7  -6   6       23.51       21.74      1.92 o 
   8  -6   6        4.42        3.20      1.11 o 
  -6  -5   6        4.65        3.97      1.23 o 
  -5  -5   6       55.57       55.84      2.85 o 
  -4  -5   6        2.84        2.99      1.02 o 
  -3  -5   6        2.56        3.34      0.84 o 
  -2  -5   6       99.64       90.26      2.65 o 
  -1  -5   6      669.06      719.42     13.21 o 
   0  -5   6       27.57       24.96      1.38 o 
   1  -5   6       61.70       64.14      2.05 o 
   2  -5   6      226.79      235.01      4.55 o 
   3  -5   6       25.87       24.19      1.28 o 
   4  -5   6       34.57       31.63      1.73 o 
   5  -5   6       27.56       25.84      1.57 o 
   6  -5   6        0.04        0.10      0.56 o 
   7  -5   6        6.78        4.71      1.03 o 
   8  -5   6      110.81      128.33      4.18 o 
   9  -5   6        0.11        0.07      0.92 o 
  -7  -4   6       18.51       16.43      2.02 o 
  -6  -4   6        9.35        7.93      1.43 o 
  -5  -4   6        8.02        5.98      1.04 o 
  -4  -4   6        0.58        0.27      0.61 o 
  -3  -4   6       47.16       45.74      1.91 o 
  -2  -4   6        5.67        5.26      0.71 o 
  -1  -4   6      853.65      910.01     18.04 o 
   0  -4   6      265.77      263.84      5.08 o 
   1  -4   6      144.31      142.93      2.80 o 
   2  -4   6        3.46        1.98      0.38 o 
   3  -4   6       16.06       16.43      0.85 o 
   4  -4   6       42.30       44.38      1.62 o 
   5  -4   6       99.87      118.60      3.10 o 
   6  -4   6      188.69      172.97      4.26 o 
   7  -4   6        0.64        0.51      0.73 o 
   8  -4   6        3.81        3.48      0.96 o 
   9  -4   6       14.75       11.30      1.83 o 
  -7  -3   6        5.65        3.99      1.24 o 
  -6  -3   6       33.27       37.07      2.34 o 
  -5  -3   6        0.22       -0.04      0.60 o 
  -4  -3   6      148.51      165.40      3.93 o 
  -3  -3   6      146.05      157.09      3.65 o 
  -2  -3   6        0.62        0.79      0.41 o 
  -1  -3   6      125.03      120.87      2.83 o 
   0  -3   6      102.70      110.77      2.42 o 
   1  -3   6       67.01       72.31      1.57 o 
   2  -3   6      374.76      397.88      6.16 o 
   3  -3   6        0.76        0.69      0.27 o 
   4  -3   6        3.20        3.82      0.56 o 
   5  -3   6        4.77        3.74      0.66 o 
   6  -3   6       57.27       50.63      2.39 o 
   7  -3   6        2.61        1.30      0.73 o 
   8  -3   6        3.02       -0.81      0.81 o 
   9  -3   6       13.43       16.79      1.69 o 
  10  -3   6       27.90       38.04      4.31 o 
  -7  -2   6      119.11      135.19      5.32 o 
  -6  -2   6        0.23        0.79      0.83 o 
  -5  -2   6       52.42       51.11      2.56 o 
  -4  -2   6        0.18        0.81      0.51 o 
  -3  -2   6        6.98        4.11      0.70 o 
  -2  -2   6       98.33       96.86      2.20 o 
  -1  -2   6       15.11       12.98      0.89 o 
   0  -2   6     1265.43     1287.68     18.63 o 
   1  -2   6       66.86       57.79      1.39 o 
   2  -2   6      154.34      163.20      2.50 o 
   3  -2   6       29.44       31.72      0.87 o 
   4  -2   6        8.01       11.50      0.86 o 
   5  -2   6      974.99      982.76     17.32 o 
   6  -2   6      274.80      320.74      7.07 o 
   7  -2   6        4.78        5.66      1.04 o 
   8  -2   6       18.76       17.76      1.79 o 
   9  -2   6        0.03        0.00      0.68 o 
  10  -2   6        8.40        7.54      2.09 o 
  -7  -1   6      178.40      192.24      5.57 o 
  -6  -1   6       33.92       39.75      2.73 o 
  -5  -1   6       80.58       82.08      2.88 o 
  -4  -1   6      108.46       97.09      2.49 o 
  -3  -1   6        3.06        4.24      0.51 o 
  -2  -1   6       95.49      104.81      2.40 o 
  -1  -1   6       38.09       46.45      1.36 o 
   0  -1   6      745.47      785.69     12.30 o 
   1  -1   6       90.43      113.48      1.99 o 
   2  -1   6      255.60      281.56      5.26 o 
   3  -1   6      240.39      235.43      3.67 o 
   4  -1   6      257.92      273.80      4.64 o 
   5  -1   6      357.49      337.97      6.57 o 
   6  -1   6       12.62       10.32      1.00 o 
   7  -1   6      569.16      594.61     12.19 o 
   8  -1   6        3.11        1.04      0.78 o 
   9  -1   6        1.18        2.64      1.16 o 
  10  -1   6       24.39       24.26      2.40 o 
  -7   0   6        0.61        0.72      0.73 o 
  -6   0   6        7.57        5.38      0.99 o 
  -5   0   6      120.80      127.70      3.30 o 
  -4   0   6       58.96       54.32      1.93 o 
  -3   0   6       68.52       61.53      1.93 o 
  -2   0   6        3.31        2.15      0.41 o 
  -1   0   6      102.47      100.55      1.93 o 
   0   0   6        6.26        5.23      0.46 o 
   1   0   6       87.04       84.10      1.77 o 
   2   0   6     1370.21     1539.01     21.87 o 
   3   0   6      273.21      288.10      4.89 o 
   4   0   6       34.98       36.38      1.01 o 
   5   0   6      147.85      138.99      3.50 o 
   6   0   6       53.63       53.51      2.01 o 
   7   0   6      472.76      484.02      9.47 o 
   8   0   6        5.22        4.75      0.86 o 
   9   0   6        0.34       -0.08      0.97 o 
  10   0   6        0.20        0.17      1.48 o 
  -7   1   6       30.41       29.27      2.22 o 
  -6   1   6       34.45       28.46      2.06 o 
  -5   1   6       30.91       28.46      1.56 o 
  -4   1   6       11.59       11.04      0.94 o 
  -3   1   6       26.31       22.34      1.21 o 
  -2   1   6       10.17        9.48      0.70 o 
  -1   1   6        0.50        0.40      0.20 o 
   0   1   6      778.42      833.66     12.23 o 
   1   1   6        0.13        0.84      0.22 o 
   2   1   6      139.01      157.06      2.78 o 
   3   1   6        7.50        8.40      0.56 o 
   4   1   6       66.38       53.91      1.23 o 
   5   1   6      274.34      270.27      5.10 o 
   6   1   6      294.66      301.79      6.21 o 
   7   1   6        0.72       -0.02      0.67 o 
   8   1   6      117.97      114.09      3.70 o 
   9   1   6       16.70       12.25      2.01 o 
  10   1   6        5.88        5.18      1.37 o 
  -7   2   6       85.77       93.29      4.13 o 
  -6   2   6        2.37        1.33      0.84 o 
  -5   2   6       11.56        9.49      0.97 o 
  -4   2   6        0.56        0.21      0.42 o 
  -3   2   6       65.31       60.11      1.70 o 
  -2   2   6      466.43      493.95      8.21 o 
  -1   2   6       57.74       43.94      1.33 o 
   0   2   6        7.33        2.79      0.37 o 
   1   2   6      222.69      214.52      3.57 o 
   2   2   6       16.81       22.87      0.85 o 
   3   2   6      303.95      345.79      5.41 o 
   4   2   6      177.57      192.07      3.15 o 
   5   2   6       76.19       62.24      1.89 o 
   6   2   6       96.44       98.18      2.68 o 
   7   2   6       28.69       21.92      1.64 o 
   8   2   6      483.21      496.35     10.82 o 
   9   2   6       60.64       52.79      2.86 o 
  10   2   6        5.83        2.11      1.27 o 
  -7   3   6        7.30        7.59      1.13 o 
  -6   3   6       36.64       31.28      2.58 o 
  -5   3   6       21.48       18.04      1.31 o 
  -4   3   6      176.89      162.14      3.78 o 
  -3   3   6      188.17      185.68      4.05 o 
  -2   3   6        2.78        0.82      0.33 o 
  -1   3   6      950.88      873.71     14.50 o 
   0   3   6      195.14      169.06      3.40 o 
   1   3   6       30.21       23.93      0.82 o 
   2   3   6      302.57      298.93      4.75 o 
   3   3   6      439.95      449.75      6.54 o 
   4   3   6       19.15       17.04      0.86 o 
   5   3   6       16.53       10.34      0.74 o 
   6   3   6      173.76      172.53      4.44 o 
   7   3   6        0.01       -0.52      0.55 o 
   8   3   6        2.33        1.60      0.82 o 
   9   3   6       45.91       34.00      2.29 o 
  10   3   6      100.52       97.62      4.11 o 
  -7   4   6        0.62        1.33      0.94 o 
  -6   4   6        8.10        8.84      1.35 o 
  -5   4   6       30.61       29.26      2.18 o 
  -4   4   6       72.53       63.77      2.22 o 
  -3   4   6       68.20       60.91      2.01 o 
  -2   4   6      190.09      198.67      4.18 o 
  -1   4   6       15.46       10.15      0.80 o 
   0   4   6        0.16       -0.23      0.23 o 
   1   4   6        3.55        4.02      0.40 o 
   2   4   6      105.97      106.41      2.20 o 
   3   4   6        9.84        9.65      0.65 o 
   4   4   6        0.12        1.07      0.66 o 
   5   4   6       38.05       34.35      1.36 o 
   6   4   6       47.76       47.68      1.91 o 
   7   4   6      156.01      155.27      5.88 o 
   8   4   6      162.51      168.28      4.80 o 
   9   4   6        3.53        2.21      1.02 o 
  10   4   6       11.42        9.51      1.90 o 
  -7   5   6        0.00       -0.09      0.94 o 
  -6   5   6       12.35       13.59      1.64 o 
  -5   5   6       39.71       44.28      2.43 o 
  -4   5   6        0.00        0.21      0.50 o 
  -3   5   6      262.19      242.16      5.06 o 
  -2   5   6       64.80       54.81      1.86 o 
  -1   5   6        0.05       -0.28      0.29 o 
   0   5   6      575.51      520.96      9.10 o 
   1   5   6        7.24        5.94      0.53 o 
   2   5   6        0.18       -0.25      0.25 o 
   3   5   6        5.98        4.49      0.48 o 
   4   5   6      144.32      138.42      3.01 o 
   5   5   6      279.19      295.83      6.11 o 
   6   5   6       14.02       13.58      1.12 o 
   7   5   6      275.15      281.49      8.62 o 
   8   5   6       23.01       17.73      1.75 o 
   9   5   6        4.07        2.42      0.99 o 
  -6   6   6        0.15        0.02      0.86 o 
  -5   6   6       33.22       30.98      2.08 o 
  -4   6   6        0.42        1.47      0.70 o 
  -3   6   6       57.13       45.14      2.17 o 
  -2   6   6      103.76       85.64      2.40 o 
  -1   6   6      170.62      146.43      3.36 o 
   0   6   6      325.43      317.45      6.00 o 
   1   6   6        3.29        2.73      0.54 o 
   2   6   6       13.41       13.12      1.25 o 
   3   6   6      380.92      397.46      6.69 o 
   4   6   6       22.93       17.83      1.16 o 
   5   6   6       70.85       75.88      3.15 o 
   6   6   6       68.61       67.28      2.38 o 
   7   6   6        0.71        1.22      0.76 o 
   8   6   6       64.23       60.99      3.25 o 
   9   6   6       40.75       39.65      2.81 o 
  -6   7   6        1.00        0.60      0.99 o 
  -5   7   6       96.32       96.41      3.55 o 
  -4   7   6       28.15       35.14      2.15 o 
  -3   7   6       15.68        8.34      1.01 o 
  -2   7   6       54.02       44.34      2.99 o 
  -1   7   6        0.59        0.66      0.41 o 
   0   7   6      120.85       90.84      2.40 o 
   1   7   6      148.13      142.76      3.48 o 
   2   7   6       29.05       24.36      1.48 o 
   3   7   6      204.35      196.29      4.06 o 
   4   7   6      211.77      215.60      4.80 o 
   5   7   6       91.51       94.43      2.77 o 
   6   7   6       87.17       86.82      2.79 o 
   7   7   6        8.73        8.26      1.17 o 
   8   7   6      123.05      130.28      5.17 o 
   9   7   6       10.38       11.31      1.96 o 
  -5   8   6       13.02       12.20      1.44 o 
  -4   8   6        0.08       -0.09      0.63 o 
  -3   8   6       46.32       49.49      2.58 o 
  -2   8   6        4.26        3.30      0.91 o 
  -1   8   6      142.52      108.29      3.09 o 
   0   8   6      275.46      235.10      4.86 o 
   1   8   6      355.61      312.85      6.03 o 
   2   8   6      203.14      183.41      4.25 o 
   3   8   6        0.16        0.25      0.55 o 
   4   8   6      366.01      369.11      7.50 o 
   5   8   6       32.93       30.45      1.73 o 
   6   8   6       25.54       23.64      1.74 o 
   7   8   6       29.51       32.86      2.37 o 
   8   8   6        7.14        6.45      1.74 o 
  -5   9   6       35.62       36.91      2.48 o 
  -4   9   6       15.94       19.73      1.72 o 
  -3   9   6        8.62        7.58      1.09 o 
  -2   9   6       24.91       26.91      2.29 o 
  -1   9   6        3.43        2.55      0.71 o 
   0   9   6       15.25       12.77      1.19 o 
   1   9   6       36.67       37.93      1.80 o 
   2   9   6      281.77      285.37      7.23 o 
   3   9   6      140.84      142.26      4.36 o 
   4   9   6      203.94      212.09      7.67 o 
   5   9   6        5.47        3.46      0.95 o 
   6   9   6      161.76      171.76      5.33 o 
   7   9   6       18.49       17.53      1.92 o 
   8   9   6      168.43      177.46      7.82 o 
  -4  10   6      144.30      171.95      9.11 o 
  -3  10   6       10.75       10.65      1.36 o 
  -2  10   6       22.02       20.06      1.71 o 
  -1  10   6        8.37       12.15      1.28 o 
   0  10   6       84.65       79.29      2.85 o 
   1  10   6       17.35       15.18      1.71 o 
   2  10   6       91.65       89.17      3.30 o 
   3  10   6      118.18      123.88      4.62 o 
   4  10   6       81.67       80.60      3.41 o 
   5  10   6       77.63       77.53      4.02 o 
   6  10   6        0.05       -0.89      0.97 o 
   7  10   6       14.53       10.42      2.03 o 
  -3  11   6        5.75        7.78      1.28 o 
  -2  11   6       80.03       87.52      3.33 o 
  -1  11   6       21.11       20.48      1.65 o 
   0  11   6        0.01        1.06      0.77 o 
   1  11   6        9.89       10.68      1.53 o 
   2  11   6        0.43        1.62      0.97 o 
   3  11   6       60.51       58.33      3.47 o 
   4  11   6       73.21       74.04      4.68 o 
   5  11   6        0.16       -1.30      1.30 o 
   6  11   6       64.10       68.36      4.38 o 
  -2  12   6        8.30        8.33      1.32 o 
  -1  12   6        6.30       10.77      1.68 o 
   0  12   6        1.40        2.80      1.58 o 
   1  12   6        9.95       13.20      1.70 o 
   2  12   6        1.08        2.62      1.27 o 
   3  12   6        3.26        1.91      1.57 o 
   4  12   6        2.56       -0.08      1.27 o 
   5  12   6       13.95        9.71      4.02 o 
   0  13   6        0.46        1.64      1.36 o 
   1  13   6        5.06        3.99      2.81 o 
   0 -11   7        0.75       -0.30      1.64 o 
   1 -11   7       35.22       47.14      4.14 o 
   2 -11   7       24.82       25.58      3.17 o 
   3 -11   7       13.30       16.29      3.05 o 
  -2 -10   7        2.43        2.34      1.24 o 
  -1 -10   7        0.38       -1.26      1.26 o 
   0 -10   7       26.80       23.25      2.61 o 
   1 -10   7        6.69        5.36      2.02 o 
   2 -10   7      191.01      197.58      6.83 o 
   3 -10   7        0.66        0.62      0.98 o 
   4 -10   7       16.61       15.35      2.57 o 
   5 -10   7        6.57        4.97      1.89 o 
  -3  -9   7        1.37        0.94      1.11 o 
  -2  -9   7       35.18       39.46      2.50 o 
  -1  -9   7        8.84        6.56      1.63 o 
   0  -9   7        3.96        2.31      1.56 o 
   1  -9   7        0.18       -0.88      1.23 o 
   2  -9   7      197.65      182.33      6.26 o 
   3  -9   7        2.05       -0.32      0.94 o 
   4  -9   7       52.82       52.48      3.42 o 
   5  -9   7        7.84        6.97      1.78 o 
   6  -9   7       47.53       52.02      3.69 o 
  -4  -8   7       24.04       26.07      2.12 o 
  -3  -8   7        4.99        6.25      1.28 o 
  -2  -8   7       76.43       85.29      3.34 o 
  -1  -8   7        2.44        4.99      1.00 o 
   0  -8   7        5.67        4.79      0.94 o 
   1  -8   7       96.71       99.25      3.33 o 
   2  -8   7      103.26       94.45      3.96 o 
   3  -8   7       19.45       14.63      1.86 o 
   4  -8   7      244.28      231.33     13.71 o 
   5  -8   7        0.71        1.14      0.77 o 
   6  -8   7       10.51       11.25      1.38 o 
   7  -8   7       51.08       52.03      4.48 o 
  -5  -7   7        0.63       -0.27      0.87 o 
  -4  -7   7       21.53       19.57      1.80 o 
  -3  -7   7       21.84       22.13      1.86 o 
  -2  -7   7        1.17        1.36      0.80 o 
  -1  -7   7       29.03       29.08      2.13 o 
   0  -7   7       23.54       23.44      1.54 o 
   1  -7   7       25.14       21.68      1.48 o 
   2  -7   7        0.24        0.29      0.83 o 
   3  -7   7       58.19       56.89      3.43 o 
   4  -7   7       15.03       11.52      1.38 o 
   5  -7   7       12.38        9.70      1.29 o 
   6  -7   7        4.18        2.95      0.85 o 
   7  -7   7       29.35       36.12      2.55 o 
   8  -7   7       91.38      104.27      5.58 o 
  -5  -6   7        1.30        1.14      0.89 o 
  -4  -6   7       11.84       10.29      1.38 o 
  -3  -6   7       19.97       12.69      1.53 o 
  -2  -6   7       29.22       23.18      1.90 o 
  -1  -6   7       31.52       32.79      1.79 o 
   0  -6   7       79.68       81.19      2.53 o 
   1  -6   7        0.91       -0.17      0.47 o 
   2  -6   7       29.35       22.14      1.38 o 
   3  -6   7       12.17       11.78      1.26 o 
   4  -6   7       49.95       57.26      2.58 o 
   5  -6   7       95.41       91.10      3.03 o 
   6  -6   7       10.80       13.16      1.35 o 
   7  -6   7       30.42       33.43      2.42 o 
   8  -6   7       12.04       12.90      1.89 o 
  -6  -5   7        9.33       10.82      1.69 o 
  -5  -5   7       38.00       40.40      2.81 o 
  -4  -5   7       16.67       16.26      1.71 o 
  -3  -5   7        0.11       -0.14      0.64 o 
  -2  -5   7       28.34       25.69      1.59 o 
  -1  -5   7      490.93      533.79     10.30 o 
   0  -5   7        1.51        0.55      0.50 o 
   1  -5   7      579.77      628.52     15.81 o 
   2  -5   7        0.10        0.29      0.46 o 
   3  -5   7        0.23       -0.12      0.42 o 
   4  -5   7       52.95       48.94      2.26 o 
   5  -5   7       95.84       96.35      3.06 o 
   6  -5   7        2.98        0.22      0.68 o 
   7  -5   7       19.25       15.60      2.05 o 
   8  -5   7        4.79        6.76      1.25 o 
   9  -5   7       26.05       27.41      2.61 o 
  -6  -4   7        0.76        1.26      0.94 o 
  -5  -4   7        6.77        3.32      1.31 o 
  -4  -4   7        8.64        6.64      1.09 o 
  -3  -4   7       46.46       44.02      2.40 o 
  -2  -4   7       69.75       67.71      2.71 o 
  -1  -4   7       30.98       37.74      1.71 o 
   0  -4   7       29.65       26.70      1.37 o 
   1  -4   7       29.49       29.63      1.27 o 
   2  -4   7        3.19        2.56      0.61 o 
   3  -4   7       34.23       34.08      1.49 o 
   4  -4   7      625.26      595.76     10.32 o 
   5  -4   7       12.39       13.53      1.13 o 
   6  -4   7       33.92       33.85      2.00 o 
   7  -4   7        9.76        9.62      1.18 o 
   8  -4   7        0.49        0.22      0.75 o 
   9  -4   7       51.74       51.04      3.03 o 
  -6  -3   7       15.36       17.51      1.73 o 
  -5  -3   7        0.78        0.61      0.71 o 
  -4  -3   7       33.62       34.61      2.12 o 
  -3  -3   7       10.37       10.84      1.00 o 
  -2  -3   7        0.66        0.14      0.38 o 
  -1  -3   7      820.77      848.60     14.41 o 
   0  -3   7       84.05       88.74      2.14 o 
   1  -3   7      540.41      588.75      9.51 o 
   2  -3   7      503.31      513.69      7.88 o 
   3  -3   7       34.73       36.34      1.17 o 
   4  -3   7      163.49      148.39      3.34 o 
   5  -3   7       40.11       43.34      1.79 o 
   6  -3   7      462.10      479.48     10.20 o 
   7  -3   7       37.83       38.17      2.21 o 
   8  -3   7        6.52        4.30      1.00 o 
   9  -3   7       28.69       29.32      2.24 o 
  -7  -2   7        0.13        1.75      0.99 o 
  -6  -2   7       61.52       65.80      3.32 o 
  -5  -2   7        0.49       -0.73      0.73 o 
  -4  -2   7       22.22       19.61      1.59 o 
  -3  -2   7       13.48       10.27      1.03 o 
  -2  -2   7       62.54       54.58      1.84 o 
  -1  -2   7      341.81      368.05      6.13 o 
   0  -2   7        5.22        3.11      0.44 o 
   1  -2   7      135.96      139.08      2.72 o 
   2  -2   7      142.98      152.01      2.53 o 
   3  -2   7       18.53       19.95      0.82 o 
   4  -2   7      418.40      403.93      7.19 o 
   5  -2   7      221.85      234.49      4.96 o 
   6  -2   7      498.12      497.84     10.35 o 
   7  -2   7       35.85       31.31      2.13 o 
   8  -2   7       13.81       15.91      1.91 o 
   9  -2   7       11.08       11.49      1.48 o 
  10  -2   7       14.07       17.66      4.16 o 
  -7  -1   7       13.30       13.50      1.74 o 
  -6  -1   7       16.70       19.06      2.37 o 
  -5  -1   7       52.23       47.69      2.58 o 
  -4  -1   7       19.92       13.85      1.71 o 
  -3  -1   7       15.18       13.97      1.15 o 
  -2  -1   7       29.58       18.39      1.16 o 
  -1  -1   7      122.51      122.22      2.69 o 
   0  -1   7       56.53       52.60      1.48 o 
   1  -1   7       49.88       49.30      1.39 o 
   2  -1   7       10.47       13.07      0.71 o 
   3  -1   7       59.75       47.80      1.23 o 
   4  -1   7      123.85      135.60      2.76 o 
   5  -1   7      138.61      134.89      3.54 o 
   6  -1   7        5.46        3.83      0.73 o 
   7  -1   7        6.70        5.22      0.88 o 
   8  -1   7       12.72       17.06      2.17 o 
   9  -1   7       10.24        6.99      1.24 o 
  10  -1   7       23.22       24.84      2.40 o 
  -7   0   7       11.33       12.92      1.74 o 
  -6   0   7       15.27       14.15      1.57 o 
  -5   0   7       21.52       18.01      1.52 o 
  -4   0   7      250.52      245.59      5.47 o 
  -3   0   7       71.10       58.12      2.00 o 
  -2   0   7       21.52       17.71      1.10 o 
  -1   0   7       59.71       60.51      1.79 o 
   0   0   7       30.18       32.43      1.15 o 
   1   0   7      590.28      649.61     10.23 o 
   2   0   7       19.59       19.19      0.87 o 
   3   0   7      127.64      142.34      2.64 o 
   4   0   7      431.70      407.09      6.70 o 
   5   0   7       38.94       37.01      1.70 o 
   6   0   7        0.04        0.42      0.48 o 
   7   0   7       78.16       75.30      2.61 o 
   8   0   7        3.64        3.00      0.91 o 
   9   0   7        0.01       -0.79      0.98 o 
  10   0   7        0.32       -0.40      1.18 o 
  -7   1   7        1.84        2.95      1.18 o 
  -6   1   7       46.52       46.99      2.96 o 
  -5   1   7        4.41        5.60      1.11 o 
  -4   1   7        0.41        0.09      0.43 o 
  -3   1   7       61.18       57.56      2.00 o 
  -2   1   7      128.35      115.46      2.76 o 
  -1   1   7      223.81      214.44      4.42 o 
   0   1   7       31.00       27.18      1.22 o 
   1   1   7        2.65        1.46      0.28 o 
   2   1   7      618.24      675.30     10.59 o 
   3   1   7        1.60       -0.08      0.23 o 
   4   1   7      124.30       85.90      1.85 o 
   5   1   7      536.81      556.64     10.51 o 
   6   1   7      104.30       98.10      2.71 o 
   7   1   7       67.59       69.04      2.43 o 
   8   1   7       60.44       57.99      2.84 o 
   9   1   7       66.85       68.71      3.73 o 
  10   1   7      100.17      110.51      5.11 o 
  -7   2   7       17.40       19.57      2.15 o 
  -6   2   7        9.90        8.79      1.48 o 
  -5   2   7        0.20       -0.44      0.49 o 
  -4   2   7        0.46        0.59      0.53 o 
  -3   2   7       16.06       15.69      1.09 o 
  -2   2   7      115.25      113.69      2.87 o 
  -1   2   7      110.07      104.28      2.60 o 
   0   2   7        0.02       -0.07      0.26 o 
   1   2   7        0.01        0.22      0.25 o 
   2   2   7      176.43      161.71      3.09 o 
   3   2   7       16.10       15.77      0.82 o 
   4   2   7        0.02        0.39      0.31 o 
   5   2   7       80.88       82.05      2.01 o 
   6   2   7      337.78      321.82      6.58 o 
   7   2   7      144.08      144.94      4.12 o 
   8   2   7       95.60       91.61      3.32 o 
   9   2   7       58.30       64.90      3.15 o 
  10   2   7       29.87       22.55      2.39 o 
  -7   3   7       15.28       15.67      2.02 o 
  -6   3   7       13.15       16.27      1.64 o 
  -5   3   7        1.32        0.30      0.60 o 
  -4   3   7       23.70       22.67      1.47 o 
  -3   3   7       19.42       14.87      1.15 o 
  -2   3   7      673.23      631.12     11.88 o 
  -1   3   7       95.47       87.02      2.24 o 
   0   3   7       37.44       37.92      1.46 o 
   1   3   7      120.30      103.57      2.28 o 
   2   3   7        0.11       -0.04      0.23 o 
   3   3   7       46.19       43.67      1.13 o 
   4   3   7      124.01      124.37      2.76 o 
   5   3   7      124.54      117.91      2.58 o 
   6   3   7      323.28      308.25      6.97 o 
   7   3   7       23.21       22.66      1.70 o 
   8   3   7       49.71       50.51      2.67 o 
   9   3   7        2.15        0.16      0.96 o 
  10   3   7       36.41       35.36      2.55 o 
  -6   4   7       56.09       59.35      3.17 o 
  -5   4   7        3.53        2.10      0.80 o 
  -4   4   7       59.10       52.08      2.49 o 
  -3   4   7      139.65      124.32      3.66 o 
  -2   4   7       27.22       27.88      1.75 o 
  -1   4   7     1038.96     1022.23     18.27 o 
   0   4   7       23.77       19.13      1.84 o 
   1   4   7       21.93       17.04      0.96 o 
   2   4   7      322.50      319.20      5.15 o 
   3   4   7        6.64        6.83      0.51 o 
   4   4   7       20.47       15.92      0.88 o 
   5   4   7       70.89       75.51      2.28 o 
   6   4   7       26.15       25.65      1.62 o 
   7   4   7      104.94       96.87      3.20 o 
   8   4   7        0.48        0.29      0.73 o 
   9   4   7       11.45       10.29      1.78 o 
  10   4   7        3.52        1.34      2.69 o 
  -6   5   7       15.37       14.05      1.76 o 
  -5   5   7        2.31        1.27      0.81 o 
  -4   5   7        1.24        2.57      0.86 o 
  -3   5   7       42.22       36.19      1.79 o 
  -2   5   7      194.23      171.78      3.91 o 
  -1   5   7     1189.20     1065.08     17.81 o 
   0   5   7      182.34      164.87      3.95 o 
   1   5   7        0.77        0.37      0.31 o 
   2   5   7      217.43      202.45      4.04 o 
   3   5   7      298.81      294.01      5.15 o 
   4   5   7      186.93      190.11      3.90 o 
   5   5   7        0.60        1.06      0.61 o 
   6   5   7       28.41       28.10      1.72 o 
   7   5   7      218.51      216.28      6.53 o 
   8   5   7       29.95       31.91      2.30 o 
   9   5   7        4.56        1.37      1.15 o 
  -6   6   7       12.99       12.46      1.68 o 
  -5   6   7       49.76       49.59      3.75 o 
  -4   6   7        0.41        0.56      0.69 o 
  -3   6   7        2.12        3.00      0.83 o 
  -2   6   7       13.50        9.17      0.90 o 
  -1   6   7       32.37       19.99      1.24 o 
   0   6   7      129.87      106.18      2.90 o 
   1   6   7      362.58      330.82      6.73 o 
   2   6   7       14.81       14.14      0.94 o 
   3   6   7      767.89      745.71     11.84 o 
   4   6   7       26.33       24.43      1.37 o 
   5   6   7      224.38      229.71      5.10 o 
   6   6   7       40.39       33.95      1.84 o 
   7   6   7       10.70        8.61      1.68 o 
   8   6   7       21.07       20.86      2.00 o 
   9   6   7       56.15       53.13      3.04 o 
  -5   7   7      151.54      182.68      5.94 o 
  -4   7   7       91.70       95.20      3.44 o 
  -3   7   7       20.81       19.53      1.58 o 
  -2   7   7       13.26        8.94      1.07 o 
  -1   7   7       27.61       21.65      1.30 o 
   0   7   7       14.72       20.21      1.25 o 
   1   7   7      794.83      746.58     13.71 o 
   2   7   7      282.63      282.16      5.93 o 
   3   7   7      578.41      569.90     11.61 o 
   4   7   7      125.91      131.69      3.84 o 
   5   7   7       76.30       66.94      2.35 o 
   6   7   7        3.13        2.21      0.80 o 
   7   7   7       61.77       66.45      3.22 o 
   8   7   7        0.40       -0.02      0.78 o 
   9   7   7        8.10        6.65      1.80 o 
  -5   8   7        4.33        4.31      1.35 o 
  -4   8   7        8.43        8.36      1.22 o 
  -3   8   7       50.95       51.12      2.71 o 
  -2   8   7       22.26       22.55      1.71 o 
  -1   8   7       24.43       23.42      1.65 o 
   0   8   7       34.49       29.36      1.56 o 
   1   8   7        0.47        1.02      0.47 o 
   2   8   7      177.75      162.93      3.96 o 
   3   8   7      103.84      108.02      3.70 o 
   4   8   7        4.09        3.27      0.87 o 
   5   8   7       81.00       76.71      3.56 o 
   6   8   7       13.96       10.80      1.24 o 
   7   8   7       17.64       16.76      1.61 o 
   8   8   7       33.92       31.54      2.82 o 
  -4   9   7       59.00       77.35      3.59 o 
  -3   9   7       22.84       27.70      2.07 o 
  -2   9   7       34.26       34.46      2.84 o 
  -1   9   7        6.22        5.12      0.91 o 
   0   9   7        0.23        0.89      0.52 o 
   1   9   7       22.01       13.22      1.22 o 
   2   9   7      149.48      137.38      4.96 o 
   3   9   7       26.01       24.31      2.14 o 
   4   9   7        1.31        2.07      0.96 o 
   5   9   7        7.29        7.18      1.21 o 
   6   9   7       95.17       94.59      3.35 o 
   7   9   7        1.82        0.35      1.05 o 
   8   9   7       18.41       19.16      3.05 o 
  -4  10   7       16.15       21.70      2.92 o 
  -3  10   7        2.45        3.36      1.01 o 
  -2  10   7       20.30       20.03      1.70 o 
  -1  10   7        0.06       -0.43      0.56 o 
   0  10   7        0.16        0.91      0.62 o 
   1  10   7        0.05        0.73      1.39 o 
   2  10   7       20.65       17.06      1.61 o 
   3  10   7       17.04       19.92      1.96 o 
   4  10   7       30.63       33.82      2.95 o 
   5  10   7       25.92       24.14      2.32 o 
   6  10   7      140.05      157.46      8.43 o 
   7  10   7       66.86       71.27      4.49 o 
  -3  11   7       12.04       15.21      2.02 o 
  -2  11   7       96.42      119.90      7.51 o 
  -1  11   7       25.04       30.82      2.10 o 
   0  11   7        0.00        1.45      0.79 o 
   1  11   7       78.51       78.38      3.83 o 
   2  11   7       18.80       22.67      2.55 o 
   3  11   7       12.64       12.36      1.69 o 
   4  11   7        1.33        0.65      1.00 o 
   5  11   7       10.76       12.30      2.82 o 
   6  11   7       29.70       27.06      3.37 o 
  -1  12   7       85.29      104.19      5.23 o 
   0  12   7       82.01       93.25      5.36 o 
   1  12   7        0.21        2.09      1.31 o 
   2  12   7        0.08        2.57      1.98 o 
   3  12   7       13.52       15.11      4.43 o 
   4  12   7       11.37       11.73      2.28 o 
  -1 -10   8        0.14       -1.61      1.61 o 
   0 -10   8       80.12       83.52      4.71 o 
   1 -10   8        2.12        0.16      2.14 o 
   2 -10   8       53.47       57.31      3.86 o 
   3 -10   8       61.41       61.87      4.04 o 
   4 -10   8        3.60        2.93      1.42 o 
  -2  -9   8        4.57        6.28      1.30 o 
  -1  -9   8        0.47        0.50      0.90 o 
   0  -9   8        0.09       -1.32      1.32 o 
   1  -9   8       24.99       16.67      2.47 o 
   2  -9   8       32.71       31.39      2.77 o 
   3  -9   8       17.87       15.24      2.41 o 
   4  -9   8        0.21        1.10      1.34 o 
   5  -9   8        1.41        0.54      1.11 o 
   6  -9   8        1.36        1.62      2.64 o 
  -3  -8   8       20.24       15.34      1.75 o 
  -2  -8   8      201.24      235.56      6.95 o 
  -1  -8   8       35.68       34.71      2.55 o 
   0  -8   8       56.07       49.08      2.94 o 
   1  -8   8        2.51        1.90      1.01 o 
   2  -8   8       14.87       12.01      1.76 o 
   3  -8   8        0.96       -0.05      1.06 o 
   4  -8   8        1.05        2.17      1.13 o 
   5  -8   8        3.60        3.74      1.31 o 
   6  -8   8       54.20       59.55      3.84 o 
   7  -8   8        0.00       -0.50      2.77 o 
  -4  -7   8        0.01       -0.24      0.85 o 
  -3  -7   8        0.08        0.17      0.94 o 
  -2  -7   8       33.97       35.31      2.56 o 
  -1  -7   8        1.34        1.66      0.99 o 
   0  -7   8       75.95       76.07      2.88 o 
   1  -7   8        5.68        4.35      0.89 o 
   2  -7   8        6.27        2.94      1.19 o 
   3  -7   8      161.86      158.73      5.51 o 
   4  -7   8       83.38       76.75      3.71 o 
   5  -7   8       28.06       22.85      2.02 o 
   6  -7   8        0.63        0.98      0.97 o 
   7  -7   8       51.39       57.40      3.36 o 
  -5  -6   8        8.40        7.11      2.66 o 
  -4  -6   8       15.68       15.57      1.82 o 
  -3  -6   8        9.55        4.58      1.46 o 
  -2  -6   8      165.04      179.13      8.50 o 
  -1  -6   8       16.49       17.01      1.47 o 
   0  -6   8       41.32       37.29      1.97 o 
   1  -6   8      115.25      115.56      3.24 o 
   2  -6   8       22.59       18.22      1.44 o 
   3  -6   8      239.34      240.24      7.25 o 
   4  -6   8        7.19        4.21      0.96 o 
   5  -6   8       99.19       96.19      3.53 o 
   6  -6   8        0.18        0.34      0.86 o 
   7  -6   8        1.88        0.79      0.94 o 
   8  -6   8       29.72       31.04      2.51 o 
  -5  -5   8       26.82       28.33      2.53 o 
  -4  -5   8       33.51       30.96      2.80 o 
  -3  -5   8        0.42       -0.26      0.84 o 
  -2  -5   8       39.01       38.18      2.14 o 
  -1  -5   8       24.99       21.22      1.49 o 
   0  -5   8        3.11        3.51      0.69 o 
   1  -5   8       14.14       16.42      1.26 o 
   2  -5   8       24.38       22.05      1.37 o 
   3  -5   8       44.15       40.87      2.02 o 
   4  -5   8       22.48       21.40      1.71 o 
   5  -5   8      287.54      287.40      6.71 o 
   6  -5   8        3.41        2.19      0.86 o 
   7  -5   8        2.31        1.79      0.88 o 
   8  -5   8       17.82       15.74      1.75 o 
  -5  -4   8       25.12       33.25      2.64 o 
  -4  -4   8        0.41        1.06      0.88 o 
  -3  -4   8        1.76        1.12      0.74 o 
  -2  -4   8      143.18      161.42      4.17 o 
  -1  -4   8        3.82        4.91      0.76 o 
   0  -4   8      354.06      366.14      7.29 o 
   1  -4   8      776.93      830.57     14.10 o 
   2  -4   8       47.04       46.98      1.68 o 
   3  -4   8      481.31      501.16     10.26 o 
   4  -4   8      101.16       99.82      2.75 o 
   5  -4   8      245.80      235.80      5.25 o 
   6  -4   8        2.16        1.77      0.74 o 
   7  -4   8       39.62       38.30      3.09 o 
   8  -4   8        6.67        8.51      1.31 o 
   9  -4   8        9.25       12.42      1.70 o 
  -6  -3   8        7.69        7.75      1.45 o 
  -5  -3   8        0.03       -0.08      0.80 o 
  -4  -3   8        0.21        0.48      0.75 o 
  -3  -3   8        4.18        4.04      0.91 o 
  -2  -3   8        5.47        7.14      0.99 o 
  -1  -3   8       93.47       92.43      2.77 o 
   0  -3   8       13.60       12.65      0.97 o 
   1  -3   8      485.55      475.89      8.00 o 
   2  -3   8        6.54        5.98      0.63 o 
   3  -3   8       16.06       18.90      1.16 o 
   4  -3   8       77.33       71.19      2.27 o 
   5  -3   8       48.04       53.16      1.96 o 
   6  -3   8       27.60       25.42      1.74 o 
   7  -3   8       38.42       33.38      2.52 o 
   8  -3   8        6.05        7.60      1.29 o 
   9  -3   8       29.31       31.43      2.28 o 
  -6  -2   8        0.27        0.81      0.98 o 
  -5  -2   8       69.12       79.66      3.99 o 
  -4  -2   8       16.45       14.48      1.74 o 
  -3  -2   8        1.88        1.35      0.67 o 
  -2  -2   8      275.28      279.85      6.50 o 
  -1  -2   8        1.59        0.54      0.52 o 
   0  -2   8      133.06      128.05      2.71 o 
   1  -2   8      328.55      342.90      6.38 o 
   2  -2   8       95.51      100.67      2.57 o 
   3  -2   8      514.80      493.90      7.29 o 
   4  -2   8       52.43       45.53      1.63 o 
   5  -2   8       40.94       37.77      1.92 o 
   6  -2   8       24.78       24.24      1.60 o 
   7  -2   8       41.18       43.07      2.57 o 
   8  -2   8        6.92        5.87      1.11 o 
   9  -2   8       20.10       20.18      2.11 o 
  -6  -1   8        0.15        0.40      1.13 o 
  -5  -1   8        5.98        6.48      1.12 o 
  -4  -1   8      123.88      124.71      3.93 o 
  -3  -1   8      249.77      230.53      5.33 o 
  -2  -1   8        6.04        2.14      0.65 o 
  -1  -1   8       11.35        7.30      0.79 o 
   0  -1   8       38.78       39.59      1.57 o 
   1  -1   8        0.40        0.44      0.34 o 
   2  -1   8       10.19        7.56      0.66 o 
   3  -1   8      431.42      391.33      6.25 o 
   4  -1   8      516.67      529.95      9.82 o 
   5  -1   8      258.62      251.85      5.77 o 
   6  -1   8       53.12       51.23      2.27 o 
   7  -1   8        0.02        0.68      0.68 o 
   8  -1   8      112.33      115.27      4.20 o 
   9  -1   8       33.38       31.77      2.42 o 
  10  -1   8        0.01       -1.15      1.15 o 
  -6   0   8        0.48        2.51      1.10 o 
  -5   0   8        0.21       -0.52      0.66 o 
  -4   0   8        0.01        0.02      0.51 o 
  -3   0   8       19.97       15.75      1.27 o 
  -2   0   8       11.86        4.23      0.64 o 
  -1   0   8        4.40        7.97      0.76 o 
   0   0   8       28.56       28.81      1.41 o 
   1   0   8        0.02       -0.13      0.29 o 
   2   0   8        0.17       -0.26      0.29 o 
   3   0   8      162.52      189.36      4.64 o 
   4   0   8      122.49      132.49      2.77 o 
   5   0   8      611.23      609.17     12.18 o 
   6   0   8      289.40      297.59      6.72 o 
   7   0   8        0.01       -0.09      0.66 o 
   8   0   8       14.75       11.85      1.45 o 
   9   0   8        0.01       -0.38      1.05 o 
  10   0   8       57.39       56.66      4.31 o 
  -6   1   8        1.42        2.39      1.01 o 
  -5   1   8        0.34        0.28      1.02 o 
  -4   1   8       29.44       29.05      2.28 o 
  -3   1   8      189.11      179.84      4.01 o 
  -2   1   8      560.06      527.87      9.18 o 
  -1   1   8       41.66       31.22      1.60 o 
   0   1   8       47.80       38.12      2.05 o 
   1   1   8        5.69        2.54      0.48 o 
   2   1   8        3.09        2.76      0.41 o 
   3   1   8        4.01        3.77      0.48 o 
   4   1   8      195.37      201.68      3.78 o 
   5   1   8       82.27       63.12      2.15 o 
   6   1   8        6.10        6.44      0.87 o 
   7   1   8        2.58        0.92      0.84 o 
   8   1   8        6.45        5.70      1.29 o 
   9   1   8        3.40        4.19      1.39 o 
  10   1   8        4.34        4.03      2.85 o 
  -6   2   8        9.69        9.35      1.38 o 
  -5   2   8       50.92       53.46      3.65 o 
  -4   2   8       76.22       75.47      2.99 o 
  -3   2   8       57.43       52.04      2.43 o 
  -2   2   8       19.65       25.71      1.79 o 
  -1   2   8       70.98       64.12      2.06 o 
   0   2   8       41.39       40.46      1.62 o 
   1   2   8      221.10      213.09      4.05 o 
   2   2   8      107.02      109.00      2.42 o 
   3   2   8        0.16        0.12      0.30 o 
   4   2   8      337.24      346.33      6.34 o 
   5   2   8       32.16       31.73      1.54 o 
   6   2   8      237.26      232.43      5.12 o 
   7   2   8        1.00       -0.35      0.53 o 
   8   2   8        5.50        5.98      1.15 o 
   9   2   8        6.56        3.62      1.42 o 
  10   2   8       54.10       46.53      3.71 o 
  -6   3   8        3.50        5.50      1.60 o 
  -5   3   8       14.00       13.88      1.49 o 
  -4   3   8       13.99       10.29      1.23 o 
  -3   3   8       14.38       10.97      1.22 o 
  -2   3   8      371.62      335.59      8.13 o 
  -1   3   8      237.40      225.38      5.20 o 
   0   3   8      132.65      124.78      2.95 o 
   1   3   8        0.89        0.72      0.35 o 
   2   3   8      364.02      335.39      5.85 o 
   3   3   8       81.71       87.67      1.93 o 
   4   3   8        1.03        0.26      0.42 o 
   5   3   8       66.80       73.38      2.09 o 
   6   3   8       67.31       60.56      2.16 o 
   7   3   8       99.93       94.22      3.19 o 
   8   3   8        1.46        0.36      0.72 o 
   9   3   8       46.18       45.48      2.86 o 
  10   3   8      131.98      120.66      5.31 o 
  -6   4   8       10.41       10.69      1.65 o 
  -5   4   8        3.87        2.99      1.24 o 
  -4   4   8        0.17        0.18      0.58 o 
  -3   4   8       22.34       15.83      1.59 o 
  -2   4   8      203.07      166.66      4.63 o 
  -1   4   8        0.25        0.00      0.41 o 
   0   4   8     1474.21     1393.36     24.45 o 
   1   4   8      413.52      394.63      7.20 o 
   2   4   8      895.58      817.30     12.94 o 
   3   4   8      114.33      111.91      2.48 o 
   4   4   8      151.34      146.60      3.03 o 
   5   4   8        6.47        3.64      0.54 o 
   6   4   8        0.00       -0.49      0.49 o 
   7   4   8        8.21        8.04      1.18 o 
   8   4   8       57.65       56.78      2.89 o 
   9   4   8        8.60        7.60      1.77 o 
  -6   5   8       48.86       53.70      3.18 o 
  -5   5   8       19.75       24.85      2.11 o 
  -4   5   8       12.20       10.22      1.50 o 
  -3   5   8       37.04       34.64      2.38 o 
  -2   5   8        6.64        2.88      0.74 o 
  -1   5   8        0.99       -0.13      0.45 o 
   0   5   8      257.37      226.31      5.08 o 
   1   5   8     1170.73     1098.70     19.57 o 
   2   5   8     1026.44      983.25     16.35 o 
   3   5   8      220.01      205.58      4.20 o 
   4   5   8      123.91       96.56      2.37 o 
   5   5   8       24.68       22.33      1.28 o 
   6   5   8       93.70       87.64      2.90 o 
   7   5   8      131.08      123.19      3.80 o 
   8   5   8       15.77       13.53      1.69 o 
   9   5   8        0.05       -0.90      1.12 o 
  -5   6   8        4.48        6.17      1.31 o 
  -4   6   8       83.75       80.47      5.43 o 
  -3   6   8       73.41       82.07      3.35 o 
  -2   6   8       11.19       11.26      1.06 o 
  -1   6   8       25.36       24.09      1.50 o 
   0   6   8       53.26       41.95      1.92 o 
   1   6   8        0.61        1.14      0.50 o 
   2   6   8      101.62       95.55      2.70 o 
   3   6   8        0.10        0.14      0.38 o 
   4   6   8      193.05      175.64      4.50 o 
   5   6   8       12.28       11.75      1.05 o 
   6   6   8        0.30       -0.71      0.71 o 
   7   6   8        1.93        2.78      0.91 o 
   8   6   8       23.72       17.13      1.72 o 
   9   6   8        2.77        0.42      0.93 o 
  -5   7   8        9.58       10.69      1.53 o 
  -4   7   8        2.15        3.15      0.97 o 
  -3   7   8        7.22        6.41      1.58 o 
  -2   7   8       29.85       30.67      1.96 o 
  -1   7   8       13.45       10.80      1.12 o 
   0   7   8       22.14       23.62      1.53 o 
   1   7   8        0.63        1.27      0.47 o 
   2   7   8        0.55        1.34      0.59 o 
   3   7   8        7.08        4.99      0.83 o 
   4   7   8        0.41        0.63      0.64 o 
   5   7   8      141.05      139.09      3.69 o 
   6   7   8       40.46       36.12      2.01 o 
   7   7   8        3.66        1.84      1.18 o 
   8   7   8       13.28       10.29      1.40 o 
  -4   8   8        5.54        5.87      1.37 o 
  -3   8   8        9.87       12.70      1.40 o 
  -2   8   8       81.03       97.42      4.64 o 
  -1   8   8        1.10        1.52      0.59 o 
   0   8   8       48.17       43.93      2.26 o 
   1   8   8        3.57        3.80      0.76 o 
   2   8   8       76.41       77.47      2.89 o 
   3   8   8       61.66       59.34      3.17 o 
   4   8   8       92.61       90.17      4.70 o 
   5   8   8      183.63      175.40      5.92 o 
   6   8   8        0.34       -0.32      0.82 o 
   7   8   8        0.56        0.75      0.90 o 
   8   8   8       20.03       17.15      1.92 o 
  -4   9   8        5.63       12.08      3.66 o 
  -3   9   8        0.15        1.53      0.88 o 
  -2   9   8        7.68        8.01      1.22 o 
  -1   9   8        0.36       -0.22      0.68 o 
   0   9   8       18.05       14.23      1.50 o 
   1   9   8        0.40        0.55      0.82 o 
   2   9   8        6.72        9.03      1.18 o 
   3   9   8        2.75        2.07      0.75 o 
   4   9   8       41.68       41.25      2.84 o 
   5   9   8       35.98       36.26      3.23 o 
   6   9   8       37.98       37.54      3.25 o 
   7   9   8        4.95        0.32      2.27 o 
  -3  10   8       16.55       15.73      1.74 o 
  -2  10   8        1.97        2.64      1.08 o 
  -1  10   8       73.68       71.76      3.87 o 
   0  10   8        9.05       13.49      1.53 o 
   1  10   8       29.92       23.48      2.26 o 
   2  10   8        0.80        2.40      0.90 o 
   3  10   8       18.43       17.09      1.81 o 
   4  10   8        1.16        1.16      0.90 o 
   5  10   8        0.04       -1.01      1.01 o 
   6  10   8        5.11        5.05      2.77 o 
  -2  11   8        0.00        1.56      0.99 o 
  -1  11   8       14.21       17.25      1.67 o 
   0  11   8       45.46       50.84      3.48 o 
   1  11   8        0.56        1.76      1.47 o 
   2  11   8       33.27       34.12      3.21 o 
   3  11   8        4.47        4.45      2.15 o 
   4  11   8       14.63       15.24      1.93 o 
   5  11   8        4.39        3.63      1.36 o 
   0  12   8      121.44      147.75      6.74 o 
   1  12   8       56.42       60.85      4.00 o 
   2  12   8        2.38        3.10      1.77 o 
   3  12   8        0.01        0.63      1.13 o 
   4  12   8        9.44       13.11      3.43 o 
   2 -10   9        0.01        1.02      1.63 o 
  -1  -9   9       39.30       35.64      3.31 o 
   0  -9   9       40.06       48.16      4.05 o 
   1  -9   9        1.36       -0.06      2.26 o 
   2  -9   9       94.08       96.19      5.48 o 
   3  -9   9        8.66       10.15      1.93 o 
   4  -9   9        0.03       -0.83      1.41 o 
   5  -9   9        3.70        3.56      1.52 o 
  -2  -8   9        1.30        0.51      0.97 o 
  -1  -8   9        5.29        3.40      1.12 o 
   0  -8   9        0.70        1.42      0.99 o 
   1  -8   9       39.80       37.81      2.94 o 
   2  -8   9       64.54       63.27      3.84 o 
   3  -8   9        8.36        7.03      1.46 o 
   4  -8   9       27.22       24.60      2.37 o 
   5  -8   9       14.49       14.42      3.04 o 
   6  -8   9       12.77        7.78      2.00 o 
  -3  -7   9        2.36        2.34      1.31 o 
  -2  -7   9       30.09       25.83      2.38 o 
  -1  -7   9        5.85        6.47      1.32 o 
   0  -7   9      225.02      259.69      6.82 o 
   1  -7   9        9.87       10.24      1.31 o 
   2  -7   9       43.48       41.46      3.20 o 
   3  -7   9        0.54       -0.38      1.03 o 
   4  -7   9      191.65      187.94      6.40 o 
   5  -7   9        0.27       -1.14      1.14 o 
   6  -7   9        9.29        8.39      2.33 o 
   7  -7   9        4.53        6.08      1.53 o 
  -4  -6   9        4.74        2.09      1.47 o 
  -3  -6   9       80.21       86.61      4.61 o 
  -2  -6   9        2.99        1.78      1.18 o 
  -1  -6   9       52.15       51.93      2.69 o 
   0  -6   9        5.92        6.13      0.99 o 
   1  -6   9        8.25        6.18      0.96 o 
   2  -6   9      163.69      171.36      6.82 o 
   3  -6   9       55.56       50.62      4.08 o 
   4  -6   9      101.54      102.99      4.24 o 
   5  -6   9        2.40        3.82      1.11 o 
   6  -6   9       65.36       57.76      3.95 o 
   7  -6   9        0.14       -0.27      1.05 o 
   8  -6   9       43.14       54.35      4.57 o 
  -4  -5   9        5.00        6.85      1.60 o 
  -3  -5   9        0.66        0.73      0.92 o 
  -2  -5   9        4.02        1.13      1.02 o 
  -1  -5   9        1.52       -0.19      0.70 o 
   0  -5   9       27.33       24.95      1.64 o 
   1  -5   9       35.66       35.89      1.98 o 
   2  -5   9       20.84       16.59      1.42 o 
   3  -5   9       24.22       19.84      1.82 o 
   4  -5   9       13.08       16.01      1.59 o 
   5  -5   9       48.20       48.92      2.75 o 
   6  -5   9       28.56       30.92      2.51 o 
   7  -5   9       16.68       17.02      1.67 o 
   8  -5   9        0.01       -0.22      0.94 o 
  -5  -4   9        2.98        0.68      1.18 o 
  -4  -4   9        7.51        7.57      1.44 o 
  -3  -4   9      127.08      149.29      5.14 o 
  -2  -4   9       18.26       17.97      1.64 o 
  -1  -4   9       42.16       37.10      2.18 o 
   0  -4   9        2.80        2.12      0.68 o 
   1  -4   9       39.23       42.52      1.84 o 
   2  -4   9      798.68      841.22     19.65 o 
   3  -4   9       40.60       38.82      2.12 o 
   4  -4   9        0.89        1.21      0.69 o 
   5  -4   9        4.50        3.98      0.98 o 
   6  -4   9        8.90        9.11      1.13 o 
   7  -4   9        2.36        1.77      0.86 o 
   8  -4   9       14.20       16.28      1.69 o 
   9  -4   9       62.61       64.37      5.08 o 
  -5  -3   9      101.44      110.34      6.02 o 
  -4  -3   9       51.67       44.72      3.08 o 
  -3  -3   9        3.98        2.13      0.84 o 
  -2  -3   9        0.97        1.00      0.71 o 
  -1  -3   9      111.47      114.22      3.36 o 
   0  -3   9        5.83        6.02      0.90 o 
   1  -3   9       56.62       55.88      1.92 o 
   2  -3   9      176.24      166.52      3.47 o 
   3  -3   9     1036.06     1080.10     20.66 o 
   4  -3   9      765.40      787.38     15.50 o 
   5  -3   9        7.59        5.49      0.80 o 
   6  -3   9        0.33        0.41      0.72 o 
   7  -3   9       11.51       15.89      1.72 o 
   8  -3   9       11.32       11.08      1.40 o 
   9  -3   9       63.55       68.38      3.52 o 
  -5  -2   9        0.34        0.75      0.96 o 
  -4  -2   9       29.03       36.10      2.35 o 
  -3  -2   9       14.50       14.54      1.80 o 
  -2  -2   9       43.86       42.46      2.38 o 
  -1  -2   9       12.49       10.95      1.10 o 
   0  -2   9       22.16       18.07      1.29 o 
   1  -2   9       16.35       13.77      1.14 o 
   2  -2   9       57.63       57.97      1.66 o 
   3  -2   9       67.07       65.75      1.82 o 
   4  -2   9      267.58      253.59      5.80 o 
   5  -2   9      333.22      353.00      7.16 o 
   6  -2   9        8.01        8.05      0.95 o 
   7  -2   9       37.67       39.43      2.76 o 
   8  -2   9        2.36        2.27      0.89 o 
   9  -2   9        3.89        5.22      1.21 o 
  -5  -1   9       46.24       53.11      4.16 o 
  -4  -1   9      132.56      125.71      4.10 o 
  -3  -1   9      149.57      174.20      4.92 o 
  -2  -1   9        3.72        4.22      0.85 o 
  -1  -1   9      171.01      165.30      4.32 o 
   0  -1   9       55.90       48.20      2.82 o 
   1  -1   9       47.22       50.52      1.92 o 
   2  -1   9       49.45       51.98      1.62 o 
   3  -1   9       32.65       32.56      1.40 o 
   4  -1   9       61.30       53.51      1.86 o 
   5  -1   9        0.00       -0.12      0.47 o 
   6  -1   9       31.96       34.35      1.95 o 
   7  -1   9        0.88        0.62      0.86 o 
   8  -1   9        4.36        4.45      1.17 o 
   9  -1   9       18.38       14.54      1.84 o 
  -5   0   9       46.40       37.98      2.86 o 
  -4   0   9       55.90       58.91      3.06 o 
  -3   0   9        0.66        0.56      0.87 o 
  -2   0   9      315.09      291.74      6.66 o 
  -1   0   9        0.77        0.14      0.44 o 
   0   0   9        7.57        2.17      0.56 o 
   1   0   9      104.42       96.31      2.57 o 
   2   0   9        2.46        1.11      0.42 o 
   3   0   9       17.91       15.96      0.97 o 
   4   0   9      184.13      192.66      4.61 o 
   5   0   9      271.18      261.27      6.27 o 
   6   0   9        1.54        2.30      0.84 o 
   7   0   9        0.11       -0.06      0.58 o 
   8   0   9       13.19       12.14      1.46 o 
   9   0   9        4.14        2.33      1.30 o 
  -6   1   9        0.90        1.30      3.75 o 
  -5   1   9        0.00       -0.04      0.85 o 
  -4   1   9        4.24        5.94      1.21 o 
  -3   1   9      334.65      326.26     12.09 o 
  -2   1   9       34.02       37.34      1.80 o 
  -1   1   9        2.93        2.27      0.57 o 
   0   1   9      169.67      155.12      3.64 o 
   1   1   9      279.58      254.50      5.50 o 
   2   1   9       22.45       29.95      1.54 o 
   3   1   9       56.09       57.93      1.90 o 
   4   1   9       16.89       19.30      1.12 o 
   5   1   9       17.06       13.54      1.14 o 
   6   1   9      147.01      141.06      4.87 o 
   7   1   9       40.17       36.03      2.11 o 
   8   1   9       63.67       67.51      3.33 o 
   9   1   9       30.20       27.87      2.75 o 
  -5   2   9        5.15        2.62      1.40 o 
  -4   2   9        2.09        0.28      0.75 o 
  -3   2   9       46.52       39.86      2.35 o 
  -2   2   9        0.61        0.51      0.52 o 
  -1   2   9      542.35      525.89      9.69 o 
   0   2   9        2.16        1.52      0.49 o 
   1   2   9      970.52      933.37     15.80 o 
   2   2   9       96.98       93.86      2.47 o 
   3   2   9       23.94       22.16      1.21 o 
   4   2   9       11.37       14.65      0.99 o 
   5   2   9        0.81       -0.20      0.42 o 
   6   2   9       14.43       16.59      1.33 o 
   7   2   9       10.90        9.52      1.12 o 
   8   2   9        2.31        3.21      0.95 o 
   9   2   9       72.15       78.96      3.86 o 
  -5   3   9        3.49        4.08      1.36 o 
  -4   3   9       21.58       17.21      1.66 o 
  -3   3   9       34.87       32.82      2.15 o 
  -2   3   9       11.50       13.09      1.34 o 
  -1   3   9      356.88      322.11      7.05 o 
   0   3   9       81.44       70.71      2.16 o 
   1   3   9      363.49      341.84      6.57 o 
   2   3   9      470.47      424.85      7.29 o 
   3   3   9       65.30       41.25      1.51 o 
   4   3   9       90.82       81.81      2.40 o 
   5   3   9        5.95        4.63      0.70 o 
   6   3   9      137.30      119.52      3.19 o 
   7   3   9        7.82        5.59      1.05 o 
   8   3   9        5.70        6.78      1.22 o 
   9   3   9      122.02      131.66      4.35 o 
  -5   4   9      115.84      125.12      4.83 o 
  -4   4   9       11.48       14.06      1.50 o 
  -3   4   9       13.03       12.93      1.80 o 
  -2   4   9        1.97        1.25      0.70 o 
  -1   4   9        0.20        1.13      0.50 o 
   0   4   9      196.67      176.82      5.09 o 
   1   4   9      406.56      388.49      6.86 o 
   2   4   9       45.39       52.19      1.92 o 
   3   4   9      593.12      548.55      9.10 o 
   4   4   9       54.81       48.55      1.87 o 
   5   4   9        7.28        3.87      0.66 o 
   6   4   9        3.46        1.65      0.69 o 
   7   4   9        1.28        1.25      0.74 o 
   8   4   9       10.78        6.63      1.25 o 
   9   4   9        1.34        2.06      0.93 o 
  -5   5   9        2.90        2.92      1.06 o 
  -4   5   9        0.76        1.11      0.78 o 
  -3   5   9       13.77       15.89      1.57 o 
  -2   5   9       60.16       59.48      3.55 o 
  -1   5   9       14.62       14.07      1.48 o 
   0   5   9       57.34       46.33      2.40 o 
   1   5   9      376.63      361.79      7.64 o 
   2   5   9        1.62        0.87      0.47 o 
   3   5   9      177.33      163.66      3.63 o 
   4   5   9      100.49       82.87      2.46 o 
   5   5   9      105.08       94.07      3.00 o 
   6   5   9        7.51        6.74      0.99 o 
   7   5   9       15.87       13.50      1.53 o 
   8   5   9       14.64       14.50      1.55 o 
   9   5   9        6.04        5.04      1.24 o 
  -5   6   9        8.69       10.61      2.65 o 
  -4   6   9        0.08        0.52      0.99 o 
  -3   6   9        6.09        8.58      1.55 o 
  -2   6   9       25.93       24.40      1.97 o 
  -1   6   9       34.91       35.64      2.34 o 
   0   6   9       35.04       34.30      1.97 o 
   1   6   9        1.19        1.82      0.58 o 
   2   6   9        3.40        3.65      0.69 o 
   3   6   9       13.07       10.98      1.10 o 
   4   6   9      185.29      187.14      4.35 o 
   5   6   9       19.56       21.09      1.77 o 
   6   6   9        5.56        3.60      1.13 o 
   7   6   9        1.80        1.06      0.78 o 
   8   6   9        4.72        3.20      1.14 o 
   9   6   9       76.06       79.19      4.04 o 
  -4   7   9        3.19        4.49      2.71 o 
  -3   7   9       19.40       21.03      2.38 o 
  -2   7   9       53.93       55.65      3.58 o 
  -1   7   9        1.00        1.97      0.76 o 
   0   7   9       18.93       15.80      1.38 o 
   1   7   9      109.16      113.03      3.41 o 
   2   7   9        8.04        8.51      1.43 o 
   3   7   9        0.43       -0.12      0.50 o 
   4   7   9       23.19       27.32      2.03 o 
   5   7   9       65.60       58.91      2.50 o 
   6   7   9        0.04        0.24      0.83 o 
   7   7   9       19.86       19.12      2.54 o 
   8   7   9        4.01        2.01      0.98 o 
  -4   8   9       13.45       10.06      3.63 o 
  -3   8   9       57.67       72.11      4.15 o 
  -2   8   9        0.01        0.59      0.87 o 
  -1   8   9        0.23        0.34      0.65 o 
   0   8   9       78.94       81.35      2.87 o 
   1   8   9        1.94        1.31      0.59 o 
   2   8   9        1.70        3.06      0.76 o 
   3   8   9       31.74       28.00      2.29 o 
   4   8   9        0.02       -0.19      0.66 o 
   5   8   9        0.03        1.31      0.89 o 
   6   8   9       12.53       14.11      2.23 o 
   7   8   9       21.43       21.18      2.29 o 
   8   8   9        3.48        3.80      2.36 o 
  -3   9   9       24.26       22.65      2.17 o 
  -2   9   9       13.14       12.18      1.92 o 
  -1   9   9        6.22        7.43      1.26 o 
   0   9   9        6.49        4.82      1.03 o 
   1   9   9       25.18       25.52      1.77 o 
   2   9   9       16.74       14.42      1.87 o 
   3   9   9       18.85       15.71      2.00 o 
   4   9   9       35.65       33.60      2.68 o 
   5   9   9        0.67        1.24      1.00 o 
   6   9   9       17.31       16.29      3.49 o 
   7   9   9       34.98       40.49      3.83 o 
  -2  10   9       45.36       54.19      4.39 o 
  -1  10   9       25.00       26.86      2.24 o 
   0  10   9        0.42        1.50      0.85 o 
   1  10   9        1.02        0.81      1.59 o 
   2  10   9        0.50        1.91      0.79 o 
   3  10   9        0.54        2.25      1.37 o 
   4  10   9        6.30        6.20      1.95 o 
   5  10   9        1.48        1.26      2.30 o 
   6  10   9       12.56       15.33      1.90 o 
  -1  11   9      149.64      153.83      8.41 o 
   0  11   9        2.74        3.73      1.25 o 
   1  11   9        0.03        1.28      1.03 o 
   2  11   9       40.98       46.66      3.91 o 
   3  11   9       80.89       85.28      4.15 o 
   4  11   9      102.75      118.77      4.94 o 
   5  11   9       16.95       19.26      2.21 o 
   1  -9  10       36.19       30.27      4.38 o 
   2  -9  10       10.83       11.11      2.84 o 
   3  -9  10       60.69       53.84      5.89 o 
  -1  -8  10        4.62        3.90      2.23 o 
   0  -8  10      127.56      131.84      4.99 o 
   1  -8  10       55.40       55.98      3.73 o 
   2  -8  10       11.38       12.82      1.99 o 
   3  -8  10       41.07       36.97      3.42 o 
   4  -8  10       11.07        8.64      1.74 o 
   5  -8  10        0.11       -1.24      1.44 o 
  -2  -7  10        0.02        0.67      1.29 o 
  -1  -7  10        9.23        6.31      1.52 o 
   0  -7  10        4.32        4.10      1.42 o 
   1  -7  10        0.32        0.74      0.85 o 
   2  -7  10        4.74        5.22      1.31 o 
   3  -7  10       32.23       34.74      4.75 o 
   4  -7  10       42.45       46.30      3.27 o 
   5  -7  10        0.02       -1.45      1.45 o 
   6  -7  10        0.42        2.16      1.38 o 
  -3  -6  10        9.54        9.63      2.00 o 
  -2  -6  10       16.99       12.70      2.10 o 
  -1  -6  10        0.56       -0.74      0.74 o 
   0  -6  10        0.01       -0.81      0.81 o 
   1  -6  10      431.09      467.35     10.30 o 
   2  -6  10       67.49       70.42      3.37 o 
   3  -6  10       60.83       58.05      3.58 o 
   4  -6  10        0.31       -0.34      0.84 o 
   5  -6  10        1.68       -0.84      1.24 o 
   6  -6  10       22.52       20.65      4.02 o 
   7  -6  10       30.38       30.41      2.84 o 
  -3  -5  10        0.15       -0.26      1.05 o 
  -2  -5  10       62.01       55.42      5.01 o 
  -1  -5  10       17.48       18.07      1.79 o 
   0  -5  10        2.30        1.84      0.95 o 
   1  -5  10       86.84       92.46      3.50 o 
   2  -5  10       74.96       70.82      3.04 o 
   3  -5  10      188.22      185.18      5.41 o 
   4  -5  10        3.47        3.07      1.16 o 
   5  -5  10        8.46        5.40      1.25 o 
   6  -5  10        0.84        1.91      1.37 o 
   7  -5  10        0.39        1.24      1.12 o 
   8  -5  10       36.49       40.31      3.30 o 
  -4  -4  10       50.37       65.80      4.06 o 
  -3  -4  10       53.70       67.23      3.87 o 
  -2  -4  10       91.78       95.96      3.51 o 
  -1  -4  10        7.31        6.16      1.09 o 
   0  -4  10       22.67       23.87      1.84 o 
   1  -4  10       23.43       21.65      1.56 o 
   2  -4  10        7.71        9.55      1.15 o 
   3  -4  10      713.46      722.22     16.17 o 
   4  -4  10      138.76      135.32      3.89 o 
   5  -4  10       66.88       66.15      3.82 o 
   6  -4  10        0.05        1.16      0.96 o 
   7  -4  10        2.71        2.89      1.14 o 
   8  -4  10       15.91       16.40      2.14 o 
  -4  -3  10       40.87       45.25      3.22 o 
  -3  -3  10        0.33        2.13      0.92 o 
  -2  -3  10       55.05       52.05      2.83 o 
  -1  -3  10        6.91        4.33      0.95 o 
   0  -3  10      102.53      106.32      3.26 o 
   1  -3  10       78.55       88.01      2.84 o 
   2  -3  10        0.00       -0.38      0.47 o 
   3  -3  10      158.09      174.97      4.60 o 
   4  -3  10        8.28        7.26      0.99 o 
   5  -3  10      153.65      169.91      4.98 o 
   6  -3  10       15.44       14.45      1.74 o 
   7  -3  10       11.57       14.97      1.88 o 
   8  -3  10        6.97        5.25      1.58 o 
  -4  -2  10       55.44       54.21      3.10 o 
  -3  -2  10      205.13      221.85      6.09 o 
  -2  -2  10        2.01        1.59      0.72 o 
  -1  -2  10        3.79        2.70      0.77 o 
   0  -2  10        8.62       10.54      1.06 o 
   1  -2  10        3.43        3.54      0.69 o 
   2  -2  10       42.07       41.79      1.80 o 
   3  -2  10        0.02       -0.46      0.46 o 
   4  -2  10      244.06      240.36      5.68 o 
   5  -2  10       20.83       16.37      2.07 o 
   6  -2  10       16.40       17.15      1.83 o 
   7  -2  10      130.32      149.06      4.41 o 
   8  -2  10       26.15       22.64      1.92 o 
   9  -2  10        1.44        0.88      1.40 o 
  -5  -1  10        1.47        1.95      1.82 o 
  -4  -1  10      117.21      118.73      4.13 o 
  -3  -1  10       19.29       18.14      1.66 o 
  -2  -1  10       28.81       34.55      2.23 o 
  -1  -1  10        2.89        4.27      0.98 o 
   0  -1  10      636.22      628.72     12.33 o 
   1  -1  10        1.00        1.37      0.53 o 
   2  -1  10       20.60       16.13      1.32 o 
   3  -1  10      162.45      183.34      4.49 o 
   4  -1  10        0.41        1.73      0.58 o 
   5  -1  10        9.96        5.68      1.00 o 
   6  -1  10       10.35        8.31      1.29 o 
   7  -1  10       45.33       50.31      2.82 o 
   8  -1  10       22.69       23.17      2.57 o 
   9  -1  10        0.30        1.12      1.04 o 
  -5   0  10        0.47        0.91      1.16 o 
  -4   0  10       17.94       16.76      1.94 o 
  -3   0  10        0.93        0.31      0.79 o 
  -2   0  10      194.31      188.97      6.70 o 
  -1   0  10       14.85        6.92      1.10 o 
   0   0  10      108.87      120.36      3.20 o 
   1   0  10      124.58      125.62      3.69 o 
   2   0  10        0.01       -0.02      0.43 o 
   3   0  10       14.25       10.85      0.94 o 
   4   0  10        0.00       -0.45      0.45 o 
   5   0  10       39.05       31.34      1.93 o 
   6   0  10       27.00       26.98      1.73 o 
   7   0  10        6.91        8.58      1.05 o 
   8   0  10       96.41      108.41      3.98 o 
   9   0  10       98.47      117.33      5.89 o 
  -5   1  10        1.17        1.22      1.10 o 
  -4   1  10       17.81       17.91      2.01 o 
  -3   1  10       24.62       21.30      2.10 o 
  -2   1  10      150.07      146.14      4.42 o 
  -1   1  10       89.98       79.33      2.67 o 
   0   1  10      571.30      529.91      9.84 o 
   1   1  10      323.68      284.29      6.19 o 
   2   1  10      215.39      190.52      4.48 o 
   3   1  10       54.29       48.39      1.97 o 
   4   1  10        6.92       10.65      1.64 o 
   5   1  10        9.48        5.00      0.83 o 
   6   1  10        3.22        1.25      0.87 o 
   7   1  10        0.00        0.23      0.64 o 
   8   1  10      195.11      214.29      6.33 o 
   9   1  10      104.31      133.79      5.76 o 
  -5   2  10        1.14        2.59      1.24 o 
  -4   2  10       24.72       28.57      2.52 o 
  -3   2  10       34.26       29.92      2.45 o 
  -2   2  10        0.25        0.34      0.71 o 
  -1   2  10        4.25        2.14      0.72 o 
   0   2  10        6.85        6.74      1.02 o 
   1   2  10        2.18        2.03      0.55 o 
   2   2  10       97.61       80.16      2.48 o 
   3   2  10       54.85       42.18      1.92 o 
   4   2  10       15.63        8.94      1.07 o 
   5   2  10       26.97       20.07      1.59 o 
   6   2  10       76.61       84.75      3.50 o 
   7   2  10        2.61        3.11      0.80 o 
   8   2  10       13.44       14.91      1.71 o 
   9   2  10       66.48       67.20      3.53 o 
  -5   3  10        6.11        8.11      2.52 o 
  -4   3  10       84.61      107.00      4.63 o 
  -3   3  10       55.88       57.78      3.03 o 
  -2   3  10        9.49        7.95      1.14 o 
  -1   3  10        9.71        9.12      1.20 o 
   0   3  10       71.41       70.95      2.87 o 
   1   3  10       26.30       22.92      1.37 o 
   2   3  10        0.17        0.16      0.48 o 
   3   3  10      341.52      308.88      6.45 o 
   4   3  10      116.43      102.29      2.88 o 
   5   3  10       21.85       20.55      1.59 o 
   6   3  10       85.96       81.97      3.05 o 
   7   3  10        0.97        2.06      0.86 o 
   8   3  10       69.48       74.43      3.58 o 
   9   3  10        7.75        9.66      1.63 o 
  -4   4  10        0.28       -0.17      0.80 o 
  -3   4  10       50.72       59.65      3.65 o 
  -2   4  10        0.44        0.88      0.69 o 
  -1   4  10        7.50        4.72      0.88 o 
   0   4  10       95.69       96.22      3.13 o 
   1   4  10        0.36        0.08      0.48 o 
   2   4  10      333.90      307.36      6.10 o 
   3   4  10       14.70       14.09      1.03 o 
   4   4  10       46.36       38.31      1.85 o 
   5   4  10       61.99       60.19      2.80 o 
   6   4  10        5.79        6.70      1.28 o 
   7   4  10       25.46       26.83      2.79 o 
   8   4  10       31.88       32.04      2.20 o 
   9   4  10        3.89        2.16      1.04 o 
  -4   5  10        6.32        7.35      1.44 o 
  -3   5  10       38.14       40.42      2.54 o 
  -2   5  10        0.10        0.32      0.73 o 
  -1   5  10      114.61      110.51      3.66 o 
   0   5  10       94.28       95.66      3.24 o 
   1   5  10       16.38       15.54      1.32 o 
   2   5  10      124.23      116.36      3.30 o 
   3   5  10      341.11      363.81      7.46 o 
   4   5  10      131.57      109.72      3.04 o 
   5   5  10        5.32        4.30      0.88 o 
   6   5  10        0.08       -0.35      0.75 o 
   7   5  10       18.18       14.80      1.84 o 
   8   5  10        0.88       -0.18      1.34 o 
   9   5  10       14.17       13.42      1.61 o 
  -4   6  10       22.79       26.28      2.73 o 
  -3   6  10        4.35        2.61      1.16 o 
  -2   6  10        0.08        0.52      0.66 o 
  -1   6  10        8.65        7.31      1.20 o 
   0   6  10       17.73       15.47      1.56 o 
   1   6  10       13.09       13.46      1.40 o 
   2   6  10       39.28       36.98      1.90 o 
   3   6  10      231.59      221.11      5.56 o 
   4   6  10       12.93       14.36      1.29 o 
   5   6  10        1.44        2.44      0.97 o 
   6   6  10       45.70       47.98      3.02 o 
   7   6  10        4.29        7.70      1.50 o 
   8   6  10       26.80       24.71      2.51 o 
  -3   7  10        6.86        7.42      1.57 o 
  -2   7  10        6.23        5.96      2.22 o 
  -1   7  10       39.67       38.31      2.56 o 
   0   7  10        5.44        4.45      1.06 o 
   1   7  10       41.64       40.46      2.27 o 
   2   7  10        0.03        0.34      0.58 o 
   3   7  10       24.52       23.68      1.93 o 
   4   7  10        2.74        3.67      1.88 o 
   5   7  10        5.25        4.75      1.47 o 
   6   7  10       27.25       24.42      2.22 o 
   7   7  10        0.48       -1.03      1.09 o 
   8   7  10        7.79        6.64      1.59 o 
  -3   8  10       63.18       63.25      5.22 o 
  -2   8  10       21.49       20.64      2.27 o 
  -1   8  10       24.45       23.28      2.45 o 
   0   8  10       66.71       73.61      3.76 o 
   1   8  10        3.29        4.13      0.84 o 
   2   8  10       58.18       64.99      4.36 o 
   3   8  10       20.26       23.51      2.14 o 
   4   8  10        3.39        5.88      1.21 o 
   5   8  10        6.35        8.29      2.32 o 
   6   8  10        5.83        9.63      1.78 o 
   7   8  10        3.24        3.25      1.35 o 
  -2   9  10      122.03      140.43      5.77 o 
  -1   9  10      121.56      144.29      6.91 o 
   0   9  10       49.23       58.50      3.68 o 
   1   9  10       39.94       40.39      2.46 o 
   2   9  10       57.45       62.68      3.54 o 
   3   9  10       61.90       67.90      3.67 o 
   4   9  10       25.47       30.65      2.53 o 
   5   9  10       70.94       75.11      4.07 o 
   6   9  10       24.25       29.48      2.64 o 
  -1  10  10       90.42       87.62      5.60 o 
   0  10  10       50.18       48.24      3.05 o 
   1  10  10       49.95       51.38      3.61 o 
   2  10  10       17.18       20.00      2.03 o 
   3  10  10       44.44       51.44      4.29 o 
   4  10  10       37.78       42.62      3.12 o 
   5  10  10       23.67       23.36      2.81 o 
   1  11  10       79.31       97.85      7.59 o 
   2  11  10       76.56       83.70      5.11 o 
   3  11  10        0.92        2.91      2.39 o 
   4  11  10       27.80       35.74      3.92 o 
   2  -8  11        3.55        3.63      1.66 o 
   3  -8  11        0.85        0.95      1.21 o 
   0  -7  11       56.18       62.44      5.57 o 
   1  -7  11        9.14        7.07      1.95 o 
   2  -7  11      348.24      337.47     12.46 o 
   3  -7  11        3.60        2.00      1.45 o 
   4  -7  11        0.22       -0.49      1.72 o 
   5  -7  11        0.27        0.31      1.59 o 
  -1  -6  11       48.86       54.04      3.86 o 
   0  -6  11       26.82       22.10      2.19 o 
   1  -6  11        1.26       -0.23      1.02 o 
   2  -6  11       76.16       66.78      4.10 o 
   3  -6  11       96.59       94.62      4.77 o 
   4  -6  11        0.01       -0.84      0.84 o 
   5  -6  11        0.84        2.02      2.14 o 
   6  -6  11        1.39        2.83      1.39 o 
  -2  -5  11       62.44       65.02      4.32 o 
  -1  -5  11      100.73      113.20      4.31 o 
   0  -5  11       20.89       21.23      2.10 o 
   1  -5  11       18.64       21.57      1.97 o 
   2  -5  11        1.60        2.48      1.18 o 
   3  -5  11        2.47        2.41      0.92 o 
   4  -5  11       11.14       11.36      1.85 o 
   5  -5  11        9.95       11.93      1.98 o 
   6  -5  11        1.64        1.42      1.12 o 
   7  -5  11        1.13        1.92      1.15 o 
  -3  -4  11        3.09        2.96      1.25 o 
  -2  -4  11        4.25        5.22      1.13 o 
  -1  -4  11        4.18        0.63      1.26 o 
   0  -4  11       23.08       27.44      2.05 o 
   1  -4  11       25.79       24.01      1.82 o 
   2  -4  11       65.44       66.99      3.83 o 
   3  -4  11       18.54       18.55      1.99 o 
   4  -4  11       12.27       10.02      1.67 o 
   5  -4  11       84.22       80.49      3.75 o 
   6  -4  11       80.32       85.65      6.36 o 
   7  -4  11       50.38       53.98      3.57 o 
   8  -4  11        0.91       -1.44      2.50 o 
  -3  -3  11       34.16       39.87      2.77 o 
  -2  -3  11        0.78       -0.31      0.83 o 
  -1  -3  11      353.63      410.45      9.55 o 
   0  -3  11        8.04        6.64      1.10 o 
   1  -3  11        4.58        6.88      1.05 o 
   2  -3  11       63.13       67.87      3.11 o 
   3  -3  11       22.54       27.12      2.30 o 
   4  -3  11       54.40       50.98      2.75 o 
   5  -3  11      237.26      247.19      7.48 o 
   6  -3  11      209.94      223.04      7.06 o 
   7  -3  11       18.35       19.91      2.16 o 
   8  -3  11       18.84       21.72      2.34 o 
  -3  -2  11       56.45       60.12      3.22 o 
  -2  -2  11        0.49        0.79      0.73 o 
  -1  -2  11       58.29       57.05      3.22 o 
   0  -2  11      102.34      103.38      3.49 o 
   1  -2  11       42.15       36.79      3.23 o 
   2  -2  11       54.82       54.10      2.50 o 
   3  -2  11        2.88        1.18      0.81 o 
   4  -2  11        4.38        3.67      0.98 o 
   5  -2  11       90.89       92.87      3.38 o 
   6  -2  11       30.22       29.43      2.43 o 
   7  -2  11       93.95      102.38      4.61 o 
   8  -2  11      110.00      136.96      5.34 o 
  -4  -1  11       97.90      110.08      5.23 o 
  -3  -1  11       20.24       15.96      1.92 o 
  -2  -1  11       14.64       17.10      1.71 o 
  -1  -1  11      143.57      140.52      5.55 o 
   0  -1  11      114.88      108.70      3.92 o 
   1  -1  11       40.56       36.47      2.10 o 
   2  -1  11        5.42        3.59      0.72 o 
   3  -1  11       21.50       23.46      1.76 o 
   4  -1  11       17.16       14.90      1.61 o 
   5  -1  11      125.57      136.97      6.36 o 
   6  -1  11       22.95       24.74      1.90 o 
   7  -1  11      153.88      164.93      5.71 o 
   8  -1  11       97.40      101.14      4.38 o 
  -4   0  11      150.83      174.95      6.09 o 
  -3   0  11        0.68        3.42      1.20 o 
  -2   0  11        0.75        1.72      0.84 o 
  -1   0  11        0.01        0.50      0.77 o 
   0   0  11       22.35       21.88      1.92 o 
   1   0  11      141.73      131.13      3.46 o 
   2   0  11      381.55      356.82      7.08 o 
   3   0  11       15.73       12.17      1.18 o 
   4   0  11        0.00        0.05      0.73 o 
   5   0  11        0.46        0.35      0.65 o 
   6   0  11        0.12        0.14      0.65 o 
   7   0  11       18.10       21.13      1.85 o 
   8   0  11       71.16       73.29      3.58 o 
   9   0  11       54.95       59.35      5.84 o 
  -4   1  11        0.21       -0.29      0.89 o 
  -3   1  11        1.91        1.65      1.14 o 
  -2   1  11       32.12       36.17      3.05 o 
  -1   1  11       27.30       22.46      1.95 o 
   0   1  11       84.30       71.91      2.84 o 
   1   1  11       35.47       25.72      1.62 o 
   2   1  11       10.53        9.91      0.99 o 
   3   1  11       96.94       82.44      3.32 o 
   4   1  11       20.18       15.00      1.54 o 
   5   1  11        9.83        9.93      1.34 o 
   6   1  11       13.16       16.17      1.90 o 
   7   1  11      173.98      184.16      8.83 o 
   8   1  11       40.90       44.54      2.50 o 
   9   1  11       11.74        3.76      2.56 o 
  -4   2  11        0.23        0.53      0.96 o 
  -3   2  11        9.72       10.88      1.69 o 
  -2   2  11        3.78        2.50      1.19 o 
  -1   2  11       84.71       86.22      3.32 o 
   0   2  11        1.51        0.95      0.62 o 
   1   2  11       32.34       27.30      1.68 o 
   2   2  11       48.53       49.91      2.28 o 
   3   2  11       84.24       75.63      2.47 o 
   4   2  11       24.18       22.76      1.89 o 
   5   2  11       23.68       28.84      2.15 o 
   6   2  11       10.07        8.10      1.20 o 
   7   2  11       14.44       17.54      1.73 o 
   8   2  11       49.39       49.06      3.15 o 
   9   2  11        9.10        6.53      1.65 o 
  -4   3  11        3.72        1.97      1.24 o 
  -3   3  11        0.41        2.74      1.06 o 
  -2   3  11      161.76      174.43      5.15 o 
  -1   3  11      107.29      117.93      3.89 o 
   0   3  11        7.77        8.00      1.13 o 
   1   3  11        0.09        0.43      0.57 o 
   2   3  11        0.23        0.64      0.50 o 
   3   3  11       37.45       26.24      1.70 o 
   4   3  11       16.94       16.60      2.31 o 
   5   3  11        0.40        0.80      0.74 o 
   6   3  11       16.78       12.64      1.43 o 
   7   3  11        1.29        1.40      0.90 o 
   8   3  11       14.11       11.01      1.71 o 
   9   3  11        7.16        5.25      2.74 o 
  -4   4  11        0.00        0.53      1.44 o 
  -3   4  11        4.79        5.91      1.18 o 
  -2   4  11        6.52        4.65      1.14 o 
  -1   4  11       15.75       15.70      1.50 o 
   0   4  11       74.81       77.45      3.23 o 
   1   4  11        9.84       10.20      1.20 o 
   2   4  11        1.04        1.53      0.69 o 
   3   4  11        5.42        5.18      0.91 o 
   4   4  11       67.36       68.88      2.99 o 
   5   4  11      289.68      297.94      9.13 o 
   6   4  11       10.43       12.69      1.58 o 
   7   4  11        7.38        8.72      1.45 o 
   8   4  11       50.96       50.28      3.47 o 
  -3   5  11        0.44        1.16      0.94 o 
  -2   5  11       16.19       19.03      1.83 o 
  -1   5  11        0.55        1.13      0.62 o 
   0   5  11       31.54       33.52      2.21 o 
   1   5  11        7.55        6.91      1.01 o 
   2   5  11        1.73        2.17      0.65 o 
   3   5  11       23.54       22.58      1.82 o 
   4   5  11       48.29       43.57      2.48 o 
   5   5  11       56.68       56.72      3.20 o 
   6   5  11        6.86        6.90      1.58 o 
   7   5  11        5.74        4.96      1.32 o 
   8   5  11       31.85       29.19      2.69 o 
  -3   6  11        2.78        4.88      1.36 o 
  -2   6  11        2.68        2.99      0.97 o 
  -1   6  11       19.59       19.46      1.78 o 
   0   6  11       23.45       23.53      1.85 o 
   1   6  11      125.99      135.98      4.13 o 
   2   6  11        4.14        4.33      0.79 o 
   3   6  11       87.44       89.57      5.98 o 
   4   6  11      107.97      114.04      3.88 o 
   5   6  11      168.60      195.20      6.50 o 
   6   6  11       27.31       25.33      2.25 o 
   7   6  11        4.10        1.53      1.00 o 
   8   6  11       16.21       13.08      1.88 o 
  -2   7  11       81.31      101.57      4.60 o 
  -1   7  11        2.42        2.66      0.84 o 
   0   7  11        0.36        0.05      0.67 o 
   1   7  11        3.94        2.85      0.78 o 
   2   7  11       59.55       64.13      3.41 o 
   3   7  11        4.33        4.29      0.93 o 
   4   7  11       10.98        8.96      2.16 o 
   5   7  11       15.83       15.64      2.15 o 
   6   7  11      109.29      113.50      5.46 o 
   7   7  11        2.60        1.49      1.17 o 
  -2   8  11       56.83       71.89      5.64 o 
  -1   8  11      151.30      171.73      6.42 o 
   0   8  11       12.41       15.64      1.70 o 
   1   8  11       58.69       66.11      3.46 o 
   2   8  11       99.24      115.42      6.48 o 
   3   8  11       49.46       55.30      3.61 o 
   4   8  11        0.38        0.95      1.44 o 
   5   8  11       11.73       16.06      1.92 o 
   6   8  11       31.18       27.98      3.05 o 
   7   8  11        4.86        5.43      2.84 o 
  -1   9  11       51.33       52.77      8.65 o 
   0   9  11      104.87      114.54      4.90 o 
   1   9  11       11.68       13.04      1.55 o 
   2   9  11       73.26       81.28      4.57 o 
   3   9  11       18.52       22.57      2.29 o 
   4   9  11       46.14       47.50      3.35 o 
   5   9  11       60.76       70.32      6.77 o 
   6   9  11        3.84        3.53      1.88 o 
   1  10  11       12.84       11.61      3.35 o 
   2  10  11       71.08       84.26      6.70 o 
   3  10  11       30.79       38.73      3.05 o 
   4  10  11       15.93       22.07      2.30 o 
   0  -6  12        8.96        8.90      2.08 o 
   1  -6  12       58.64       61.25      3.98 o 
   2  -6  12       18.59       10.97      2.31 o 
   3  -6  12        0.98       -1.97      2.88 o 
   4  -6  12        0.44       -1.66      1.66 o 
  -1  -5  12        3.24        0.32      1.20 o 
   0  -5  12       11.82       15.10      1.89 o 
   1  -5  12       39.53       36.95      3.06 o 
   2  -5  12        0.01        0.13      1.01 o 
   3  -5  12        8.69        3.15      1.66 o 
   4  -5  12        0.34       -0.70      1.88 o 
   5  -5  12       41.95       45.19      4.68 o 
   6  -5  12       25.77       24.35      3.09 o 
  -2  -4  12       72.89       99.22     20.63 o 
  -1  -4  12       94.58      113.65      4.07 o 
   0  -4  12       25.46       24.06      2.03 o 
   1  -4  12       38.72       47.62      2.78 o 
   2  -4  12       30.81       28.06      2.51 o 
   3  -4  12        1.50        2.32      1.36 o 
   4  -4  12        5.25        4.49      1.58 o 
   5  -4  12       13.09       12.04      2.56 o 
   6  -4  12       54.01       58.59      3.70 o 
   7  -4  12      256.12      288.19     14.53 o 
  -2  -3  12       10.70        7.29      1.32 o 
  -1  -3  12       33.12       27.23      2.18 o 
   0  -3  12       47.10       43.74      2.63 o 
   1  -3  12        0.03        0.17      0.64 o 
   2  -3  12        1.77        1.66      0.94 o 
   3  -3  12       16.42       14.52      1.84 o 
   4  -3  12       30.72       31.77      2.63 o 
   5  -3  12       30.07       25.82      2.73 o 
   6  -3  12       75.01       67.88      4.57 o 
   7  -3  12        0.34       -1.05      1.05 o 
  -2  -2  12       13.80       13.78      2.05 o 
  -1  -2  12       19.21       23.07      2.00 o 
   0  -2  12       20.09       22.55      1.85 o 
   1  -2  12      141.14      143.74      4.39 o 
   2  -2  12       32.66       26.84      2.12 o 
   3  -2  12       28.13       33.61      2.94 o 
   4  -2  12        0.00       -0.66      0.66 o 
   5  -2  12       63.58       69.06      3.66 o 
   6  -2  12       23.49       23.88      3.36 o 
   7  -2  12      256.23      274.74     11.70 o 
   8  -2  12      177.24      182.63      9.53 o 
  -3  -1  12       52.30       47.53      6.49 o 
  -2  -1  12        2.47        2.77      1.32 o 
  -1  -1  12       41.29       36.07      2.39 o 
   0  -1  12       16.90       17.53      1.97 o 
   1  -1  12       38.07       38.58      3.19 o 
   2  -1  12        0.01        0.47      0.73 o 
   3  -1  12        0.44        0.06      0.71 o 
   4  -1  12        0.08       -0.18      1.09 o 
   5  -1  12        1.57        1.67      1.49 o 
   6  -1  12      155.22      161.70      5.71 o 
   7  -1  12        3.03        2.05      1.19 o 
   8  -1  12        6.15        6.69      1.92 o 
  -3   0  12        2.26        3.67      1.36 o 
  -2   0  12      129.98      143.17      5.61 o 
  -1   0  12       13.41       16.91      1.81 o 
   0   0  12        0.51        0.68      0.74 o 
   1   0  12        0.01        0.40      0.70 o 
   2   0  12        0.53        1.23      0.60 o 
   3   0  12       28.21       24.46      2.85 o 
   4   0  12       82.45       88.65      3.73 o 
   5   0  12       16.15       14.97      1.66 o 
   6   0  12       15.72       18.62      2.04 o 
   7   0  12        1.22        1.09      1.21 o 
   8   0  12        0.05       -1.10      1.37 o 
  -3   1  12       63.67       74.74      6.10 o 
  -2   1  12       32.56       33.12      2.93 o 
  -1   1  12        6.30        8.47      2.03 o 
   0   1  12       18.73       21.71      1.90 o 
   1   1  12        0.84        1.23      0.70 o 
   2   1  12      121.50       97.92      2.92 o 
   3   1  12        1.05        0.89      0.63 o 
   4   1  12       69.06       63.83      3.28 o 
   5   1  12        0.35        0.04      0.74 o 
   6   1  12       19.37       20.98      1.98 o 
   7   1  12       38.85       46.39      3.11 o 
   8   1  12        0.48        0.80      1.69 o 
  -3   2  12       30.12       31.92      3.67 o 
  -2   2  12        4.72        5.87      1.85 o 
  -1   2  12      116.13      107.57      4.71 o 
   0   2  12       24.51       24.30      2.01 o 
   1   2  12        3.25        2.02      0.67 o 
   2   2  12       17.39       13.47      1.33 o 
   3   2  12        7.89        8.51      1.08 o 
   4   2  12       33.74       30.50      2.35 o 
   5   2  12       38.99       40.05      2.64 o 
   6   2  12        0.92        1.22      0.92 o 
   7   2  12       45.04       52.03      3.25 o 
   8   2  12       21.44       20.90      2.61 o 
  -3   3  12        0.05        0.32      1.13 o 
  -2   3  12       23.92       29.77      2.61 o 
  -1   3  12       11.82       12.21      1.45 o 
   0   3  12       12.75       15.68      1.59 o 
   1   3  12       20.22       17.47      1.66 o 
   2   3  12        3.26        3.06      0.77 o 
   3   3  12        3.84        4.08      0.85 o 
   4   3  12        8.84        7.26      1.12 o 
   5   3  12        8.94       11.78      1.46 o 
   6   3  12        3.72        4.08      1.05 o 
   7   3  12       80.20       85.89      4.59 o 
   8   3  12       11.56       10.54      2.42 o 
  -2   4  12        0.47       -0.05      0.82 o 
  -1   4  12       47.12       53.40      2.98 o 
   0   4  12       80.96       88.31      4.67 o 
   1   4  12       32.87       31.36      2.12 o 
   2   4  12       11.16       11.01      1.29 o 
   3   4  12       51.64       52.73      3.21 o 
   4   4  12        1.50        1.71      0.71 o 
   5   4  12       31.84       32.70      2.42 o 
   6   4  12       29.92       22.77      2.41 o 
   7   4  12       37.79       42.72      3.85 o 
   8   4  12        3.39        2.67      1.28 o 
  -2   5  12        2.01        1.84      0.99 o 
  -1   5  12       22.34       25.46      2.07 o 
   0   5  12        6.66       10.35      1.29 o 
   1   5  12       75.60       82.34      4.12 o 
   2   5  12       12.29       14.85      1.44 o 
   3   5  12        6.98        7.53      1.34 o 
   4   5  12       19.59       20.94      2.00 o 
   5   5  12        0.71        2.72      0.97 o 
   6   5  12        0.64        1.06      1.00 o 
   7   5  12       72.01       77.52      4.02 o 
  -2   6  12      127.33      138.84      7.13 o 
  -1   6  12        1.15        2.89      1.03 o 
   0   6  12        1.85        2.94      1.14 o 
   1   6  12        8.37       11.64      1.38 o 
   2   6  12       62.14       73.31      3.67 o 
   3   6  12        0.31        1.12      0.90 o 
   4   6  12      195.07      216.68      6.90 o 
   5   6  12      251.50      273.28     20.54 o 
   6   6  12        4.67        3.50      1.55 o 
   7   6  12       60.35       58.72      3.67 o 
  -1   7  12       69.98       59.92      3.79 o 
   0   7  12       23.65       24.06      2.08 o 
   1   7  12        8.12       11.41      1.48 o 
   2   7  12       15.65       14.96      1.77 o 
   3   7  12       49.99       57.50      3.57 o 
   4   7  12       34.75       37.50      3.34 o 
   5   7  12       26.29       29.22      3.48 o 
   6   7  12       60.82       70.90      5.32 o 
   0   8  12       11.73       12.08      1.51 o 
   1   8  12      214.90      231.87      6.30 o 
   2   8  12        0.37        0.10      0.85 o 
   3   8  12        8.42       14.26      2.13 o 
   4   8  12        9.90       11.84      1.92 o 
   5   8  12       32.41       37.88      3.01 o 
   6   8  12       41.80       61.50      8.47 o 
   1   9  12        0.84        1.60      1.79 o 
   2   9  12       25.03       28.21      3.00 o 
   3   9  12        1.41        3.42      1.64 o 
   4   9  12        3.27        5.55      1.64 o 
   2  -5  13        1.39       -1.72      1.72 o 
   3  -5  13       43.60       45.02      4.30 o 
   0  -4  13       16.93       14.62      2.05 o 
   1  -4  13       41.01       42.72      3.32 o 
   2  -4  13        5.91        6.12      1.53 o 
   3  -4  13        2.84        1.15      1.71 o 
   4  -4  13        0.05        0.59      1.81 o 
   5  -4  13       45.02       39.54      4.43 o 
  -1  -3  13        4.74        6.07      2.52 o 
   0  -3  13       43.21       48.66      3.46 o 
   1  -3  13       15.50       18.74      1.86 o 
   2  -3  13        8.15        9.34      1.57 o 
   3  -3  13        5.82        4.66      1.38 o 
   4  -3  13        5.21        5.61      1.57 o 
   5  -3  13       41.12       38.28      4.25 o 
   6  -3  13        6.57        6.28      1.70 o 
  -1  -2  13        2.19        4.36      1.28 o 
   0  -2  13        0.41       -0.00      0.80 o 
   1  -2  13        4.40        3.21      1.04 o 
   2  -2  13        0.05       -0.17      0.94 o 
   3  -2  13        3.22        1.73      0.96 o 
   4  -2  13        7.69        5.92      2.31 o 
   5  -2  13       23.02       24.69      2.39 o 
   6  -2  13       25.82       24.55      4.53 o 
   7  -2  13       94.06      111.66      7.02 o 
  -1  -1  13       21.76       18.79      1.87 o 
   0  -1  13       15.05       13.91      1.58 o 
   1  -1  13       29.88       27.21      2.08 o 
   2  -1  13        0.08       -0.09      1.13 o 
   3  -1  13        5.77        4.31      1.69 o 
   4  -1  13       75.43       84.10      4.01 o 
   5  -1  13       30.01       29.43      3.15 o 
   6  -1  13       65.74       71.53      4.03 o 
   7  -1  13       41.67       39.15      3.50 o 
  -2   0  13      300.71      328.98     19.80 o 
  -1   0  13       55.48       70.14      4.45 o 
   0   0  13        2.00        0.41      0.81 o 
   1   0  13        3.63        1.14      0.86 o 
   2   0  13        0.00        0.80      0.81 o 
   3   0  13       55.98       53.77      2.95 o 
   4   0  13       10.32        9.56      1.50 o 
   5   0  13        0.65        1.40      0.93 o 
   6   0  13       90.51       92.51      6.67 o 
   7   0  13        4.90        4.91      1.31 o 
  -2   1  13       35.98       46.22      6.71 o 
  -1   1  13       11.70       11.09      2.74 o 
   0   1  13       22.35       27.57      2.65 o 
   1   1  13        6.90        6.07      1.16 o 
   2   1  13       49.56       53.98      2.76 o 
   3   1  13        6.86        4.66      1.09 o 
   4   1  13       38.63       32.52      2.50 o 
   5   1  13        1.78        2.90      1.02 o 
   6   1  13      108.52      121.20      4.81 o 
   7   1  13        0.07       -1.08      1.32 o 
  -2   2  13        1.42        1.97      2.86 o 
  -1   2  13       26.99       29.07      2.79 o 
   0   2  13       22.43       22.79      2.51 o 
   1   2  13        0.14        0.75      0.79 o 
   2   2  13       19.62       20.10      1.67 o 
   3   2  13        3.26        3.60      1.06 o 
   4   2  13        2.90        2.03      0.94 o 
   5   2  13       47.72       41.47      2.80 o 
   6   2  13        1.27        0.58      0.95 o 
   7   2  13        3.95        4.58      1.76 o 
  -1   3  13        2.86        3.01      1.17 o 
   0   3  13      100.36      117.41      4.37 o 
   1   3  13        7.76        8.31      1.36 o 
   2   3  13        0.04       -0.48      0.70 o 
   3   3  13       27.91       24.22      2.23 o 
   4   3  13       91.22       94.94      3.87 o 
   5   3  13        0.73        0.83      0.78 o 
   6   3  13       13.87       17.44      1.96 o 
   7   3  13       56.13       66.63      4.56 o 
  -1   4  13        3.15        2.58      1.05 o 
   0   4  13        3.45        3.46      1.03 o 
   1   4  13       53.66       63.68      3.22 o 
   2   4  13        2.87        1.51      1.39 o 
   3   4  13      103.32      110.18      4.53 o 
   4   4  13       25.94       29.21      2.81 o 
   5   4  13       13.62       15.41      1.72 o 
   6   4  13        1.39        3.15      1.22 o 
   7   4  13        3.85        5.02      1.93 o 
  -1   5  13        9.63       10.19      1.54 o 
   0   5  13        3.00        2.89      1.07 o 
   1   5  13       64.08       64.60      3.26 o 
   2   5  13       12.51       14.74      1.82 o 
   3   5  13       59.53       59.84      3.61 o 
   4   5  13        5.92        7.85      1.38 o 
   5   5  13       42.82       41.05      3.30 o 
   6   5  13      177.25      183.48     10.83 o 
   7   5  13        6.12        5.18      2.39 o 
   0   6  13      112.53      130.81      4.47 o 
   1   6  13        1.84        1.47      0.93 o 
   2   6  13       22.52       25.52      2.37 o 
   3   6  13       29.14       26.93      2.44 o 
   4   6  13       44.82       50.09      4.48 o 
   5   6  13      124.43      152.68     11.22 o 
   6   6  13        8.45       10.74      3.24 o 
   1   7  13        4.75        4.12      1.11 o 
   2   7  13        0.20        2.56      1.18 o 
   3   7  13       19.94       18.03      2.20 o 
   4   7  13        5.13        5.49      1.58 o 
   5   7  13        1.17        2.52      1.62 o 
   2   8  13        0.27        2.78      1.23 o 
   3   8  13        8.07       10.94      2.32 o 
   2  -3  14        0.40       -0.85      1.03 o 
   3  -3  14      114.34      138.82      6.95 o 
   4  -3  14        0.29        4.66      2.95 o 
   1  -2  14        0.23        0.16      0.90 o 
   2  -2  14        5.35        4.11      1.33 o 
   3  -2  14        7.04        7.17      1.73 o 
   4  -2  14        6.94        7.15      1.64 o 
   5  -2  14      188.32      181.48     13.41 o 
   0  -1  14       49.81       57.80      4.16 o 
   1  -1  14       34.92       39.07      2.64 o 
   2  -1  14        2.99        1.73      0.96 o 
   3  -1  14        8.30        7.08      1.69 o 
   4  -1  14        1.56        1.34      1.34 o 
   5  -1  14       28.29       34.56      2.80 o 
   6  -1  14       14.27       12.74      2.32 o 
   0   0  14       82.74       97.36      5.52 o 
   1   0  14       22.89       23.83      2.19 o 
   2   0  14        0.01        0.79      1.06 o 
   3   0  14        4.16        3.60      1.27 o 
   4   0  14        8.17        6.92      1.39 o 
   5   0  14        5.71        4.80      1.40 o 
   6   0  14       43.06       46.87      3.65 o 
   0   1  14       65.11       72.07      4.97 o 
   1   1  14       11.20       13.05      1.94 o 
   2   1  14       93.76      111.55      6.55 o 
   3   1  14       47.67       53.65      4.39 o 
   4   1  14       44.34       45.97      3.15 o 
   5   1  14       34.14       36.12      2.85 o 
   6   1  14        0.91        0.42      1.15 o 
   0   2  14        1.46        1.28      1.38 o 
   1   2  14        0.78        0.97      1.60 o 
   2   2  14       70.99       78.38      3.83 o 
   3   2  14        6.08        4.73      1.40 o 
   4   2  14        0.57        1.54      1.09 o 
   5   2  14       27.37       26.25      2.40 o 
   6   2  14       15.46       13.76      1.86 o 
   0   3  14        2.98        3.38      1.83 o 
   1   3  14        3.45        3.00      1.27 o 
   2   3  14       31.26       29.83      2.61 o 
   3   3  14       16.99       19.80      2.48 o 
   4   3  14       78.60       87.55      4.74 o 
   5   3  14       51.84       54.43      3.41 o 
   6   3  14       29.80       33.16      2.71 o 
   1   4  14       13.67       17.90      1.87 o 
   2   4  14       15.95       18.76      2.12 o 
   3   4  14      110.90      123.49      4.97 o 
   4   4  14       80.92      100.94      4.90 o 
   5   4  14       19.24       17.65      2.29 o 
   6   4  14       22.19       16.18      3.67 o 
   1   5  14        7.85        7.93      1.35 o 
   2   5  14       23.54       21.73      2.41 o 
   3   5  14       39.00       46.74      4.49 o 
   4   5  14        0.05        2.27      1.12 o 
   5   5  14      127.23      154.36      6.85 o 
   2   6  14        1.25        3.12      1.61 o 
   3   6  14       40.28       51.04      3.65 o 
   4   6  14       97.81      132.82      9.67 o 
                                                 
